# Supplementary material for: Asymmetric rotations and dimerization driven by normal to modulated phase transition in 4-biphenylcarboxy coupled l-phenylalaninate
Source: Acta Crystallogr B Struct Sci Cryst Eng Mater. 2023 Mar 2;79(Pt 2):148–56. doi: 10.1107/S2052520623000215 (PMC10088479; doi:10.1107/S2052520623000215)
Supplement: Supplementary file 1 [file b-79-00148-sup1.cif]

data_global
#=======================================================================

_audit_creation_method                   'Jana2006 Version : 02/04/2022'


# 1. PROCESSING SUMMARY (IUCr Office Use Only)

_journal_date_recd_electronic      2022-11-08
_journal_date_to_coeditor                ?
_journal_date_from_coeditor              ?
_journal_date_accepted     2023-01-09
_journal_date_printers_first             ?
_journal_date_printers_final             ?
_journal_date_proofs_out                 ?
_journal_date_proofs_in                  ?
_journal_coeditor_name                   ?
_journal_coeditor_code      BM5150SUP1
_journal_coeditor_notes
; ?
;
_journal_techeditor_code      B230021
_iucr_compatibility_tag          ACTA95
_journal_paper_category      FA
_journal_techeditor_notes
; ?
;
_journal_coden_ASTM                      ?
_journal_name_full                       ?
_journal_year                            ?
_journal_volume                          ?
_journal_issue                           ?
_journal_page_first                      ?
_journal_page_last                       ?
_journal_suppl_publ_number               ?
_journal_suppl_publ_pages                ?

#=======================================================================

# 2. SUBMISSION DETAILS

_publ_contact_author_name                'Somnath Dey'
_publ_contact_author_address
;Department of Chemical Sciences
Indian Institute of Science Education and Research Kolkata
Mohanpur 741246 India
;
_publ_contact_author_email               somnathdey226@gmail.com
_publ_contact_author_fax                 ?
_publ_contact_author_phone               ?


#=======================================================================

# 3. TITLE AND AUTHOR LIST

_publ_section_title
; 
Asymmetric rotations and dimerization driven by normal to modulated
phase transition in 4-biphenylcarboxy coupled L-phenylalaninates
;

loop_
 _publ_author_name
 _publ_author_address

'Somnath Dey'
;Department of Chemical Sciences
Indian Institute of Science Education and Research Kolkata
Mohanpur 741246 India
;

'Supriya Sasmal'
;Department of Chemical Sciences
Indian Institute of Science Education and Research Kolkata
Mohanpur 741246 India
;
.
.
'Saikat Mondal'
;Department of Chemical Sciences
Indian Institute of Science Education and Research Kolkata
Mohanpur 741246 India
;

'Santosh Kumar'
;Department of Chemical Sciences
Indian Institute of Science Education and Research Kolkata
Mohanpur 741246 India
;

'Rituparno Chowdhury'
;Department of Chemical Sciences
Indian Institute of Science Education and Research Kolkata
Mohanpur 741246 India
;
.
.
'Debashrita Sarkar'
;Department of Chemical Sciences
Indian Institute of Science Education and Research Kolkata
Mohanpur 741246 India
;

'C. Malla Reddy'
;Department of Chemical Sciences
Indian Institute of Science Education and Research Kolkata
Mohanpur 741246 India
;

'Lars Peters'
;Institute of Crystallography
RWTH Aachen University
Jaegertrasse 17-19
52066 Aachen Germany
;

'Georg Roth'
;Institute of Crystallography
RWTH Aachen University
Jaegertrasse 17-19
52066 Aachen Germany
;

'Debasish Haldar'
;Department of Chemical Sciences
Indian Institute of Science Education and Research Kolkata
Mohanpur 741246 India
;


#=======================================================================
data_I_phaseII_modulated
#=======================================================================

# 5. CHEMICAL DATA

_chemical_name_systematic
; ?
;
_chemical_name_common                    ?
_chemical_formula_moiety                 'C23 H21 N1 O3'
_chemical_formula_structural             ?
_chemical_formula_analytical             ?
_chemical_formula_iupac                  ?
_chemical_formula_sum                    'C23 H21 N1 O3'
_chemical_formula_weight                 359.4
_chemical_melting_point                  ?
_chemical_compound_source                ?
_chemical_absolute_configuration         ?

#=======================================================================

# 6. CRYSTAL DATA

_symmetry_cell_setting                   monoclinic
_space_group_ssg_name                    'P21(\a0\g)0'

loop_
 _space_group_symop_ssg_id
 _space_group_symop_ssg_operation_algebraic
 1   x1,x2,x3,x4
 2   -x1,x2+1/2,-x3,-x4

_cell_length_a                           5.0377(2)
_cell_length_b                           8.5898(3)
_cell_length_c                           42.0432(14)
_cell_angle_alpha                        90
_cell_angle_beta                         90.884(3)
_cell_angle_gamma                        90
_cell_volume                             1819.11(11)

loop_
 _twin_individual_id
 _twin_individual_mass_fraction_refined
 _twin_individual_twin_matrix_11
 _twin_individual_twin_matrix_12
 _twin_individual_twin_matrix_13
 _twin_individual_twin_matrix_21
 _twin_individual_twin_matrix_22
 _twin_individual_twin_matrix_23
 _twin_individual_twin_matrix_31
 _twin_individual_twin_matrix_32
 _twin_individual_twin_matrix_33
1 0.9758(7)
1 0 0
0 1 0
0 0 1
2 0.0242(7)
1 0 0
0 -1 0
0 0 -1


_cell_modulation_dimension               1
loop_
 _cell_wave_vector_seq_id
 _cell_wave_vector_x
 _cell_wave_vector_y
 _cell_wave_vector_z
 1  0.500000  0.000000  0.500000

_jana_cell_commen_supercell_matrix_1_1   2
_jana_cell_commen_supercell_matrix_1_2   0
_jana_cell_commen_supercell_matrix_1_3   0
_jana_cell_commen_supercell_matrix_2_1   0
_jana_cell_commen_supercell_matrix_2_2   1
_jana_cell_commen_supercell_matrix_2_3   0
_jana_cell_commen_supercell_matrix_3_1   0
_jana_cell_commen_supercell_matrix_3_2   0
_jana_cell_commen_supercell_matrix_3_3   2
_jana_cell_commen_t_section_1            0.25

_cell_formula_units_Z                    4

_cell_measurement_reflns_used            3948
_cell_measurement_theta_min              4.19
_cell_measurement_theta_max              65.68
_cell_measurement_temperature            99.97(16)
_cell_special_details
; ?
;

_exptl_crystal_density_diffrn            1.3124
_exptl_crystal_density_meas              ?
_exptl_crystal_density_method            ?
_exptl_crystal_F_000                     760

_exptl_absorpt_coefficient_mu            0.696
_exptl_crystal_description               'rectangular'
_exptl_crystal_size_max                  0.24
_exptl_crystal_size_mid                  0.16
_exptl_crystal_size_min                  0.11
_exptl_crystal_size_rad                  ?
_exptl_crystal_colour                    colorless
_exptl_absorpt_correction_type           'multi-scan'
_exptl_absorpt_process_details
;
CrysAlisPro 1.171.41.122a (Rigaku Oxford Diffraction, 2021)
Empirical absorption correction using spherical harmonics,
implemented in SCALE3 ABSPACK scaling algorithm.
;
_exptl_absorpt_correction_T_min          0.966
_exptl_absorpt_correction_T_max          1
loop_
 _exptl_crystal_face_index_h
 _exptl_crystal_face_index_k
 _exptl_crystal_face_index_l
 _exptl_crystal_face_perp_dist
 ? ? ? ?

#=======================================================================

# 7. EXPERIMENTAL DATA

_exptl_special_details                   ?

_diffrn_ambient_temperature              99.97
_diffrn_source                           'micro-focus sealed X-ray tube'
_diffrn_source_power                     ?
_diffrn_source_voltage                   ?
_diffrn_source_current                   ?
_diffrn_radiation_type                   'Cu K\a'
_diffrn_radiation_source                 'X-ray tube'
_diffrn_radiation_wavelength             1.54184
_diffrn_radiation_monochromator          'mirror'
_diffrn_measurement_device               'four-circle diffractometer'
_diffrn_measurement_device_type          'SuperNova, Dual, Cu at home/near, Eos'
_diffrn_detector                         'CCD plate'
_diffrn_detector_area_resol_mean         7.9580
_diffrn_measurement_method               '\w scans'
_diffrn_measurement_specimen_support     ?

_diffrn_reflns_number                    13838
_diffrn_reflns_theta_min                 3.15
_diffrn_reflns_theta_max                 65.79
_diffrn_reflns_theta_full                65.45
_diffrn_measured_fraction_theta_max      0.98
_diffrn_measured_fraction_theta_full     0.98
_diffrn_reflns_av_R_equivalents          0.0274
_diffrn_reflns_av_unetI/netI             0.0414
_diffrn_reflns_limit_h_min               -5
_diffrn_reflns_limit_h_max               6
_diffrn_reflns_limit_k_min               -10
_diffrn_reflns_limit_k_max               7
_diffrn_reflns_limit_l_min               -43
_diffrn_reflns_limit_l_max               49
_diffrn_reflns_limit_index_m_1_min       -1
_diffrn_reflns_limit_index_m_1_max       1
_diffrn_reflns_reduction_process         ?

_diffrn_standards_number                 ?
_diffrn_standards_interval_count         ?
_diffrn_standards_interval_time          ?
_diffrn_standards_decay_%                ?
loop_
_diffrn_standard_refln_index_h
_diffrn_standard_refln_index_k
_diffrn_standard_refln_index_l
  ? ? ?

_diffrn_radiation_probe                  X-ray

#=======================================================================

# 8. REFINEMENT DATA

_refine_special_details
; ?
;

_reflns_number_total                     8898
_reflns_number_gt                        5940
_reflns_threshold_expression             'I>3\s(I)'

_refine_ls_structure_factor_coef         F
_refine_ls_R_factor_gt                   0.0419
_refine_ls_wR_factor_gt                  0.0483
_refine_ls_R_factor_all                  0.0642
_refine_ls_wR_factor_ref                 0.0526
_refine_ls_goodness_of_fit_ref           1.40
_refine_ls_goodness_of_fit_gt            1.60
_refine_ls_restrained_S_gt               ?
_refine_ls_restrained_S_all              ?
_refine_ls_number_reflns                 8898
_refine_ls_number_parameters             662
_refine_ls_number_restraints             0
_refine_ls_number_constraints            403
_refine_ls_weighting_scheme              sigma
_refine_ls_weighting_details             'w=1/(\s^2^(F)+0.0001F^2^)'
_refine_ls_hydrogen_treatment            'mixed'
_refine_ls_shift/su_max                  0.0010
_refine_ls_shift/su_mean                 0.0001
_refine_diff_density_max                 0.28
_refine_diff_density_min                 -0.26
_refine_ls_extinction_method
 'B-C type 1 Gaussian isotropic (Becker & Coppens, 1974)'
_refine_ls_extinction_coef               2000(200)
_refine_ls_extinction_expression         ?
_refine_ls_abs_structure_details
;  2293 of Friedel pairs used in the refinement
;
_refine_ls_abs_structure_Flack           ?
_refine_ls_abs_structure_Rogers          ?

loop_
 _atom_type_symbol
 _atom_type_scat_dispersion_real
 _atom_type_scat_dispersion_imag
 _atom_type_scat_source
 C    0.0181  0.0091
 'International Tables Vol C tables 4.2.6.8 and 6.1.1.1'
 H    0.0000  0.0000
 'International Tables Vol C tables 4.2.6.8 and 6.1.1.1'
 N    0.0311  0.0180
 'International Tables Vol C tables 4.2.6.8 and 6.1.1.1'
 O    0.0492  0.0322
 'International Tables Vol C tables 4.2.6.8 and 6.1.1.1'

_computing_data_collection
 'CrysAlisPro 1.171.41.122a (Rigaku OD, 2021)'
_computing_cell_refinement
 'CrysAlisPro 1.171.41.122a (Rigaku OD, 2021)'
_computing_data_reduction
 'CrysAlisPro 1.171.41.122a (Rigaku OD, 2021)'
_computing_structure_solution            ?
_computing_structure_refinement          ?
_computing_molecular_graphics            ?
_computing_publication_material          ?


#=======================================================================

# 9. ATOMIC COORDINATES AND DISPLACEMENT PARAMETERS

loop_
 _atom_site_label
 _atom_site_type_symbol
 _atom_site_fract_x
 _atom_site_fract_y
 _atom_site_fract_z
 _atom_site_adp_type
 _atom_site_U_iso_or_equiv
 _atom_site_site_symmetry_multiplicity
 _atom_site_occupancy
 _atom_site_calc_flag
 _atom_site_refinement_flags
 _atom_site_disorder_assembly
 _atom_site_disorder_group
  O1a O 0.3281(4) 0.0586(3) 0.45604(4) Uani 0.0324(6) 2 1 d . . .
  O1b O 0.8601(3) 0.5767(3) 0.04224(4) Uani 0.0245(5) 2 1 d . . .
  O2a O 0.1716(5) 0.2539(3) 0.48497(5) Uani 0.0528(8) 2 1 d . . .
  O2b O 0.6592(4) 0.3891(3) 0.01379(4) Uani 0.0357(6) 2 1 d . . .
  O3a O 0.8641(3) 0.2662(3) 0.39922(4) Uani 0.0268(5) 2 1 d . . .
  O3b O 0.5649(3) 0.4034(3) 0.09454(4) Uani 0.0242(5) 2 1 d . . .
  N1a N 0.4221(4) 0.253675 0.40734(4) Uani 0.0202(6) 2 1 d . . .
  N1b N 1.0017(4) 0.3687(3) 0.08786(4) Uani 0.0174(5) 2 1 d . . .
  C1a C 0.2019(6) -0.0493(4) 0.47735(6) Uani 0.0344(9) 2 1 d . . .
  C1b C 0.7017(5) 0.6894(4) 0.02465(6) Uani 0.0290(8) 2 1 d . . .
  C2a C 0.2943(5) 0.2079(4) 0.46273(5) Uani 0.0246(7) 2 1 d . . .
  C2b C 0.8090(4) 0.4294(4) 0.03488(5) Uani 0.0214(7) 2 1 d . . .
  C3a C 0.4348(5) 0.3147(4) 0.43962(5) Uani 0.0215(7) 2 1 d . . .
  C3b C 0.9674(5) 0.3156(4) 0.05526(5) Uani 0.0193(6) 2 1 d . . .
  C4a C 0.3236(5) 0.4818(4) 0.44133(5) Uani 0.0229(7) 2 1 d . . .
  C4b C 0.8374(5) 0.1516(3) 0.05272(5) Uani 0.0220(7) 2 1 d . . .
  C5a C 0.4652(5) 0.5942(4) 0.41993(5) Uani 0.0232(7) 2 1 d . . .
  C5b C 0.9455(5) 0.0347(3) 0.07633(5) Uani 0.0223(7) 2 1 d . . .
  C6a C 0.3934(5) 0.6056(4) 0.38805(6) Uani 0.0271(7) 2 1 d . . .
  C6b C 0.8291(5) 0.0212(4) 0.10608(5) Uani 0.0245(7) 2 1 d . . .
  C7a C 0.5263(5) 0.7059(4) 0.36807(6) Uani 0.0287(8) 2 1 d . . .
  C7b C 0.9184(5) -0.0881(4) 0.12781(6) Uani 0.0273(7) 2 1 d . . .
  C8a C 0.7338(5) 0.7984(4) 0.37965(6) Uani 0.0273(7) 2 1 d . . .
  C8b C 1.1270(5) -0.1852(4) 0.12056(6) Uani 0.0290(8) 2 1 d . . .
  C9a C 0.8041(5) 0.7890(4) 0.41150(6) Uani 0.0288(8) 2 1 d . . .
  C9b C 1.2478(5) -0.1728(4) 0.09106(6) Uani 0.0285(8) 2 1 d . . .
  C10a C 0.6718(5) 0.6877(4) 0.43153(6) Uani 0.0254(7) 2 1 d . . .
  C10b C 1.1568(5) -0.0635(4) 0.06929(5) Uani 0.0246(7) 2 1 d . . .
  C11a C 0.6357(4) 0.2417(4) 0.38927(5) Uani 0.0193(7) 2 1 d . . .
  C11b C 0.7942(4) 0.4048(4) 0.10536(5) Uani 0.0177(6) 2 1 d . . .
  C12a C 0.5851(4) 0.1990(4) 0.35516(5) Uani 0.0193(6) 2 1 d . . .
  C12b C 0.8486(4) 0.4459(4) 0.13957(5) Uani 0.0182(6) 2 1 d . . .
  C13a C 0.7508(5) 0.2571(4) 0.33255(5) Uani 0.0250(7) 2 1 d . . .
  C13b C 0.6799(5) 0.5475(4) 0.15426(6) Uani 0.0369(9) 2 1 d . . .
  C14a C 0.7120(5) 0.2217(4) 0.30072(6) Uani 0.0267(8) 2 1 d . . .
  C14b C 0.7182(5) 0.5891(4) 0.18587(6) Uani 0.0371(9) 2 1 d . . .
  C15a C 0.5115(4) 0.1245(4) 0.29032(5) Uani 0.0203(6) 2 1 d . . .
  C15b C 0.9251(4) 0.5269(3) 0.20397(5) Uani 0.0185(6) 2 1 d . . .
  C16a C 0.3465(5) 0.0658(4) 0.31327(6) Uani 0.0256(8) 2 1 d . . .
  C16b C 1.0894(5) 0.4230(4) 0.18885(5) Uani 0.0334(8) 2 1 d . . .
  C17a C 0.3818(5) 0.1034(4) 0.34520(5) Uani 0.0233(7) 2 1 d . . .
  C17b C 1.0577(5) 0.3836(4) 0.15712(6) Uani 0.0310(8) 2 1 d . . .
  C18a C 0.4741(4) 0.0871(4) 0.25609(5) Uani 0.0193(6) 2 1 d . . .
  C18b C 0.9603(4) 0.5671(4) 0.23844(5) Uani 0.0202(7) 2 1 d . . .
  C19a C 0.6345(5) 0.1510(4) 0.23310(6) Uani 0.0286(8) 2 1 d . . .
  C19b C 0.7931(5) 0.6736(4) 0.25293(5) Uani 0.0304(8) 2 1 d . . .
  C20a C 0.6015(6) 0.1174(4) 0.20114(6) Uani 0.0314(8) 2 1 d . . .
  C20b C 0.8211(5) 0.7084(4) 0.28498(6) Uani 0.0311(8) 2 1 d . . .
  C21a C 0.4041(5) 0.0168(4) 0.19119(6) Uani 0.0270(7) 2 1 d . . .
  C21b C 1.0142(4) 0.6378(4) 0.30348(5) Uani 0.0232(7) 2 1 d . . .
  C22a C 0.2431(5) -0.0484(4) 0.21341(6) Uani 0.0311(8) 2 1 d . . .
  C22b C 1.1828(5) 0.5347(4) 0.28921(6) Uani 0.0293(8) 2 1 d . . .
  C23a C 0.2771(5) -0.0138(4) 0.24536(6) Uani 0.0272(8) 2 1 d . . .
  C23b C 1.1584(5) 0.4989(4) 0.25727(6) Uani 0.0262(7) 2 1 d . . .
  H1c3a H 0.618836 0.318816 0.445839 Uiso 0.0322 2 1 d . . .
  H1c3b H 1.144647 0.308885 0.047295 Uiso 0.029 2 1 d . . .
  H1c4a H 0.137775 0.480681 0.435915 Uiso 0.0343 2 1 d . . .
  H2c4a H 0.334422 0.518391 0.462889 Uiso 0.0343 2 1 d . . .
  H1c4b H 0.64889 0.160976 0.055154 Uiso 0.033 2 1 d . . .
  H2c4b H 0.857399 0.112158 0.031532 Uiso 0.033 2 1 d . . .
  H1c6a H 0.250178 0.543224 0.379746 Uiso 0.0325 2 1 d . . .
  H1c6b H 0.684882 0.088689 0.111512 Uiso 0.0294 2 1 d . . .
  H1c7a H 0.475132 0.711883 0.346022 Uiso 0.0345 2 1 d . . .
  H1c7b H 0.834829 -0.096535 0.148107 Uiso 0.0328 2 1 d . . .
  H1c8a H 0.826414 0.867424 0.365715 Uiso 0.0327 2 1 d . . .
  H1c8b H 1.188658 -0.260863 0.13576 Uiso 0.0347 2 1 d . . .
  H1c9a H 0.945149 0.853008 0.419823 Uiso 0.0346 2 1 d . . .
  H1c9b H 1.393387 -0.239779 0.08587 Uiso 0.0342 2 1 d . . .
  H1c10a H 0.722958 0.681826 0.453577 Uiso 0.0305 2 1 d . . .
  H1c10b H 1.240567 -0.055308 0.049001 Uiso 0.0295 2 1 d . . .
  H1n1a H 0.253(5) 0.254(3) 0.3989(6) Uiso 0.0243 2 1 d . . .
  H1n1b H 1.172(5) 0.381(3) 0.0954(5) Uiso 0.0208 2 1 d . . .
  H1c13a H 0.893824 0.322492 0.339022 Uiso 0.03 2 1 d . . .
  H1c13b H 0.532889 0.590411 0.14245 Uiso 0.0443 2 1 d . . .
  H1c14a H 0.826301 0.26514 0.285403 Uiso 0.032 2 1 d . . .
  H1c14b H 0.599656 0.662307 0.195409 Uiso 0.0446 2 1 d . . .
  H1c16a H 0.206194 -0.001581 0.306925 Uiso 0.0307 2 1 d . . .
  H1c16b H 1.231637 0.376016 0.200867 Uiso 0.0401 2 1 d . . .
  H1c17a H 0.263687 0.062576 0.360572 Uiso 0.028 2 1 d . . .
  H1c17b H 1.180054 0.313485 0.147303 Uiso 0.0371 2 1 d . . .
  H1c19a H 0.772211 0.220388 0.239673 Uiso 0.0343 2 1 d . . .
  H1c19b H 0.656647 0.723683 0.240543 Uiso 0.0365 2 1 d . . .
  H1c20a H 0.714746 0.16355 0.185851 Uiso 0.0376 2 1 d . . .
  H1c20b H 0.704435 0.7827 0.294451 Uiso 0.0373 2 1 d . . .
  H1c22a H 0.106273 -0.118415 0.206696 Uiso 0.0374 2 1 d . . .
  H1c22b H 1.320725 0.486353 0.301714 Uiso 0.0352 2 1 d . . .
  H1c23a H 0.162843 -0.059866 0.26048 Uiso 0.0326 2 1 d . . .
  H1c23b H 1.279065 0.426399 0.247926 Uiso 0.0314 2 1 d . . .
  H1c21a H 0.380038 -0.007098 0.169026 Uiso 0.0324 2 1 d . . .
  H1c21b H 1.030215 0.660313 0.325786 Uiso 0.0279 2 1 d . . .
  H1c1a H 0.237302 -0.153941 0.470628 Uiso 0.0516 2 1 d . . .
  H2c1a H 0.270779 -0.034204 0.498543 Uiso 0.0516 2 1 d . . .
  H3c1a H 0.013797 -0.031416 0.477042 Uiso 0.0516 2 1 d . . .
  H1c1b H 0.75009 0.792587 0.031285 Uiso 0.0436 2 1 d . . .
  H2c1b H 0.733216 0.677993 0.002307 Uiso 0.0436 2 1 d . . .
  H3c1b H 0.517047 0.672102 0.028702 Uiso 0.0436 2 1 d . . .

loop_
 _atom_site_aniso_label
 _atom_site_aniso_type_symbol
 _atom_site_aniso_U_11
 _atom_site_aniso_U_22
 _atom_site_aniso_U_33
 _atom_site_aniso_U_12
 _atom_site_aniso_U_13
 _atom_site_aniso_U_23
 O1a O 0.0429(11) 0.0232(9) 0.0314(9) 0.0014(8) 0.0128(8) 0.0012(7)
 O1b O 0.0298(9) 0.0186(8) 0.0249(8) -0.0019(7) -0.0074(6) 0.0017(7)
 O2a O 0.0936(17) 0.0291(11) 0.0369(11) 0.0007(12) 0.0360(11) -0.0019(9)
 O2b O 0.0507(11) 0.0247(9) 0.0309(9) -0.0020(9) -0.0218(8) -0.0008(8)
 O3a O 0.0145(8) 0.0396(10) 0.0265(9) -0.0001(8) -0.0001(6) -0.0032(8)
 O3b O 0.0147(8) 0.0325(9) 0.0252(8) -0.0002(7) -0.0029(6) -0.0009(8)
 N1a N 0.0163(10) 0.0250(10) 0.0193(9) 0.0005(8) -0.0008(7) -0.0013(8)
 N1b N 0.0137(9) 0.0189(9) 0.0193(9) -0.0022(8) -0.0018(7) 0.0001(7)
 C1a C 0.0492(17) 0.0277(14) 0.0265(13) -0.0096(13) 0.0037(11) 0.0022(11)
 C1b C 0.0399(15) 0.0202(12) 0.0269(12) 0.0048(12) -0.0037(10) 0.0032(10)
 C2a C 0.0254(13) 0.0282(13) 0.0202(11) -0.0010(11) 0.0001(9) -0.0050(10)
 C2b C 0.0229(12) 0.0230(12) 0.0184(11) -0.0007(10) 0.0019(9) 0.0003(9)
 C3a C 0.0217(12) 0.0235(12) 0.0192(11) 0.0012(10) -0.0020(9) -0.0028(9)
 C3b C 0.0193(12) 0.0210(11) 0.0177(11) -0.0004(10) -0.0013(8) -0.0008(9)
 C4a C 0.0210(12) 0.0249(12) 0.0228(12) 0.0033(10) 0.0020(9) -0.0042(10)
 C4b C 0.0248(13) 0.0161(11) 0.0249(12) -0.0011(10) -0.0056(9) -0.0016(9)
 C5a C 0.0253(13) 0.0184(12) 0.0261(12) 0.0040(10) 0.0043(9) -0.0010(9)
 C5b C 0.0248(13) 0.0151(11) 0.0270(12) -0.0039(10) -0.0048(9) -0.0040(9)
 C6a C 0.0227(13) 0.0277(13) 0.0308(13) 0.0028(11) -0.0041(9) -0.0032(11)
 C6b C 0.0243(13) 0.0182(11) 0.0310(13) 0.0012(10) -0.0021(9) -0.0027(10)
 C7a C 0.0297(13) 0.0321(14) 0.0245(12) 0.0009(12) 0.0002(10) 0.0034(11)
 C7b C 0.0331(13) 0.0229(12) 0.0259(12) 0.0006(11) -0.0010(10) -0.0001(10)
 C8a C 0.0309(14) 0.0206(12) 0.0304(13) 0.0022(11) 0.0032(10) 0.0034(10)
 C8b C 0.0313(14) 0.0213(12) 0.0340(14) 0.0003(11) -0.0081(10) 0.0030(11)
 C9a C 0.0294(14) 0.0249(13) 0.0321(13) -0.0023(11) -0.0020(10) -0.0046(11)
 C9b C 0.0265(13) 0.0217(12) 0.0372(14) 0.0038(10) -0.0026(10) -0.0031(10)
 C10a C 0.0271(13) 0.0245(12) 0.0244(12) 0.0006(11) -0.0022(9) -0.0024(10)
 C10b C 0.0255(12) 0.0217(12) 0.0264(12) -0.0030(11) -0.0001(9) -0.0051(10)
 C11a C 0.0121(11) 0.0200(12) 0.0259(11) -0.0001(9) 0.0008(8) 0.0012(9)
 C11b C 0.0116(11) 0.0157(11) 0.0258(11) 0.0002(9) -0.0005(8) 0.0030(9)
 C12a C 0.0165(11) 0.0194(11) 0.0221(11) 0.0013(10) 0.0005(8) 0.0000(9)
 C12b C 0.0168(11) 0.0174(11) 0.0204(11) -0.0020(9) 0.0040(8) 0.0018(9)
 C13a C 0.0166(12) 0.0324(14) 0.0260(12) -0.0046(11) -0.0011(9) -0.0031(11)
 C13b C 0.0315(15) 0.0518(18) 0.0272(13) 0.0237(14) -0.0088(10) -0.0068(13)
 C14a C 0.0248(13) 0.0309(14) 0.0245(12) -0.0032(12) 0.0057(10) 0.0018(11)
 C14b C 0.0381(15) 0.0444(16) 0.0287(13) 0.0247(14) -0.0076(11) -0.0112(12)
 C15a C 0.0195(11) 0.0169(11) 0.0244(11) 0.0031(10) 0.0002(8) 0.0005(9)
 C15b C 0.0166(11) 0.0162(11) 0.0227(11) -0.0004(9) 0.0009(8) 0.0006(9)
 C16a C 0.0244(13) 0.0254(13) 0.0268(13) -0.0040(11) 0.0001(10) -0.0021(11)
 C16b C 0.0297(14) 0.0460(16) 0.0243(12) 0.0194(13) -0.0057(10) -0.0048(12)
 C17a C 0.0180(12) 0.0249(13) 0.0272(12) -0.0028(11) 0.0063(9) -0.0005(10)
 C17b C 0.0239(13) 0.0430(16) 0.0258(12) 0.0144(12) -0.0041(9) -0.0079(11)
 C18a C 0.0164(11) 0.0168(11) 0.0247(11) 0.0038(9) -0.0014(8) -0.0023(9)
 C18b C 0.0212(12) 0.0179(11) 0.0217(11) -0.0053(10) 0.0042(8) -0.0004(9)
 C19a C 0.0279(14) 0.0289(14) 0.0290(13) -0.0055(12) 0.0015(10) -0.0032(11)
 C19b C 0.0287(14) 0.0391(16) 0.0233(12) 0.0120(12) -0.0030(10) -0.0001(11)
 C20a C 0.0376(15) 0.0338(15) 0.0227(12) -0.0031(13) 0.0025(11) -0.0038(11)
 C20b C 0.0298(14) 0.0365(15) 0.0271(12) 0.0071(12) 0.0044(10) -0.0069(11)
 C21a C 0.0321(14) 0.0258(13) 0.0228(12) 0.0068(11) -0.0048(9) -0.0063(10)
 C21b C 0.0211(12) 0.0266(12) 0.0220(12) -0.0074(10) 0.0003(9) -0.0018(10)
 C22a C 0.0315(15) 0.0300(15) 0.0318(14) -0.0040(12) -0.0048(11) -0.0057(12)
 C22b C 0.0290(14) 0.0314(14) 0.0273(13) 0.0038(12) -0.0078(10) -0.0003(11)
 C23a C 0.0245(13) 0.0297(14) 0.0273(13) -0.0045(12) 0.0007(10) -0.0015(11)
 C23b C 0.0266(13) 0.0259(13) 0.0260(12) 0.0056(11) -0.0008(9) -0.0039(10)


loop_
 _atom_site_Fourier_wave_vector_seq_id
 _jana_atom_site_Fourier_wave_vector_q1_coeff
    1    1


loop_
 _atom_site_displace_Fourier_atom_site_label
 _atom_site_displace_Fourier_axis
 _atom_site_displace_Fourier_wave_vector_seq_id
 _atom_site_displace_Fourier_param_cos
 _atom_site_displace_Fourier_param_sin
 O1a     x  1     0                0.0014(5)
 O1a     y  1     0                0.0078(3)
 O1a     z  1     0               -0.00070(6)
 O1b     x  1     0               -0.0010(4)
 O1b     y  1     0               -0.0014(2)
 O1b     z  1     0                0.00017(4)
 O2a     x  1     0.0036(6)        0
 O2a     y  1     0.0084(3)        0
 O2a     z  1    -0.00074(6)       0
 O2b     x  1     0               -0.0086(8)
 O2b     y  1     0               -0.0033(4)
 O2b     z  1     0                0.00115(10)
 O3a     x  1    -0.0011(5)        0
 O3a     y  1     0.0109(3)        0
 O3a     z  1     0.00070(6)       0
 O3b     x  1     0.0009(4)        0
 O3b     y  1    -0.0029(2)        0
 O3b     z  1     0.00082(5)       0
 N1a     x  1     0               -0.0006(5)
 N1a     y  1     0                0.0071(3)
 N1a     z  1     0               -0.00095(6)
 N1b     x  1    -0.0049(15)       0
 N1b     y  1     0.0021(8)        0
 N1b     z  1    -0.00092(18)      0
 C1a     x  1     0                0.0003(12)
 C1a     y  1     0                0.0116(6)
 C1a     z  1     0               -0.00081(13)
 C1b     x  1     0               -0.0017(9)
 C1b     y  1     0               -0.0023(5)
 C1b     z  1     0                0.00022(10)
 C2a     x  1     0                0.0031(7)
 C2a     y  1     0                0.0086(4)
 C2a     z  1     0               -0.00076(9)
 C2b     x  1     0               -0.0033(6)
 C2b     y  1     0               -0.0015(3)
 C2b     z  1     0                0.00047(7)
 C3a     x  1     0                0.0024(6)
 C3a     y  1     0                0.0058(3)
 C3a     z  1     0               -0.00080(7)
 C3b     x  1     0               -0.0016(5)
 C3b     y  1     0               -0.0009(3)
 C3b     z  1     0                0.00032(6)
 C4a     x  1     0                0.0081(7)
 C4a     y  1     0                0.0085(4)
 C4a     z  1     0               -0.00081(9)
 C4b     x  1     0               -0.0009(5)
 C4b     y  1     0               -0.0013(3)
 C4b     z  1     0                0.00041(7)
 C5a     x  1     0                0.0069(5)
 C5a     y  1     0                0.0071(3)
 C5a     z  1     0               -0.00063(7)
 C5b     x  1     0               -0.0014(5)
 C5b     y  1     0               -0.0009(3)
 C5b     z  1     0                0.00058(6)
 C6a     x  1     0                0.0048(7)
 C6a     y  1     0                0.0102(4)
 C6a     z  1     0               -0.00069(9)
 C6b     x  1     0               -0.0002(5)
 C6b     y  1     0               -0.0001(3)
 C6b     z  1     0                0.00074(7)
 C7a     x  1     0               -0.0009(5)
 C7a     y  1     0                0.0110(3)
 C7a     z  1     0               -0.00052(7)
 C7b     x  1     0               -0.0013(6)
 C7b     y  1     0                0.0000(3)
 C7b     z  1     0                0.00068(7)
 C8a     x  1     0               -0.0008(6)
 C8a     y  1     0                0.0109(3)
 C8a     z  1     0               -0.00041(7)
 C8b     x  1     0               -0.0039(8)
 C8b     y  1     0               -0.0013(4)
 C8b     z  1     0                0.00090(10)
 C9a     x  1     0                0.0043(7)
 C9a     y  1     0                0.0106(4)
 C9a     z  1     0               -0.00078(9)
 C9b     x  1     0               -0.0077(11)
 C9b     y  1     0               -0.0042(6)
 C9b     z  1     0                0.00134(15)
 C10a    x  1     0                0.0067(5)
 C10a    y  1     0                0.0060(3)
 C10a    z  1     0               -0.00078(7)
 C10b    x  1     0               -0.0027(7)
 C10b    y  1     0               -0.0023(4)
 C10b    z  1     0                0.00085(9)
 C11a    x  1     0               -0.0005(5)
 C11a    y  1     0               -0.0015(3)
 C11a    z  1     0               -0.00067(6)
 C11b    x  1     0                0.0007(5)
 C11b    y  1     0               -0.0018(3)
 C11b    z  1     0                0.00045(7)
 C12a    x  1     0               -0.0034(5)
 C12a    y  1     0               -0.0016(3)
 C12a    z  1     0               -0.00061(6)
 C12b    x  1     0                0.0028(5)
 C12b    y  1     0               -0.0014(3)
 C12b    z  1     0                0.00050(6)
 C13a    x  1     0                0.0215(5)
 C13a    y  1     0               -0.0221(3)
 C13a    z  1     0               -0.00007(7)
 C13b    x  1     0               -0.0034(7)
 C13b    y  1     0               -0.0074(4)
 C13b    z  1     0                0.00103(8)
 C14a    x  1     0                0.0218(5)
 C14a    y  1     0               -0.0221(3)
 C14a    z  1     0                0.00000(6)
 C14b    x  1     0               -0.0029(6)
 C14b    y  1     0               -0.0068(4)
 C14b    z  1     0                0.00093(7)
 C15a    x  1     0               -0.0038(6)
 C15a    y  1     0               -0.0031(3)
 C15a    z  1     0               -0.00066(8)
 C15b    x  1     0                0.0051(5)
 C15b    y  1     0               -0.0021(3)
 C15b    z  1     0                0.00048(6)
 C16a    x  1    -0.0298(6)        0
 C16a    y  1     0.0189(4)        0
 C16a    z  1    -0.00142(7)       0
 C16b    x  1     0                0.0163(9)
 C16b    y  1     0                0.0041(6)
 C16b    z  1     0                0.00031(11)
 C17a    x  1    -0.0329(7)        0
 C17a    y  1     0.0208(4)        0
 C17a    z  1    -0.00150(8)       0
 C17b    x  1     0                0.0107(7)
 C17b    y  1     0                0.0033(5)
 C17b    z  1     0                0.00007(9)
 C18a    x  1     0               -0.0047(7)
 C18a    y  1     0               -0.0032(4)
 C18a    z  1     0               -0.00111(9)
 C18b    x  1     0                0.0049(6)
 C18b    y  1     0               -0.0012(4)
 C18b    z  1     0                0.00052(8)
 C19a    x  1     0               -0.0251(6)
 C19a    y  1     0                0.0159(4)
 C19a    z  1     0               -0.00106(7)
 C19b    x  1     0                0.0127(6)
 C19b    y  1     0                0.0053(4)
 C19b    z  1     0               -0.00010(7)
 C20a    x  1     0               -0.0287(7)
 C20a    y  1     0                0.0184(4)
 C20a    z  1     0               -0.00119(8)
 C20b    x  1     0                0.0084(6)
 C20b    y  1     0                0.0059(4)
 C20b    z  1     0               -0.00025(7)
 C21a    x  1    -0.0016(6)        0
 C21a    y  1    -0.0007(3)        0
 C21a    z  1    -0.00079(7)       0
 C21b    x  1     0               -0.0066(9)
 C21b    y  1     0               -0.0030(5)
 C21b    z  1     0                0.00095(12)
 C22a    x  1     0.0193(6)        0
 C22a    y  1    -0.0157(3)        0
 C22a    z  1    -0.00058(7)       0
 C22b    x  1     0.0092(6)        0
 C22b    y  1     0.0066(3)        0
 C22b    z  1    -0.00115(7)       0
 C23a    x  1     0.0183(5)        0
 C23a    y  1    -0.0183(3)        0
 C23a    z  1    -0.00038(7)       0
 C23b    x  1     0.0069(6)        0
 C23b    y  1     0.0072(3)        0
 C23b    z  1    -0.00099(7)       0
 H1c3a   x  1    -0.0016           0.0024
 H1c3a   y  1    -0.0021           0.0031
 H1c3a   z  1     0.0005          -0.0008
 H1c3b   x  1     0.001           -0.0017
 H1c3b   y  1     0.0004          -0.0007
 H1c3b   z  1    -0.0001           0.0002
 H1c4a   x  1     0.0042           0.0062
 H1c4a   y  1     0.0059           0.0086
 H1c4a   z  1    -0.0003          -0.0004
 H2c4a   x  1    -0.0009           0.0092
 H2c4a   y  1    -0.0008           0.0078
 H2c4a   z  1     0.0001          -0.0008
 H1c4b   x  1    -0.0006          -0.0009
 H1c4b   y  1    -0.0008          -0.0013
 H1c4b   z  1     0.0001           0.0002
 H2c4b   x  1     0                0.0001
 H2c4b   y  1     0               -0.0017
 H2c4b   z  1     0                0.0005
 H1c6a   x  1     0.0029           0.0056
 H1c6a   y  1     0.0041           0.008
 H1c6a   z  1    -0.0003          -0.0006
 H1c6b   x  1     0.0005           0.001
 H1c6b   y  1     0.0003           0.0006
 H1c6b   z  1     0.0003           0.0007
 H1c7a   x  1    -0.0009          -0.0039
 H1c7a   y  1     0.003            0.0126
 H1c7a   z  1    -0.0001          -0.0004
 H1c7b   x  1    -0.0002          -0.0009
 H1c7b   y  1     0.0001           0.0006
 H1c7b   z  1     0.0001           0.0007
 H1c8a   x  1     0.0008          -0.0033
 H1c8a   y  1    -0.0031           0.0123
 H1c8a   z  1     0.0001          -0.0003
 H1c8b   x  1     0.0011          -0.0045
 H1c8b   y  1     0.0003          -0.0013
 H1c8b   z  1    -0.0002           0.0009
 H1c9a   x  1    -0.002            0.004
 H1c9a   y  1    -0.0048           0.0094
 H1c9a   z  1     0.0004          -0.0007
 H1c9b   x  1     0.0046          -0.0097
 H1c9b   y  1     0.0027          -0.0057
 H1c9b   z  1    -0.0005           0.0012
 H1c10a  x  1    -0.0023           0.0097
 H1c10a  y  1    -0.0009           0.0039
 H1c10a  z  1     0.0002          -0.0009
 H1c10b  x  1     0.0004          -0.0018
 H1c10b  y  1     0.0005          -0.0026
 H1c10b  z  1    -0.0002           0.0009
 H1n1a   x  1     0               -0.006(12)
 H1n1a   y  1     0                0.009(7)
 H1n1a   z  1     0               -0.0009(15)
 H1n1b   x  1    -0.002(7)         0
 H1n1b   y  1    -0.001(4)         0
 H1n1b   z  1     0.0002(9)        0
 H1c13a  x  1    -0.0174           0.0344
 H1c13a  y  1     0.0161          -0.0318
 H1c13a  z  1    -0.0001           0.0002
 H1c13b  x  1    -0.0041          -0.0076
 H1c13b  y  1    -0.0054          -0.0099
 H1c13b  z  1     0.0006           0.0012
 H1c14a  x  1    -0.0125           0.0388
 H1c14a  y  1     0.0111          -0.0346
 H1c14a  z  1    -0.0001           0.0004
 H1c14b  x  1    -0.0026          -0.0072
 H1c14b  y  1    -0.0035          -0.0098
 H1c14b  z  1     0.0004           0.0012
 H1c16a  x  1    -0.0407          -0.0821
 H1c16a  y  1     0.028            0.0564
 H1c16a  z  1    -0.0015          -0.0031
 H1c16b  x  1    -0.0112           0.0212
 H1c16b  y  1    -0.0043           0.0082
 H1c16b  z  1     0.0001          -0.0001
 H1c17a  x  1    -0.0191          -0.0571
 H1c17a  y  1     0.0131           0.0393
 H1c17a  z  1    -0.0007          -0.0022
 H1c17b  x  1    -0.005            0.0135
 H1c17b  y  1    -0.0024           0.0064
 H1c17b  z  1     0.0001          -0.0003
 H1c19a  x  1     0.0184          -0.0377
 H1c19a  y  1    -0.0122           0.025
 H1c19a  z  1     0.0005          -0.0011
 H1c19b  x  1     0.0093           0.0184
 H1c19b  y  1     0.0044           0.0088
 H1c19b  z  1    -0.0003          -0.0005
 H1c20a  x  1     0.0143          -0.045
 H1c20a  y  1    -0.0097           0.0305
 H1c20a  z  1     0.0004          -0.0014
 H1c20b  x  1     0.0049           0.0139
 H1c20b  y  1     0.0037           0.0104
 H1c20b  z  1    -0.0003          -0.0008
 H1c22a  x  1    -0.1051          -0.2171
 H1c22a  y  1     0.0794           0.1641
 H1c22a  z  1     0.0017           0.0035
 H1c22b  x  1     0.0787          -0.154
 H1c22b  y  1     0.0515          -0.1007
 H1c22b  z  1    -0.0081           0.0158
 H1c23a  x  1     0.1492           0.4633
 H1c23a  y  1    -0.1333          -0.4139
 H1c23a  z  1    -0.0008          -0.0024
 H1c23b  x  1     0.0156          -0.0428
 H1c23b  y  1     0.0148          -0.0406
 H1c23b  z  1    -0.0018           0.0049
 H1c21a  x  1    -0.0001          -0.0008
 H1c21a  y  1    -0.0003          -0.0023
 H1c21a  z  1    -0.0004          -0.0026
 H1c21b  x  1     0.0018          -0.0148
 H1c21b  y  1     0.0006          -0.0052
 H1c21b  z  1    -0.0001           0.0011
 H1c1a   x  1     0.0001          -0.0014
 H1c1a   y  1    -0.001            0.0113
 H1c1a   z  1     0.0001          -0.0008
 H2c1a   x  1    -0.0003           0.001
 H2c1a   y  1    -0.0032           0.011
 H2c1a   z  1     0.0002          -0.0008
 H3c1a   x  1     0.0003           0.0004
 H3c1a   y  1     0.007            0.0104
 H3c1a   z  1    -0.0004          -0.0006
 H1c1b   x  1    -0.0001           0.0003
 H1c1b   y  1     0.0004          -0.0021
 H1c1b   z  1     0               -0.0001
 H2c1b   x  1     0.0001          -0.004
 H2c1b   y  1     0.0001          -0.0036
 H2c1b   z  1     0                0.0002
 H3c1b   x  1    -0.0008          -0.0012
 H3c1b   y  1    -0.0006          -0.001
 H3c1b   z  1     0.0003           0.0004


#=======================================================================

# 10. MOLECULAR GEOMETRY


loop_
 _geom_bond_atom_site_label_1
 _geom_bond_atom_site_label_2
 _geom_bond_site_ssg_symmetry_1
 _geom_bond_site_ssg_symmetry_2
 _geom_bond_distance_av
 _geom_bond_distance_min
 _geom_bond_distance_max
 _geom_bond_publ_flag
  O1a C1a . . 1.443(4) 1.438(4) 1.448(4) ?
  O1a C2a . . 1.324(5) 1.324(5) 1.324(5) ?
  O1b C1b . . 1.450(5) 1.450(5) 1.450(5) ?
  O1b C2b . . 1.327(5) 1.326(5) 1.327(5) ?
  O2a C2a . . 1.196(5) 1.193(5) 1.199(5) ?
  O2b C2b . . 1.206(4) 1.205(4) 1.206(4) ?
  O3a C11a . . 1.238(6) 1.236(6) 1.239(6) ?
  O3b C11b . . 1.235(6) 1.230(6) 1.240(6) ?
  N1a C3a . . 1.455(4) 1.454(4) 1.457(4) ?
  N1a C11a . . 1.332(6) 1.331(6) 1.334(6) ?
  N1a H1n1a . . 0.92(3) 0.91(3) 0.92(3) ?
  N1b C3b . . 1.453(4) 1.453(4) 1.453(4) ?
  N1b C11b . . 1.324(5) 1.320(5) 1.329(5) ?
  N1b H1n1b . . 0.92(3) 0.91(3) 0.92(3) ?
  C1a H1c1a . . 1.0(5) 1.0(6) 1.0(6) ?
  C1a H2c1a . . 1(2) 1(2) 1(2) ?
  C1a H3c1a . . 0.960(6) 0.960(6) 0.960(6) ?
  C1b H1c1b . . 1.0(9) 1.0(9) 1.0(9) ?
  C1b H2c1b . . 1.0(19) 1.0(19) 1.0(19) ?
  C1b H3c1b . . 0.96(2) 0.96(2) 0.96(2) ?
  C2a C3a . . 1.519(5) 1.519(5) 1.520(5) ?
  C2b C3b . . 1.519(5) 1.518(5) 1.520(5) ?
  C3a C4a . . 1.543(5) 1.542(5) 1.545(5) ?
  C3a H1c3a . . 1.0(11) 1.0(12) 1.0(12) ?
  C3b C4b . . 1.556(5) 1.555(5) 1.556(5) ?
  C3b H1c3b . . 1.0(11) 1.0(11) 1.0(11) ?
  C4a C5a . . 1.507(5) 1.504(5) 1.509(5) ?
  C4a H1c4a . . 0.96(6) 0.96(6) 0.96(6) ?
  C4a H2c4a . . 1(3) 1(3) 1(3) ?
  C4b C5b . . 1.508(5) 1.506(5) 1.511(5) ?
  C4b H1c4b . . 1.0(3) 1.0(3) 1.0(3) ?
  C4b H2c4b . . 1(3) 1(3) 1(3) ?
  C5a C6a . . 1.387(5) 1.385(5) 1.389(5) ?
  C5a C10a . . 1.397(6) 1.390(6) 1.404(6) ?
  C5b C6b . . 1.395(5) 1.392(5) 1.397(5) ?
  C5b C10b . . 1.394(6) 1.392(6) 1.395(6) ?
  C6a C7a . . 1.383(5) 1.383(5) 1.384(5) ?
  C6a H1c6a . . 1.0(3) 1.0(3) 1.0(3) ?
  C6b C7b . . 1.380(5) 1.376(5) 1.384(5) ?
  C6b H1c6b . . 1.0(8) 1.0(8) 1.0(8) ?
  C7a C8a . . 1.395(6) 1.393(6) 1.396(6) ?
  C7a H1c7a . . 1(3) 1(3) 1(3) ?
  C7b C8b . . 1.379(6) 1.379(6) 1.380(6) ?
  C7b H1c7b . . 1(4) 1(4) 1(4) ?
  C8a C9a . . 1.382(5) 1.379(5) 1.386(5) ?
  C8a H1c8a . . 1.0(18) 1.0(18) 1.0(18) ?
  C8b C9b . . 1.394(5) 1.391(5) 1.397(5) ?
  C8b H1c8b . . 1.0(8) 1.0(8) 1.0(8) ?
  C9a C10a . . 1.389(5) 1.386(5) 1.392(5) ?
  C9a H1c9a . . 1.0(3) 1.0(3) 1.0(3) ?
  C9b C10b . . 1.384(5) 1.383(5) 1.385(5) ?
  C9b H1c9b . . 0.960(7) 0.960(7) 0.960(7) ?
  C10a H1c10a . . 1(3) 1(3) 1(3) ?
  C10b H1c10b . . 1.0(14) 1.0(14) 1.0(14) ?
  C11a C12a . . 1.498(5) 1.498(5) 1.498(5) ?
  C11b C12b . . 1.502(5) 1.497(5) 1.508(5) ?
  C12a C13a . . 1.385(6) 1.383(6) 1.388(6) ?
  C12a C17a . . 1.386(6) 1.384(6) 1.388(6) ?
  C12b C13b . . 1.373(6) 1.371(6) 1.374(6) ?
  C12b C17b . . 1.385(6) 1.383(6) 1.387(6) ?
  C13a C14a . . 1.384(5) 1.381(5) 1.386(5) ?
  C13a H1c13a . . 1.0(7) 1.0(7) 1.0(7) ?
  C13b C14b . . 1.387(5) 1.387(5) 1.387(5) ?
  C13b H1c13b . . 1.0(6) 1.0(6) 1.0(6) ?
  C14a C15a . . 1.392(6) 1.388(7) 1.396(7) ?
  C14a H1c14a . . 1(3) 1(3) 1(3) ?
  C14b C15b . . 1.389(6) 1.386(6) 1.392(6) ?
  C14b H1c14b . . 1.0(12) 1.0(13) 1.0(13) ?
  C15a C16a . . 1.394(5) 1.384(6) 1.404(6) ?
  C15a C18a . . 1.484(4) 1.476(4) 1.491(4) ?
  C15b C16b . . 1.380(5) 1.377(5) 1.383(5) ?
  C15b C18b . . 1.498(4) 1.497(4) 1.499(4) ?
  C16a C17a . . 1.389(5) 1.386(5) 1.393(5) ?
  C16a H1c16a . . 0.960(5) 0.960(5) 0.960(5) ?
  C16b C17b . . 1.383(4) 1.376(4) 1.390(4) ?
  C16b H1c16b . . 0.96(10) 0.96(10) 0.96(10) ?
  C17a H1c17a . . 1.0(4) 1.0(4) 1.0(4) ?
  C17b H1c17b . . 1.0(5) 1.0(5) 1.0(5) ?
  C18a C19a . . 1.394(5) 1.390(5) 1.399(5) ?
  C18a C23a . . 1.399(6) 1.393(6) 1.404(6) ?
  C18b C19b . . 1.392(6) 1.391(6) 1.394(6) ?
  C18b C23b . . 1.396(6) 1.392(6) 1.399(6) ?
  C19a C20a . . 1.382(5) 1.381(5) 1.383(5) ?
  C19a H1c19a . . 1.0(13) 1.0(13) 1.0(13) ?
  C19b C20b . . 1.385(5) 1.378(5) 1.392(5) ?
  C19b H1c19b . . 1(2) 1(2) 1(2) ?
  C20a C21a . . 1.389(6) 1.386(7) 1.392(7) ?
  C20a H1c20a . . 1(3) 1(3) 1(3) ?
  C20b C21b . . 1.380(6) 1.375(6) 1.384(6) ?
  C20b H1c20b . . 1.0(19) 1(2) 1(2) ?
  C21a C22a . . 1.376(6) 1.371(6) 1.381(6) ?
  C21a H1c21a . . 0.96(10) 0.96(10) 0.96(10) ?
  C21b C22b . . 1.373(6) 1.371(6) 1.375(6) ?
  C21b H1c21b . . 1.0(8) 1.0(8) 1.0(8) ?
  C22a C23a . . 1.384(5) 1.382(5) 1.387(5) ?
  C22a H1c22a . . 1.0(4) 1.0(4) 1.0(4) ?
  C22b C23b . . 1.381(5) 1.374(5) 1.389(5) ?
  C22b H1c22b . . 1.0(3) 1.0(3) 1.0(3) ?
  C23a H1c23a . . 0.96(16) 0.96(17) 0.96(17) ?
  C23b H1c23b . . 0.960(14) 0.960(15) 0.960(15) ?

loop_
 _geom_angle_atom_site_label_1
 _geom_angle_atom_site_label_2
 _geom_angle_atom_site_label_3
 _geom_angle_site_ssg_symmetry_1
 _geom_angle_site_ssg_symmetry_2
 _geom_angle_site_ssg_symmetry_3
 _geom_angle_av
 _geom_angle_min
 _geom_angle_max
 _geom_angle_publ_flag
  C1a O1a C2a . . . 115.5(3) 115.5(3) 115.6(3) ?
  C1b O1b C2b . . . 114.5(3) 114.4(3) 114.5(3) ?
  C3a N1a C11a . . . 122.4(3) 122.0(3) 122.7(3) ?
  C3a N1a H1n1a . . . 113(4) 112(4) 113(4) ?
  C11a N1a H1n1a . . . 122(4) 121(4) 124(4) ?
  C3b N1b C11b . . . 121.0(2) 120.4(2) 121.5(2) ?
  C3b N1b H1n1b . . . 117.3(15) 117.2(15) 117.5(15) ?
  C11b N1b H1n1b . . . 121.6(15) 121.0(15) 122.2(15) ?
  O1a C1a H1c1a . . . 109.47 109.47 109.47 ?
  O1a C1a H2c1a . . . 109.47 109.47 109.47 ?
  O1a C1a H3c1a . . . 109.47 109.47 109.47 ?
  H1c1a C1a H2c1a . . . 109.47 109.47 109.47 ?
  H1c1a C1a H3c1a . . . 109.47 109.47 109.47 ?
  H2c1a C1a H3c1a . . . 109.47 109.47 109.47 ?
  O1b C1b H1c1b . . . 109.47 109.47 109.47 ?
  O1b C1b H2c1b . . . 109.47 109.47 109.47 ?
  O1b C1b H3c1b . . . 109.47 109.47 109.47 ?
  H1c1b C1b H2c1b . . . 109.47 109.47 109.47 ?
  H1c1b C1b H3c1b . . . 109.47 109.47 109.47 ?
  H2c1b C1b H3c1b . . . 109.47 109.47 109.47 ?
  O1a C2a O2a . . . 123.8(3) 123.4(3) 124.2(3) ?
  O1a C2a C3a . . . 112.7(3) 112.5(3) 112.9(3) ?
  O2a C2a C3a . . . 123.5(4) 123.4(4) 123.7(4) ?
  O1b C2b O2b . . . 124.2(4) 124.1(4) 124.3(4) ?
  O1b C2b C3b . . . 112.6(3) 112.5(3) 112.6(3) ?
  O2b C2b C3b . . . 123.2(4) 123.2(4) 123.3(4) ?
  N1a C3a C2a . . . 111.4(3) 111.0(3) 111.8(3) ?
  N1a C3a C4a . . . 111.6(3) 111.4(3) 111.7(3) ?
  N1a C3a H1c3a . . . 107.2 107.06 107.35 ?
  C2a C3a C4a . . . 111.0(3) 110.9(3) 111.1(3) ?
  C2a C3a H1c3a . . . 107.81 107.43 108.19 ?
  C4a C3a H1c3a . . . 107.62 107.44 107.8 ?
  N1b C3b C2b . . . 112.6(3) 112.5(3) 112.7(3) ?
  N1b C3b C4b . . . 113.1(3) 112.9(3) 113.4(3) ?
  N1b C3b H1c3b . . . 104.51 104.21 104.81 ?
  C2b C3b C4b . . . 109.1(3) 109.0(3) 109.1(3) ?
  C2b C3b H1c3b . . . 108.98 108.94 109.01 ?
  C4b C3b H1c3b . . . 108.35 108.22 108.48 ?
  C3a C4a C5a . . . 113.1(3) 112.6(3) 113.6(3) ?
  C3a C4a H1c4a . . . 109.47 109.47 109.47 ?
  C3a C4a H2c4a . . . 109.47 109.47 109.47 ?
  C5a C4a H1c4a . . . 109.47 109.47 109.47 ?
  C5a C4a H2c4a . . . 109.47 109.47 109.47 ?
  H1c4a C4a H2c4a . . . 105.58 105.05 106.1 ?
  C3b C4b C5b . . . 114.2(3) 114.1(3) 114.3(3) ?
  C3b C4b H1c4b . . . 109.47 109.47 109.47 ?
  C3b C4b H2c4b . . . 109.47 109.47 109.47 ?
  C5b C4b H1c4b . . . 109.47 109.47 109.47 ?
  C5b C4b H2c4b . . . 109.47 109.47 109.47 ?
  H1c4b C4b H2c4b . . . 104.28 104.2 104.36 ?
  C4a C5a C6a . . . 120.3(3) 120.1(3) 120.5(3) ?
  C4a C5a C10a . . . 121.1(3) 120.9(3) 121.3(3) ?
  C6a C5a C10a . . . 118.6(3) 118.6(3) 118.6(3) ?
  C4b C5b C6b . . . 119.5(3) 119.2(3) 119.9(3) ?
  C4b C5b C10b . . . 122.2(3) 122.1(3) 122.3(3) ?
  C6b C5b C10b . . . 118.3(4) 118.0(3) 118.5(4) ?
  C5a C6a C7a . . . 120.7(3) 120.5(3) 120.8(3) ?
  C5a C6a H1c6a . . . 119.68 119.62 119.73 ?
  C7a C6a H1c6a . . . 119.67 119.61 119.73 ?
  C5b C6b C7b . . . 120.9(3) 120.7(3) 121.0(3) ?
  C5b C6b H1c6b . . . 119.57 119.5 119.63 ?
  C7b C6b H1c6b . . . 119.57 119.5 119.63 ?
  C6a C7a C8a . . . 120.7(3) 120.3(3) 121.1(3) ?
  C6a C7a H1c7a . . . 119.67 119.47 119.87 ?
  C8a C7a H1c7a . . . 119.67 119.46 119.87 ?
  C6b C7b C8b . . . 120.4(4) 120.4(4) 120.4(4) ?
  C6b C7b H1c7b . . . 119.79 119.78 119.8 ?
  C8b C7b H1c7b . . . 119.79 119.78 119.8 ?
  C7a C8a C9a . . . 119.0(4) 118.6(4) 119.4(4) ?
  C7a C8a H1c8a . . . 120.51 120.32 120.69 ?
  C9a C8a H1c8a . . . 120.51 120.33 120.7 ?
  C7b C8b C9b . . . 119.7(4) 119.7(4) 119.7(4) ?
  C7b C8b H1c8b . . . 120.16 120.14 120.17 ?
  C9b C8b H1c8b . . . 120.16 120.14 120.17 ?
  C8a C9a C10a . . . 120.4(3) 120.1(3) 120.6(3) ?
  C8a C9a H1c9a . . . 119.81 119.68 119.94 ?
  C10a C9a H1c9a . . . 119.81 119.68 119.94 ?
  C8b C9b C10b . . . 119.7(3) 119.6(3) 119.7(3) ?
  C8b C9b H1c9b . . . 120.16 120.13 120.19 ?
  C10b C9b H1c9b . . . 120.16 120.13 120.19 ?
  C5a C10a C9a . . . 120.7(3) 120.5(3) 120.9(3) ?
  C5a C10a H1c10a . . . 119.64 119.54 119.74 ?
  C9a C10a H1c10a . . . 119.64 119.54 119.74 ?
  C5b C10b C9b . . . 121.1(4) 121.1(4) 121.1(4) ?
  C5b C10b H1c10b . . . 119.46 119.45 119.47 ?
  C9b C10b H1c10b . . . 119.46 119.45 119.47 ?
  O3a C11a N1a . . . 123.5(3) 123.3(3) 123.6(3) ?
  O3a C11a C12a . . . 120.6(3) 120.3(3) 120.8(3) ?
  N1a C11a C12a . . . 116.0(3) 115.8(3) 116.1(3) ?
  O3b C11b N1b . . . 122.3(3) 122.0(3) 122.7(3) ?
  O3b C11b C12b . . . 120.7(3) 120.7(3) 120.8(3) ?
  N1b C11b C12b . . . 116.9(3) 116.7(3) 117.2(3) ?
  C11a C12a C13a . . . 118.2(3) 117.8(3) 118.5(3) ?
  C11a C12a C17a . . . 123.3(3) 122.7(3) 123.9(3) ?
  C13a C12a C17a . . . 118.5(3) 118.2(3) 118.8(3) ?
  C11b C12b C13b . . . 118.3(3) 118.2(3) 118.5(3) ?
  C11b C12b C17b . . . 123.1(3) 123.0(3) 123.1(3) ?
  C13b C12b C17b . . . 118.6(3) 118.4(3) 118.7(3) ?
  C12a C13a C14a . . . 120.5(3) 120.4(4) 120.6(3) ?
  C12a C13a H1c13a . . . 119.75 119.71 119.79 ?
  C14a C13a H1c13a . . . 119.75 119.71 119.79 ?
  C12b C13b C14b . . . 121.2(4) 121.1(4) 121.2(4) ?
  C12b C13b H1c13b . . . 119.42 119.4 119.45 ?
  C14b C13b H1c13b . . . 119.42 119.39 119.45 ?
  C13a C14a C15a . . . 121.7(3) 121.6(4) 121.9(3) ?
  C13a C14a H1c14a . . . 119.13 119.06 119.2 ?
  C15a C14a H1c14a . . . 119.13 119.06 119.2 ?
  C13b C14b C15b . . . 121.2(4) 121.0(4) 121.4(4) ?
  C13b C14b H1c14b . . . 119.41 119.32 119.51 ?
  C15b C14b H1c14b . . . 119.41 119.32 119.51 ?
  C14a C15a C16a . . . 117.3(3) 117.3(3) 117.3(3) ?
  C14a C15a C18a . . . 121.0(3) 121.0(3) 121.1(3) ?
  C16a C15a C18a . . . 121.6(3) 121.5(3) 121.7(3) ?
  C14b C15b C16b . . . 116.6(3) 116.3(3) 117.0(3) ?
  C14b C15b C18b . . . 121.2(3) 120.6(3) 121.8(3) ?
  C16b C15b C18b . . . 122.1(3) 121.8(3) 122.4(3) ?
  C15a C16a C17a . . . 121.0(3) 120.9(3) 121.0(3) ?
  C15a C16a H1c16a . . . 119.52 119.48 119.56 ?
  C17a C16a H1c16a . . . 119.52 119.48 119.56 ?
  C15b C16b C17b . . . 122.7(3) 122.3(3) 123.2(3) ?
  C15b C16b H1c16b . . . 118.63 118.42 118.83 ?
  C17b C16b H1c16b . . . 118.63 118.42 118.83 ?
  C12a C17a C16a . . . 120.9(3) 120.9(3) 120.9(3) ?
  C12a C17a H1c17a . . . 119.54 119.54 119.54 ?
  C16a C17a H1c17a . . . 119.54 119.53 119.54 ?
  C12b C17b C16b . . . 119.7(4) 119.6(4) 119.7(4) ?
  C12b C17b H1c17b . . . 120.16 120.13 120.2 ?
  C16b C17b H1c17b . . . 120.17 120.13 120.2 ?
  C15a C18a C19a . . . 121.4(3) 120.9(3) 121.9(3) ?
  C15a C18a C23a . . . 121.7(3) 121.6(3) 121.9(3) ?
  C19a C18a C23a . . . 116.9(3) 116.3(3) 117.4(3) ?
  C15b C18b C19b . . . 120.8(3) 120.7(3) 120.9(3) ?
  C15b C18b C23b . . . 121.7(3) 121.7(3) 121.7(3) ?
  C19b C18b C23b . . . 117.5(3) 117.4(3) 117.7(3) ?
  C18a C19a C20a . . . 122.0(4) 121.4(4) 122.6(4) ?
  C18a C19a H1c19a . . . 118.99 118.71 119.28 ?
  C20a C19a H1c19a . . . 118.99 118.71 119.28 ?
  C18b C19b C20b . . . 120.9(4) 120.4(3) 121.5(4) ?
  C18b C19b H1c19b . . . 119.54 119.26 119.82 ?
  C20b C19b H1c19b . . . 119.53 119.25 119.81 ?
  C19a C20a C21a . . . 119.8(3) 119.5(3) 120.1(3) ?
  C19a C20a H1c20a . . . 120.09 119.95 120.24 ?
  C21a C20a H1c20a . . . 120.09 119.95 120.24 ?
  C19b C20b C21b . . . 121.0(4) 120.6(4) 121.3(4) ?
  C19b C20b H1c20b . . . 119.52 119.36 119.69 ?
  C21b C20b H1c20b . . . 119.52 119.36 119.69 ?
  C20a C21a C22a . . . 119.4(3) 119.4(3) 119.4(3) ?
  C20a C21a H1c21a . . . 120.31 120.3 120.32 ?
  C22a C21a H1c21a . . . 120.31 120.3 120.32 ?
  C20b C21b C22b . . . 118.4(3) 118.3(3) 118.5(3) ?
  C20b C21b H1c21b . . . 120.8 120.75 120.86 ?
  C22b C21b H1c21b . . . 120.8 120.75 120.85 ?
  C21a C22a C23a . . . 120.5(4) 120.0(3) 121.0(4) ?
  C21a C22a H1c22a . . . 119.76 119.51 120.01 ?
  C23a C22a H1c22a . . . 119.76 119.51 120 ?
  C21b C22b C23b . . . 121.4(3) 121.3(3) 121.6(3) ?
  C21b C22b H1c22b . . . 119.29 119.2 119.37 ?
  C23b C22b H1c22b . . . 119.29 119.2 119.38 ?
  C18a C23a C22a . . . 121.4(3) 120.7(3) 122.2(3) ?
  C18a C23a H1c23a . . . 119.28 118.9 119.66 ?
  C22a C23a H1c23a . . . 119.28 118.9 119.66 ?
  C18b C23b C22b . . . 120.7(3) 120.6(3) 120.8(3) ?
  C18b C23b H1c23b . . . 119.64 119.6 119.68 ?
  C22b C23b H1c23b . . . 119.64 119.6 119.68 ?


#=======================================================================

# 11. STRUCTURE-FACTOR LIST

loop_
 _refln_index_h
 _refln_index_k
 _refln_index_l
 _refln_index_m_1
 _refln_F_squared_calc
 _refln_F_squared_meas
 _refln_F_squared_sigma
 _refln_observed_status
   1   0   0   0     1.73     6.91     2.78 <
   2   0   0   0  2722.38  2268.02    55.75 o
   3   0   0   0    91.14   107.95     5.84 o
   4   0   0   0    68.35    86.71     9.36 o
   5   0   0   0    81.25    81.02     8.12 o
   1  -1   0   0  5573.46  5406.39    47.29 o
   2   1   0   0   434.33   399.63    24.37 o
   2  -1   0   0   433.00   395.77    22.43 o
   3   1   0   0   315.07   343.02    10.47 o
   3  -1   0   0   317.16   343.89    10.54 o
   4   1   0   0    73.92    94.83     6.88 o
   4  -1   0   0    73.99    97.52    10.34 o
   5   1   0   0    41.81    22.52     5.54 o
   5  -1   0   0    42.43    34.42     5.87 o
   0   2   0   0  1438.00  1465.45    26.61 o
   1   2   0   0  6472.50  6299.67    78.09 o
   1  -2   0   0  6465.88  6462.72    57.66 o
   2   2   0   0    87.89   110.15    14.21 o
   2  -2   0   0    87.16   109.34     7.45 o
   3   2   0   0   104.71   112.17     6.66 o
   4   2   0   0    86.21   102.69     9.83 o
   4  -2   0   0    86.99   100.00    10.41 o
   5   2   0   0    45.09    87.29     8.51 o
   5  -2   0   0    45.22    41.02     6.23 o
   1   3   0   0   552.68   518.48    24.61 o
   2   3   0   0   240.45   253.40    12.39 o
   2  -3   0   0   236.92   237.18    11.71 o
   3   3   0   0   404.43   402.23    17.34 o
   3  -3   0   0   403.98   381.33    17.72 o
   4   3   0   0  1241.05  1209.98    34.55 o
   4  -3   0   0  1238.62  1275.88    35.95 o
   0   4   0   0    36.52    42.74     4.11 o
   1   4   0   0    91.37    87.36     4.64 o
   2   4   0   0  1625.17  1611.50    21.28 o
   3   4   0   0   197.78   169.80    12.38 o
   4   4   0   0   156.98   170.27    13.50 o
   4  -4   0   0   158.51   187.76    14.59 o
   5  -4   0   0    17.99    19.65     4.32 o
   1   5   0   0   193.66   195.04     7.38 o
   2   5   0   0   299.80   247.23    13.75 o
   3   5   0   0   297.07   279.55    16.31 o
   4  -5   0   0   381.70   401.20    14.14 o
   5  -5   0   0    30.36    24.16     4.17 o
   0   6   0   0   866.12   939.69    25.28 o
   1   6   0   0    67.84    76.08     5.37 o
   2   6   0   0    33.89    37.39     6.34 o
   3   6   0   0   398.71   388.95    19.70 o
   3  -6   0   0   397.93   430.66    15.02 o
   4  -6   0   0    47.29    56.58     4.93 o
   1   7   0   0   659.70   693.65    25.00 o
   2   7   0   0   891.01   868.00    29.40 o
   2  -7   0   0   891.00   913.57    21.34 o
   3  -7   0   0     1.53     6.93     3.15 <
   4  -7   0   0    26.52    37.79     4.22 o
   1  -8   0   0   255.99   266.88    17.95 o
   2  -8   0   0   142.95   128.73     8.02 o
   3  -8   0   0    30.22    32.22     3.69 o
   1  -9   0   0   329.87   296.90    11.56 o
   0 -10   0   0    96.68   105.21     7.71 o
   1 -10   0   0   134.59   135.91     8.75 o
  -5   0   1  -1     0.09     1.74     1.81 <
  -4   0   1  -1    29.19    30.48     4.42 o
  -3   0   1  -1    53.75    57.42     4.75 o
  -2   0   1  -1     0.54    -0.01     1.61 <
  -1   0   1  -1    25.47    23.26     4.85 o
   0   0   0   1     0.06    -1.43     0.94 <
   1   0   0   1   105.38    83.91     8.80 o
   2   0   0   1     1.94    -1.75     2.23 <
   3   0   0   1    37.92    29.10     3.55 o
   4   0   0   1    17.70    19.22     2.95 o
   5   0   0   1     1.48    -0.05     1.92 <
  -5   1   1  -1    23.84    27.57     4.41 o
  -5  -1   1  -1    23.83    25.11     4.59 o
  -4   1   1  -1    20.04    23.22     3.43 o
  -4  -1   1  -1    20.05    17.68     3.82 o
  -3   1   1  -1     5.23     6.96     2.29 o
  -3  -1   1  -1     5.22     5.44     2.99 <
  -2   1   1  -1     0.81     0.68     1.29 <
  -2  -1   1  -1     0.80     0.73     1.33 <
  -1   1   1  -1    13.43     8.61     3.37 <
  -1  -1   1  -1    13.44     7.80     2.28 o
   0   1   1  -1     1.62     2.39     2.05 <
   0  -1   1  -1     1.62     2.88     1.21 <
   0  -1   0   1     7.22     3.88     1.42 <
   1   1   0   1    37.88    31.81     6.27 o
   1  -1   0   1    37.92    32.85     3.92 o
   2   1   0   1     9.08    11.69     1.94 o
   2  -1   0   1     9.11    11.53     2.18 o
   3   1   0   1    17.15    19.51     3.20 o
   3  -1   0   1    17.23    13.54     3.45 o
   4   1   0   1    42.59    39.25     7.04 o
   4  -1   0   1    42.59    40.87     4.49 o
   5   1   0   1    12.97    11.58     3.76 o
   5  -1   0   1    12.97    13.28     3.19 o
  -5   2   1  -1     6.34     4.69     1.95 <
  -5  -2   1  -1     6.37     4.32     2.92 <
  -4   2   1  -1    14.82    11.44     3.66 o
  -4  -2   1  -1    14.83    15.98     3.71 o
  -3   2   1  -1    13.89    10.30     2.57 o
  -3  -2   1  -1    13.90     4.99     2.67 <
  -2   2   1  -1    14.90    15.77     2.23 o
  -2  -2   1  -1    14.93    16.84     2.45 o
  -1   2   1  -1    40.82    37.98     7.71 o
   0   2   1  -1     8.47    11.35     3.42 o
   0   2   0   1    34.92    23.72     4.33 o
   1   2   0   1     5.20     6.57     3.63 <
   2   2   0   1    36.71    30.68     2.95 o
   2  -2   0   1    36.64    35.81     3.43 o
   3   2   0   1     2.11     2.53     1.73 <
   3  -2   0   1     2.12     2.63     2.37 <
   4   2   0   1    24.17    14.20     3.75 o
   4  -2   0   1    24.19    22.89     4.16 o
   5   2   0   1     3.90     1.90     1.22 <
   5  -2   0   1     3.91     6.18     2.50 <
  -4  -3   1  -1     4.71     6.87     2.86 <
  -3   3   1  -1    10.47    13.56     3.32 o
  -3  -3   1  -1    10.53    18.33     4.17 o
  -2   3   1  -1    40.88    45.53     5.40 o
  -2  -3   1  -1    40.83    37.48     5.09 o
  -1   3   1  -1    11.07    15.55     3.23 o
   0   3   1  -1    75.57    71.58     7.94 o
   0   3   0   1   145.99   121.52    10.76 o
   1   3   0   1    21.64    19.98     2.45 o
   2   3   0   1    13.86    10.65     3.04 o
   2  -3   0   1    13.88    11.53     3.90 <
   3   3   0   1     0.60     1.71     2.07 <
   3  -3   0   1     0.61    -1.79     2.46 <
   4  -3   0   1     1.29     5.26     2.05 <
  -4  -4   1  -1     0.68    -0.30     2.34 <
  -3   4   1  -1     4.49     0.54     2.64 <
  -2   4   1  -1    56.73    53.73     6.45 o
  -1   4   1  -1    11.65     8.69     1.38 o
   0   4   1  -1   141.29   140.11     5.22 o
   0   4   0   1    84.22    83.11     4.18 o
   1   4   0   1    10.12     8.56     1.75 o
   2   4   0   1    11.23     8.65     3.33 <
   3   4   0   1     5.67     5.59     2.38 <
   4  -4   0   1     2.22     0.73     2.22 <
  -4  -5   1  -1     3.95     7.54     3.65 <
  -3   5   1  -1    23.28    30.15     5.69 o
  -3  -5   1  -1    23.33    26.88     3.66 o
  -2   5   1  -1    27.77    23.92     4.67 o
  -1   5   1  -1    57.00    55.63     4.20 o
   0   5   1  -1    74.19    81.17     4.69 o
   0   5   0   1    45.37    51.43     3.79 o
   1   5   0   1    69.40    71.08     4.80 o
   2   5   0   1     2.81    -1.87     2.20 <
   3   5   0   1     1.52     1.87     3.00 <
   3  -5   0   1     1.49     2.22     1.92 <
   4  -5   0   1     0.84     0.22     2.29 <
  -4  -6   1  -1     9.14    13.94     2.76 o
  -3  -6   1  -1    74.77    81.89     5.22 o
  -2   6   1  -1     2.94     3.69     2.37 <
  -2  -6   1  -1     2.95    -2.53     2.25 <
  -1   6   1  -1    78.90    60.29     7.19 o
   0   6   1  -1    81.74    80.55     5.36 o
   0   6   0   1    28.02    28.78     3.31 o
   1   6   0   1   145.74   155.62    11.41 o
   2   6   0   1     4.06     3.23     2.28 <
   2  -6   0   1     4.09     0.13     1.36 <
   3  -6   0   1    19.40    16.12     3.63 o
   4  -6   0   1     1.10     1.96     2.40 <
  -3  -7   1  -1     4.32     7.15     2.00 o
  -2  -7   1  -1     9.52     7.47     2.11 o
  -1   7   1  -1     4.27     3.67     2.62 <
  -1  -7   1  -1     4.27     6.63     2.24 <
   0   7   1  -1    10.01     9.02     2.06 o
   0   7   0   1     3.00     2.64     1.63 <
   1   7   0   1    73.95    80.80     9.10 o
   1  -7   0   1    74.03    78.47     4.56 o
   2  -7   0   1    45.48    38.65     3.33 o
   3  -7   0   1     1.28     3.86     1.91 <
  -3  -8   1  -1     2.83     2.93     1.48 <
  -2  -8   1  -1    23.34    21.90     3.58 o
  -1  -8   1  -1     7.05     4.85     2.15 <
   0  -8   1  -1    16.21    12.04     2.23 o
   0  -8   0   1     6.45     8.04     1.96 o
   1  -8   0   1    45.66    45.30     3.52 o
   2  -8   0   1    31.38    30.28     4.01 o
   3  -8   0   1     2.17     2.61     1.35 <
  -2  -9   1  -1     5.62     7.91     2.49 o
  -1  -9   1  -1     3.00     3.55     2.38 <
   0  -9   1  -1    20.95    19.28     2.77 o
   0  -9   0   1    11.39    11.50     2.46 o
   1  -9   0   1     2.83     3.63     2.82 <
   2  -9   0   1     6.57     5.06     1.64 o
   0 -10   1  -1    14.06    26.06     4.25 o
   0 -10   0   1     5.85     9.42     2.63 o
  -5   0   1   0    15.73     9.14     3.92 <
  -4   0   1   0     1.38    12.32     4.47 <
  -3   0   1   0    66.11    61.81     4.56 o
  -2   0   1   0    12.82     0.98     5.56 <
  -1   0   1   0  4764.23  4953.02    61.73 o
   1   0   1   0 16477.80 17022.00   102.13 o
   2   0   1   0   510.88   515.21    25.78 o
   3   0   1   0   143.27   161.81     7.29 o
   4   0   1   0     1.35     2.96     2.36 <
   5   0   1   0     9.20    12.35     3.84 o
  -5   1   1   0    28.78    42.82     6.43 o
  -4   1   1   0   487.03   500.08    21.62 o
  -4  -1   1   0   488.76   483.30    21.77 o
  -3   1   1   0    21.94    28.65     3.53 o
  -3  -1   1   0    22.28    30.81     5.48 o
  -2   1   1   0    95.34   109.33    14.35 o
  -2  -1   1   0    96.69    97.48    11.56 o
  -1  -1   1   0  9388.23  9412.12    67.04 o
   0   1   1   0  1483.23  1440.07    13.18 o
   1  -1   1   0  8663.20  8499.15    44.47 o
   2   1   1   0  1013.42  1035.82    38.92 o
   2  -1   1   0  1007.19  1051.46    36.05 o
   3   1   1   0   137.07   131.70     6.48 o
   3  -1   1   0   134.96   116.54     6.20 o
   4   1   1   0   190.05   199.65     9.55 o
   4  -1   1   0   190.21   207.66    14.62 o
  -5  -2   1   0    65.42    67.62     5.66 o
  -4   2   1   0   451.33   444.96    20.28 o
  -4  -2   1   0   451.41   412.34    20.49 o
  -3   2   1   0  1121.87  1080.04    18.91 o
  -3  -2   1   0  1125.91  1058.60    27.54 o
  -2   2   1   0   979.45  1064.47    41.80 o
  -2  -2   1   0   984.20  1007.94    21.62 o
  -1   2   1   0  5766.71  5699.22    73.67 o
  -1  -2   1   0  5795.63  5875.90    58.59 o
   0   2   1   0 13981.60 14876.60    62.41 o
   1   2   1   0  5571.95  5377.49    73.37 o
   2   2   1   0   186.04   185.77     9.90 o
   2  -2   1   0   185.70   186.62    10.42 o
   3   2   1   0   362.15   304.94    14.44 o
   3  -2   1   0   360.99   307.86    10.64 o
   4   2   1   0    29.06    37.36     6.55 o
   4  -2   1   0    29.90    32.96     6.41 o
  -5  -3   1   0   437.01   461.31    20.02 o
  -4   3   1   0    57.06   109.58    11.29 o
  -3   3   1   0   257.30   274.30    14.28 o
  -3  -3   1   0   258.56   249.67    14.57 o
  -2   3   1   0    53.80    41.22     5.48 o
  -1   3   1   0   259.68   237.44    17.02 o
   0   3   1   0    11.12     6.53     1.72 o
   1   3   1   0   883.17   847.76    31.73 o
   2   3   1   0   858.27   871.81    22.86 o
   3   3   1   0    84.07    83.60     8.31 o
   3  -3   1   0    84.44    87.67     9.14 o
   4   3   1   0   204.11   254.22    16.11 o
   4  -3   1   0   203.98   236.20    16.85 o
   5  -3   1   0   148.81   182.97    13.04 o
  -5  -4   1   0    62.42    46.68     5.96 o
  -4   4   1   0   364.13   353.83    18.83 o
  -4  -4   1   0   365.81   356.35    13.56 o
  -3   4   1   0   326.45   328.57    16.70 o
  -2   4   1   0   136.38   132.85    10.30 o
  -1   4   1   0   957.96  1000.37    14.47 o
   0   4   1   0  4972.71  5178.08    44.59 o
   1   4   1   0   172.04   203.22     7.65 o
   2   4   1   0  1119.31  1064.27    25.85 o
   3   4   1   0    38.98    33.06     6.17 o
   4   4   1   0   940.80   957.96    31.31 o
   4  -4   1   0   935.60   992.75    32.08 o
   5  -4   1   0     8.04    11.56     3.70 o
  -5  -5   1   0    22.60    19.62     3.96 o
  -4  -5   1   0    79.89   103.64    11.24 o
  -3   5   1   0    63.08    56.28     7.97 o
  -2   5   1   0    67.91    61.85     7.35 o
  -1   5   1   0   104.12   115.30     5.70 o
   0   5   1   0    55.28    52.51     3.77 o
   1   5   1   0    32.76    32.17     3.18 o
   2   5   1   0    64.73    63.63     4.89 o
   3   5   1   0    82.73    83.64     9.49 o
   4  -5   1   0   176.93   160.56     7.59 o
   5  -5   1   0   116.51   131.93     9.16 o
  -4  -6   1   0    11.63     7.86     2.44 o
  -3   6   1   0     8.65    13.12     5.09 <
  -3  -6   1   0     8.82    18.91     6.70 <
  -2   6   1   0   103.29   103.49     9.51 o
  -1   6   1   0    63.76    63.20     5.06 o
   0   6   1   0   301.43   284.34     9.88 o
   1   6   1   0   232.13   259.55     9.70 o
   2   6   1   0    82.87    89.99     9.35 o
   3   6   1   0   159.12   186.05    13.99 o
   3  -6   1   0   159.25   193.06    10.18 o
   4  -6   1   0    40.80    37.16     4.23 o
  -4  -7   1   0   245.54   251.54     8.87 o
  -3  -7   1   0    67.93    62.44     4.53 o
  -2   7   1   0   307.52   309.93    17.84 o
  -2  -7   1   0   306.73   296.78    12.83 o
  -1   7   1   0    93.04    77.64     8.64 o
   0   7   1   0   516.84   526.80    14.74 o
   1   7   1   0   205.70   199.63     9.24 o
   2   7   1   0   155.60   168.48    13.51 o
   2  -7   1   0   157.41   170.38     9.98 o
   3  -7   1   0    56.87    56.82     5.44 o
   4  -7   1   0   210.35   209.35     8.18 o
  -3  -8   1   0   101.42   102.53     6.11 o
  -2  -8   1   0    37.38    44.06     5.10 o
  -1  -8   1   0   282.08   264.27    12.22 o
   0  -8   1   0   392.15   405.67    15.26 o
   1  -8   1   0   192.97   198.05     8.53 o
   2  -8   1   0    16.13     8.09     2.24 o
   3  -8   1   0    40.99    32.03     3.80 o
  -2  -9   1   0   119.82   134.61     6.56 o
  -1  -9   1   0    17.25    42.48     5.53 o
   0  -9   1   0    77.60    70.22     4.22 o
   2  -9   1   0   118.88   122.84     6.25 o
  -1 -10   1   0    34.82    45.05     5.47 o
   0 -10   1   0    63.86    80.65     4.78 o
   1 -10   1   0    17.24    35.60     5.52 o
  -5   0   2  -1     1.74    -0.87     1.46 <
  -4   0   2  -1     0.27     0.43     1.63 <
  -3   0   2  -1    14.65    13.72     4.01 o
  -2   0   2  -1     2.13     0.88     1.55 <
  -1   0   2  -1     1.88    -1.76     2.36 <
   0   0   2  -1     0.22    -0.33     0.52 <
   0   0   1   1     6.67     3.75     1.00 o
   1   0   1   1    74.60    46.99     6.54 o
   2   0   1   1     0.18    -0.45     1.29 <
   3   0   1   1    51.88    55.33     4.77 o
   4   0   1   1    10.00    12.66     3.21 o
   5   0   1   1     0.11    -2.40     1.82 <
  -5   1   2  -1     5.63    11.40     4.35 <
  -5  -1   2  -1     5.62     3.25     4.39 <
  -4   1   2  -1    53.27    52.42     5.34 o
  -4  -1   2  -1    53.21    59.83     5.53 o
  -3   1   2  -1    20.00    16.88     2.70 o
  -3  -1   2  -1    19.97    20.62     4.64 o
  -2   1   2  -1     1.53     1.32     1.59 <
  -2  -1   2  -1     1.52     0.97     1.27 <
  -1   1   2  -1    18.96    16.68     5.05 o
  -1  -1   2  -1    18.93    17.26     2.71 o
   0   1   2  -1     9.94     6.62     2.23 <
   0  -1   2  -1     9.92     8.78     2.04 o
   0  -1   1   1     2.35     1.30     0.56 <
   1   1   1   1    46.80    42.31     7.54 o
   1  -1   1   1    46.78    41.36     3.95 o
   2   1   1   1    19.23    19.84     2.99 o
   2  -1   1   1    19.22    18.73     2.15 o
   3   1   1   1    11.03    13.16     2.35 o
   3  -1   1   1    10.97    13.94     2.76 o
   4   1   1   1    34.29    29.34     4.95 o
   4  -1   1   1    34.34    30.33     3.41 o
   5   1   1   1     9.65    12.14     4.23 <
   5  -1   1   1     9.66     7.78     3.41 <
  -5   2   2  -1    10.68     7.12     2.61 <
  -5  -2   2  -1    10.70    10.43     2.77 o
  -4   2   2  -1     8.65     6.42     3.11 <
  -4  -2   2  -1     8.64     9.14     2.95 o
  -3   2   2  -1     4.41     5.17     2.19 <
  -3  -2   2  -1     4.40     4.40     2.22 <
  -2   2   2  -1    17.25    14.20     2.33 o
  -2  -2   2  -1    17.25    13.57     3.17 o
  -1   2   2  -1    60.26    59.88     9.85 o
   0   2   2  -1    39.02    36.41     5.24 o
   0   2   1   1    17.69    17.21     4.68 o
   1   2   1   1    31.03    33.27     6.76 o
   2   2   1   1    52.07    46.70     5.18 o
   2  -2   1   1    51.97    40.76     3.49 o
   3   2   1   1     2.26     3.42     2.44 <
   3  -2   1   1     2.29     2.08     2.62 <
   4   2   1   1    17.07    18.74     4.49 o
   4  -2   1   1    17.02    15.54     3.39 o
   5   2   1   1     5.61     5.61     2.68 <
   5  -2   1   1     5.63     9.67     2.63 o
  -4  -3   2  -1     8.41     6.64     2.50 <
  -3   3   2  -1    18.98    19.56     4.03 o
  -3  -3   2  -1    19.03    21.48     4.36 o
  -2   3   2  -1    22.45    19.21     2.47 o
  -2  -3   2  -1    22.48    18.67     3.85 o
  -1   3   2  -1     7.24     3.18     2.53 <
   0   3   2  -1   164.35   143.62    11.44 o
   0   3   1   1    23.87    22.36     5.11 o
   1   3   1   1     6.82     6.08     2.02 o
   2   3   1   1     3.77     4.09     3.04 <
   2  -3   1   1     3.78     6.94     3.02 <
   3   3   1   1     5.39     9.81     3.63 <
   4  -3   1   1     2.62     3.68     2.37 <
  -4  -4   2  -1     2.80     1.54     1.71 <
  -3   4   2  -1    58.50    63.12     7.43 o
  -2   4   2  -1    57.50    59.88     6.95 o
  -1   4   2  -1     0.54     0.36     1.27 <
   0   4   2  -1   160.34   157.75     8.17 o
   0   4   1   1    33.81    33.06     2.71 o
   1   4   1   1     7.95     2.97     1.59 <
   2   4   1   1     2.51     0.66     1.96 <
   3   4   1   1     7.83     6.98     2.85 <
   4  -4   1   1     1.69     0.47     2.05 <
  -4  -5   2  -1     1.87     3.09     2.74 <
  -3   5   2  -1    40.62    46.23     6.93 o
  -3  -5   2  -1    40.53    41.87     4.19 o
  -2   5   2  -1     9.76    14.45     3.76 o
  -1   5   2  -1   130.84   131.81     9.36 o
   0   5   2  -1    86.82    85.98     4.82 o
   0   5   1   1   100.22   106.53     5.37 o
   1   5   1   1    44.56    37.98     3.71 o
   2   5   1   1     9.41     9.86     3.47 <
   3   5   1   1     5.73     2.37     2.30 <
   3  -5   1   1     5.69     4.09     2.20 <
   4  -5   1   1     0.70    -3.52     2.61 <
  -4  -6   2  -1    20.51    21.50     4.00 o
  -3  -6   2  -1    51.86    50.04     4.79 o
  -2   6   2  -1    16.97    18.48     4.30 o
  -2  -6   2  -1    17.02    16.06     2.41 o
  -1   6   2  -1    67.03    65.60     7.85 o
   0   6   2  -1     8.52     6.70     1.83 o
   0   6   1   1    11.02    12.72     2.46 o
   1   6   1   1    50.40    48.86     4.45 o
   2   6   1   1     5.35     4.00     2.40 <
   2  -6   1   1     5.42     1.61     1.49 <
   3  -6   1   1     2.22     3.38     2.39 <
   4  -6   1   1     1.24     4.68     2.54 <
  -3  -7   2  -1    14.61    13.00     2.62 o
  -2  -7   2  -1    11.58    11.46     2.00 o
  -1   7   2  -1    31.16    28.90     5.11 o
  -1  -7   2  -1    31.13    34.85     3.92 o
   0   7   2  -1    21.68    23.80     5.03 o
   0   7   1   1     1.19     1.76     1.47 <
   1   7   1   1    57.64    66.39     7.97 o
   1  -7   1   1    57.47    62.24     3.86 o
   2  -7   1   1    35.48    31.39     3.38 o
   3  -7   1   1     1.42     0.63     1.75 <
  -3  -8   2  -1     5.34     4.13     1.63 <
  -2  -8   2  -1    19.31    25.53     3.61 o
  -1  -8   2  -1     2.61     2.09     2.09 <
   0  -8   2  -1    31.52    35.86     3.35 o
   0  -8   1   1     5.77     7.92     2.20 o
   1  -8   1   1    51.26    58.08     4.00 o
   2  -8   1   1    31.82    29.81     3.75 o
   3  -8   1   1     2.88     3.41     1.66 <
  -2  -9   2  -1     0.37    -0.26     1.37 <
  -1  -9   2  -1     3.97     1.00     2.17 <
   0  -9   2  -1     5.22     7.93     1.90 o
   0  -9   1   1     1.25     2.36     1.90 <
   1  -9   1   1     3.14     4.84     2.96 <
   2  -9   1   1     7.29     5.03     1.84 <
   0 -10   2  -1    36.83    38.64     5.02 o
   0 -10   1   1     8.22     9.90     2.61 o
  -5   0   2   0     1.14     5.37     2.99 <
  -4   0   2   0    46.45    62.56     8.07 o
  -3   0   2   0   455.15   505.39    18.15 o
  -2   0   2   0   109.34    69.64    11.21 o
  -1   0   2   0   791.35   733.83    13.04 o
   1   0   2   0  1512.31  1357.39    28.10 o
   2   0   2   0  2204.02  1920.56    49.68 o
   3   0   2   0   465.84   497.88    12.54 o
   4   0   2   0   205.19   212.53     9.86 o
   5   0   2   0     4.43    17.16     5.75 <
  -4   1   2   0   147.61   149.40    12.04 o
  -4  -1   2   0   148.39   137.63    11.87 o
  -3   1   2   0    80.84    83.66     5.07 o
  -3  -1   2   0    81.18    89.62     7.90 o
  -2   1   2   0  1933.20  1951.47    53.93 o
  -2  -1   2   0  1931.36  1905.42    33.31 o
  -1  -1   2   0   765.92   680.45    19.11 o
   0   1   2   0   456.36   456.43     7.47 o
   1  -1   2   0  2036.54  1788.74    18.72 o
   2   1   2   0   246.16   193.92    18.79 o
   2  -1   2   0   248.76   198.95    15.49 o
   3   1   2   0   149.10   170.66     7.38 o
   3  -1   2   0   148.38   156.13     7.23 o
   4   1   2   0   497.59   504.92    21.56 o
   4  -1   2   0   494.93   479.32    21.39 o
   5  -1   2   0   191.18   250.72    14.47 o
  -5  -2   2   0   198.74   205.32    12.32 o
  -4   2   2   0   462.14   423.67    20.01 o
  -4  -2   2   0   461.77   415.90    20.57 o
  -3   2   2   0     7.45    13.62     3.01 o
  -3  -2   2   0     7.50    10.73     4.51 <
  -2   2   2   0   671.85   643.13    32.75 o
  -2  -2   2   0   672.79   668.30    17.70 o
  -1   2   2   0 10141.90 10352.20   102.11 o
  -1  -2   2   0 10120.80 10513.00    84.48 o
   0   2   2   0  8844.34  9175.25    48.39 o
   1   2   2   0 12207.30 12207.40   110.48 o
   2   2   2   0   158.41   164.30     9.87 o
   2  -2   2   0   159.85   171.19     9.56 o
   3   2   2   0     7.74    14.79     4.38 o
   3  -2   2   0     8.44     8.96     2.74 o
   4   2   2   0    14.35    12.81     4.01 o
   4  -2   2   0    14.42    20.71     5.63 o
   5   2   2   0   291.23   389.96    16.67 o
   5  -2   2   0   289.38   278.17    14.30 o
  -5  -3   2   0   808.27   812.55    26.33 o
  -4   3   2   0  1033.42  1020.55    31.28 o
  -4  -3   2   0  1030.36  1030.14    33.34 o
  -3   3   2   0   209.51   216.51    12.65 o
  -3  -3   2   0   208.88   223.86    13.77 o
  -2   3   2   0  1096.65  1051.88    18.45 o
  -2  -3   2   0  1094.83  1062.45    24.61 o
  -1   3   2   0  2181.63  2076.40    49.34 o
   0   3   2   0  2849.36  2868.65    49.43 o
   1   3   2   0  1821.17  1800.08    47.69 o
   2   3   2   0  1330.96  1325.73    28.69 o
   3   3   2   0   158.13   171.25    11.82 o
   3  -3   2   0   158.29   159.70    11.45 o
   4   3   2   0   286.99   294.95    17.28 o
   4  -3   2   0   287.33   299.37    17.37 o
   5  -3   2   0    35.82    14.09     4.17 o
  -5  -4   2   0    33.41    39.13     5.44 o
  -4   4   2   0    85.41   126.42    11.56 o
  -4  -4   2   0    85.78   115.11    12.37 o
  -3   4   2   0   417.10   405.73    18.41 o
  -2   4   2   0   633.95   615.77    19.73 o
  -1   4   2   0   408.98   424.45     9.55 o
   0   4   2   0     0.30     4.14     1.89 <
   1   4   2   0   969.81  1008.23    16.45 o
   2   4   2   0   795.72   751.33    21.99 o
   3   4   2   0    82.62    84.55     8.68 o
   4   4   2   0   203.14   200.04    14.46 o
   4  -4   2   0   203.01   193.61    14.75 o
   5  -4   2   0    24.35    35.57     5.27 o
  -5  -5   2   0    11.72    23.07     4.34 o
  -4  -5   2   0    75.48    93.39     7.13 o
  -3   5   2   0    47.03    34.66     6.68 o
  -2   5   2   0    26.65    23.70     4.57 o
  -1   5   2   0   249.40   240.64     8.18 o
   0   5   2   0  2139.48  2218.31    24.05 o
   1   5   2   0   201.57   207.56     7.77 o
   2   5   2   0    25.48    25.85     3.20 o
   3   5   2   0  1278.99  1278.99    35.32 o
   4  -5   2   0    25.89    39.53     7.14 o
   5  -5   2   0    18.51    24.36     4.02 o
  -4  -6   2   0     8.59     7.85     2.65 <
  -3   6   2   0   813.53   793.04    28.07 o
  -3  -6   2   0   810.33   787.17    28.75 o
  -2   6   2   0   153.05   133.68    11.08 o
  -1   6   2   0   577.21   565.17    20.92 o
   0   6   2   0   134.62   132.92     6.74 o
   1   6   2   0   256.16   274.61    10.04 o
   2   6   2   0   475.61   407.13    19.27 o
   3   6   2   0   155.54   178.91    13.93 o
   3  -6   2   0   157.79   196.60    10.67 o
   4  -6   2   0   297.47   284.12    11.01 o
  -4  -7   2   0    35.45    45.57     5.79 o
  -3  -7   2   0     8.76    13.84     2.63 o
  -2   7   2   0   263.52   240.35    15.54 o
  -2  -7   2   0   261.91   260.77     9.62 o
  -1   7   2   0    59.42    56.19     7.60 o
   0   7   2   0   299.58   291.01    10.98 o
   1   7   2   0   288.54   283.03    11.00 o
   2   7   2   0   709.83   709.61    26.38 o
   2  -7   2   0   712.72   715.37    13.47 o
   3  -7   2   0    70.93    66.25     8.48 o
   4  -7   2   0    20.98    21.59     2.91 o
  -3  -8   2   0    53.95    64.96     7.01 o
  -2  -8   2   0    67.64    51.51     5.51 o
  -1  -8   2   0    46.83    71.86     9.57 o
   1  -8   2   0    15.08    57.42     7.18 o
   2  -8   2   0    11.92    12.37     2.56 o
   3  -8   2   0     4.71     7.74     2.46 o
  -2  -9   2   0    15.53    32.38     3.96 o
  -1  -9   2   0    80.06   102.01    10.18 o
   0  -9   2   0     7.97    21.16     4.33 o
   1  -9   2   0   158.49   168.12    12.29 o
   2  -9   2   0    14.38    18.66     2.91 o
  -1 -10   2   0     4.24     8.89     3.53 <
   0 -10   2   0    21.39    26.20     3.15 o
   1 -10   2   0    19.48    27.96     4.04 o
  -5   0   3  -1     9.11    10.61     3.17 o
  -4   0   3  -1    20.02    16.13     3.09 o
  -3   0   3  -1    12.24    11.79     4.12 <
  -2   0   3  -1     0.16     0.20     1.75 <
  -1   0   3  -1     5.25     2.18     2.78 <
   0   0   3  -1     4.83     2.33     0.94 <
   0   0   2   1     5.17     5.78     1.53 o
   1   0   2   1   206.43   173.15    12.20 o
   2   0   2   1     0.40    -7.09     2.27 <
   3   0   2   1    36.35    29.65     3.60 o
   4   0   2   1    20.59    19.25     3.09 o
   5   0   2   1     0.27     0.24     1.45 <
  -5   1   3  -1    16.02    17.54     4.19 o
  -5  -1   3  -1    16.06    14.62     3.60 o
  -4   1   3  -1     2.50     2.26     2.60 <
  -4  -1   3  -1     2.51     6.74     3.65 <
  -3   1   3  -1     7.20     5.89     2.74 <
  -3  -1   3  -1     7.21     3.79     2.50 <
  -2   1   3  -1     0.55     1.54     1.63 <
  -2  -1   3  -1     0.55    -0.41     2.03 <
  -1   1   3  -1    40.27    27.50     6.04 o
  -1  -1   3  -1    40.22    30.58     4.71 o
   0   1   3  -1    25.99    16.32     2.90 o
   0  -1   3  -1    26.02    21.55     2.53 o
   1   1   2   1    80.06    79.07     9.62 o
   1  -1   2   1    80.12    62.59     6.93 o
   2   1   2   1    19.28    17.28     2.49 o
   2  -1   2   1    19.28    18.54     2.40 o
   3   1   2   1     2.28     3.34     1.61 <
   3  -1   2   1     2.29     2.12     1.67 <
   4   1   2   1    22.83    26.96     3.77 o
   4  -1   2   1    22.85    23.13     3.02 o
   5   1   2   1     5.78    10.12     3.10 o
   5  -1   2   1     5.78     7.59     2.58 <
  -5   2   3  -1     3.58     6.40     3.23 <
  -5  -2   3  -1     3.59     6.88     2.63 <
  -4   2   3  -1     6.19     4.58     2.45 <
  -4  -2   3  -1     6.19     8.36     2.38 o
  -3   2   3  -1    11.05    11.02     2.33 o
  -3  -2   3  -1    11.04     5.76     2.69 <
  -2   2   3  -1    54.17    56.89     3.97 o
  -2  -2   3  -1    54.16    52.92     5.91 o
  -1   2   3  -1    93.04    77.18     9.96 o
   0   2   3  -1     6.42     5.19     2.36 <
   0   2   2   1     9.16     6.75     2.18 o
   1   2   2   1    47.14    34.39     6.78 o
   2   2   2   1    56.93    54.81     5.70 o
   2  -2   2   1    57.04    54.67     4.20 o
   3   2   2   1     2.09     0.07     1.71 <
   3  -2   2   1     2.07     1.03     1.57 <
   4   2   2   1    20.17    12.57     4.98 <
   4  -2   2   1    20.17    24.05     4.42 o
   5   2   2   1    10.54     9.15     2.97 o
   5  -2   2   1    10.53    10.59     2.45 o
  -4  -3   3  -1    10.47     8.09     2.72 <
  -3   3   3  -1    26.59    23.43     4.65 o
  -3  -3   3  -1    26.49    26.07     5.15 o
  -2   3   3  -1   114.72   116.67     5.88 o
  -2  -3   3  -1   114.69   117.21     9.02 o
  -1   3   3  -1    21.59    18.39     2.37 o
   0   3   3  -1   251.69   231.95    13.86 o
   0   3   2   1    43.47    38.67     6.67 o
   1   3   2   1    13.38     8.71     1.73 o
   2   3   2   1    55.24    51.60     5.65 o
   2  -3   2   1    55.08    44.58     5.94 o
   3   3   2   1     5.74     9.28     3.18 <
   4  -3   2   1     4.34     4.39     3.40 <
  -4  -4   3  -1     6.41     2.75     2.44 <
  -3   4   3  -1     6.89    12.87     4.40 <
  -2   4   3  -1   100.49   103.71     8.81 o
  -1   4   3  -1     8.68     5.69     2.50 <
  -1  -4   3  -1     8.70     0.94     1.62 <
   0   4   3  -1    90.91    93.70     6.13 o
   0   4   2   1     6.80     7.34     1.55 o
   1   4   2   1     2.78     1.54     1.40 <
   2   4   2   1     8.86     0.99     1.76 <
   3   4   2   1    24.07    32.82     5.93 o
   4  -4   2   1     0.59     3.88     1.68 <
  -4  -5   3  -1     5.31     6.75     2.74 <
  -3   5   3  -1     8.48     8.73     2.33 o
  -3  -5   3  -1     8.42    12.27     4.63 <
  -2   5   3  -1     5.16     5.26     2.84 <
  -1   5   3  -1     8.97     7.21     3.04 <
   0   5   3  -1    22.33    21.36     2.50 o
   0   5   2   1    38.16    34.48     3.09 o
   1   5   2   1     2.05    -0.18     1.44 <
   2   5   2   1    12.91    11.51     2.86 o
   3   5   2   1     0.56     3.91     3.64 <
   3  -5   2   1     0.57     3.98     2.26 <
   4  -5   2   1     9.28     8.28     3.58 <
  -4  -6   3  -1    17.05    19.71     4.38 o
  -3  -6   3  -1    24.55    22.29     3.00 o
  -2   6   3  -1     6.81     5.08     3.24 <
  -2  -6   3  -1     6.81     5.91     1.81 o
  -1   6   3  -1    54.87    47.05     6.06 o
   0   6   3  -1    16.67    12.99     2.37 o
   0   6   2   1    11.47    13.09     2.37 o
   1   6   2   1    14.27    11.44     2.57 o
   2   6   2   1    14.59    13.38     3.69 o
   2  -6   2   1    14.52    10.66     2.04 o
   3  -6   2   1     5.94    11.54     4.54 <
   4  -6   2   1     2.16     6.69     2.93 <
  -3  -7   3  -1    10.73     9.11     2.02 o
  -2  -7   3  -1    15.35    14.64     2.63 o
  -1   7   3  -1    12.17     8.43     3.28 <
  -1  -7   3  -1    12.27    14.42     2.70 o
   0   7   3  -1    11.93    15.60     4.04 o
   0   7   2   1    17.16    17.35     2.80 o
   1   7   2   1    32.07    35.09     4.11 o
   1  -7   2   1    31.97    32.86     3.19 o
   2  -7   2   1     1.81     4.57     2.55 <
   3  -7   2   1     6.86     6.26     1.84 o
  -3  -8   3  -1     0.86     2.00     1.52 <
  -2  -8   3  -1     6.02    10.33     4.12 <
  -1  -8   3  -1    16.06    11.53     2.61 o
   0  -8   3  -1    27.53    32.57     3.31 o
   0  -8   2   1    66.81    62.07     4.20 o
   1  -8   2   1     2.66     3.85     2.15 <
   2  -8   2   1    30.18    20.93     2.97 o
   3  -8   2   1     3.31     0.48     1.05 <
  -2  -9   3  -1     0.86    -0.57     2.05 <
  -1  -9   3  -1     5.09     4.91     3.26 <
   0  -9   3  -1     1.99     2.36     1.20 <
   0  -9   2   1    17.03    20.10     3.29 o
   1  -9   2   1     5.11     4.95     3.12 <
   2  -9   2   1    10.74     6.75     2.40 <
   0 -10   3  -1    19.99    22.22     3.89 o
   0 -10   2   1    16.68    21.64     3.85 o
  -4   0   3   0   140.35   143.33    12.00 o
  -3   0   3   0    50.33    56.84     6.94 o
  -2   0   3   0  1625.35  1538.25    47.05 o
  -1   0   3   0  4062.91  3920.85    34.83 o
   0   0   3   0     1.53     2.76     0.77 o
   2   0   3   0  2027.22  1964.80    50.73 o
   3   0   3   0    10.79    11.61     2.38 o
   4   0   3   0     9.45    24.31     3.94 o
   5   0   3   0     9.14    22.74     5.35 o
  -5  -1   3   0   398.99   470.78    19.15 o
  -4   1   3   0   106.36   127.00    11.34 o
  -4  -1   3   0   106.50   124.90    11.53 o
  -3   1   3   0   295.33   307.91     9.84 o
  -3  -1   3   0   296.36   312.91    14.37 o
  -2   1   3   0   681.01   701.44    32.59 o
  -2  -1   3   0   682.46   636.24    19.63 o
  -1   1   3   0 12990.60 13117.30   102.94 o
  -1  -1   3   0 13014.80 12883.10    63.27 o
   0   1   3   0  1867.74  1829.85    16.88 o
   1  -1   3   0  5318.93  5442.79    32.59 o
   2   1   3   0   329.90   371.00    23.32 o
   2  -1   3   0   329.77   390.55    20.99 o
   3   1   3   0    65.94    68.60     4.72 o
   3  -1   3   0    66.25    66.92     4.99 o
   4   1   3   0   239.82   272.80    16.32 o
   4  -1   3   0   240.33   267.98    11.41 o
   5   1   3   0   161.40   218.81    14.08 o
  -5  -2   3   0   124.93   129.68    10.13 o
  -4   2   3   0   232.82   220.85    14.53 o
  -4  -2   3   0   232.76   204.15    14.71 o
  -3   2   3   0   275.52   279.43     9.74 o
  -3  -2   3   0   274.20   286.38    14.41 o
  -2   2   3   0   149.96   159.08    17.58 o
  -2  -2   3   0   150.70   143.54     9.63 o
  -1   2   3   0  2938.62  2799.33    51.58 o
  -1  -2   3   0  2925.91  2857.17    44.74 o
   0   2   3   0  9620.59 10077.40    51.02 o
   1   2   3   0  1702.12  1695.58    41.11 o
   2   2   3   0  1668.42  1656.92    29.52 o
   2  -2   3   0  1675.65  1639.91    27.84 o
   3   2   3   0   667.82   654.36    21.23 o
   3  -2   3   0   670.04   655.67    15.39 o
   4   2   3   0   442.22   439.39    20.53 o
   4  -2   3   0   440.96   417.23    20.78 o
   5   2   3   0   100.32   115.74     9.77 o
  -5  -3   3   0   103.94   102.66     9.72 o
  -4  -3   3   0   834.87   822.25    20.73 o
  -3   3   3   0   517.55   498.74    13.55 o
  -3  -3   3   0   518.53   490.49    20.10 o
  -2   3   3   0  1289.05  1293.83    20.80 o
  -2  -3   3   0  1279.66  1308.79    27.20 o
  -1   3   3   0   547.58   534.35    24.78 o
   0   3   3   0   599.78   618.11    23.45 o
   1   3   3   0  1013.73   998.93    35.49 o
   2   3   3   0  2033.95  2124.11    36.43 o
   3   3   3   0   152.24   149.80    11.10 o
   3  -3   3   0   150.95   151.19    11.06 o
   4   3   3   0    74.62    69.18     8.66 o
   4  -3   3   0    74.86    55.32     8.36 o
  -5  -4   3   0    38.33    37.74     5.55 o
  -4   4   3   0    59.20    72.29     8.64 o
  -4  -4   3   0    59.10    67.31     6.36 o
  -3   4   3   0    21.69    20.73     4.78 o
  -2   4   3   0   525.63   516.32    17.89 o
  -1   4   3   0   672.23   701.12    17.94 o
  -1  -4   3   0   671.54   687.31    17.41 o
   0   4   3   0   156.50   173.62     8.22 o
   1   4   3   0   336.58   359.97    10.20 o
   1  -4   3   0   337.28   347.64    12.68 o
   2   4   3   0   348.22   385.77    16.05 o
   3   4   3   0   189.19   182.99    12.84 o
   4  -4   3   0    39.51    46.89     4.91 o
  -5  -5   3   0    54.54    49.72     5.73 o
  -4  -5   3   0    46.96    50.50     8.10 o
  -3   5   3   0   149.67   167.08    13.24 o
  -2   5   3   0   177.57   156.16    10.55 o
  -1   5   3   0   276.43   314.08    14.00 o
   0   5   3   0  1749.78  1901.41    22.24 o
   1   5   3   0   925.88   950.32    16.49 o
   2   5   3   0    19.45    15.82     2.66 o
   3   5   3   0  1127.06  1089.46    32.43 o
   4  -5   3   0   199.18   229.33    14.97 o
   5  -5   3   0   119.83   126.44     8.60 o
  -4  -6   3   0    31.13    37.08     4.72 o
  -3   6   3   0   418.93   427.70    20.62 o
  -3  -6   3   0   421.75   413.16    11.78 o
  -2   6   3   0    64.94    67.13     8.29 o
  -1   6   3   0   356.59   370.52    16.82 o
   0   6   3   0     2.21     0.34     1.63 <
   1   6   3   0    95.04    90.10     5.87 o
   2   6   3   0   435.48   392.75    12.86 o
   3   6   3   0    13.08     4.18     2.68 <
   3  -6   3   0    13.10     7.71     3.38 <
   4  -6   3   0   238.01   235.71     9.85 o
  -4  -7   3   0    41.37    45.08     3.99 o
  -3  -7   3   0    63.13    61.46     4.83 o
  -2   7   3   0   152.53   137.88    11.97 o
  -2  -7   3   0   150.76   189.66    13.68 o
  -1   7   3   0    42.15    38.28     6.13 o
   0   7   3   0    14.07    21.92     3.51 o
   1   7   3   0   174.70   179.04     8.69 o
   2   7   3   0   367.48   362.94    18.90 o
   2  -7   3   0   370.96   378.42    11.48 o
   3  -7   3   0   562.15   534.64    22.58 o
   4  -7   3   0    46.47    48.36     4.01 o
  -3  -8   3   0    24.87    28.72     3.68 o
  -2  -8   3   0   254.20   269.25    10.90 o
  -1  -8   3   0   205.24   198.54    10.73 o
   0  -8   3   0    18.27    21.06     3.12 o
   1  -8   3   0   304.62   314.69    13.00 o
   2  -8   3   0    49.67    50.47     3.70 o
   3  -8   3   0     3.61    18.32     3.19 o
  -2  -9   3   0    31.95    33.77     3.51 o
  -1  -9   3   0   177.23   227.00    10.30 o
   0  -9   3   0   545.74   511.65    10.68 o
   1  -9   3   0    58.29    79.72     8.81 o
   2  -9   3   0     8.62    15.84     2.86 o
   0 -10   3   0    31.77    46.96     3.87 o
  -5   0   4  -1     1.44     0.93     2.62 <
  -4   0   4  -1     0.01     0.55     1.85 <
  -3   0   4  -1     0.34     0.77     2.59 <
  -2   0   4  -1     0.29    -0.53     1.70 <
  -1   0   4  -1     9.66     8.76     2.94 <
   0   0   4  -1     1.16     1.02     1.30 <
   0   0   3   1     0.31     1.14     0.80 <
   1   0   3   1    36.20    18.64     4.04 o
   2   0   3   1     2.09     2.61     1.67 <
   3   0   3   1     2.05     2.88     1.49 <
   4   0   3   1     0.05     0.74     1.95 <
   5   0   3   1     0.15     1.87     2.26 <
  -5   1   4  -1     2.67     1.77     3.58 <
  -5  -1   4  -1     2.66     9.27     3.15 <
  -4   1   4  -1    11.42    11.01     2.80 o
  -4  -1   4  -1    11.44     5.95     1.64 o
  -3   1   4  -1     1.11     1.93     2.81 <
  -3  -1   4  -1     1.10     3.62     2.83 <
  -2   1   4  -1     3.29     3.58     1.68 <
  -2  -1   4  -1     3.28     4.00     1.44 <
  -1   1   4  -1   126.94   103.35    11.28 o
  -1  -1   4  -1   126.96   101.99     9.03 o
   0   1   4  -1     7.37     9.16     2.33 o
   0  -1   4  -1     7.37     4.00     1.62 <
   0  -1   3   1     5.28     2.19     0.80 <
   1   1   3   1   121.62   113.91    11.05 o
   1  -1   3   1   121.48   123.50     9.77 o
   2   1   3   1    32.87    38.76     3.57 o
   2  -1   3   1    32.85    36.23     3.26 o
   3   1   3   1     2.44     2.78     2.14 <
   3  -1   3   1     2.43     2.93     1.50 <
   4   1   3   1    14.62    12.01     3.14 o
   4  -1   3   1    14.58    13.80     2.13 o
   5   1   3   1     2.89     4.30     2.74 <
   5  -1   3   1     2.87     2.78     1.80 <
  -5   2   4  -1     7.20     7.76     2.80 <
  -5  -2   4  -1     7.17     8.12     3.14 <
  -4   2   4  -1     0.49     1.29     2.51 <
  -4  -2   4  -1     0.49     1.73     1.41 <
  -3   2   4  -1     1.34     5.66     2.78 <
  -3  -2   4  -1     1.33     1.25     2.25 <
  -2   2   4  -1    18.34    18.50     2.51 o
  -2  -2   4  -1    18.32    16.65     3.52 o
  -1   2   4  -1    92.79    93.52    11.36 o
  -1  -2   4  -1    92.82    76.00     7.86 o
   0   2   4  -1    22.52    20.06     4.00 o
   0  -2   4  -1    22.51    17.99     4.10 o
   0   2   3   1    12.34     9.24     3.48 <
   1   2   3   1    33.44    26.52     7.27 o
   2   2   3   1    90.12    87.89     7.27 o
   2  -2   3   1    90.18    82.55     5.07 o
   3   2   3   1     1.46     3.46     1.91 <
   3  -2   3   1     1.44     1.04     1.44 <
   4   2   3   1    18.90    24.43     4.56 o
   4  -2   3   1    18.94    17.75     3.30 o
   5   2   3   1     4.03     8.10     2.61 o
   5  -2   3   1     4.01     6.59     1.84 o
  -4  -3   4  -1     2.85     6.14     2.47 <
  -3   3   4  -1    22.50    28.85     3.56 o
  -3  -3   4  -1    22.42    23.51     5.57 o
  -2   3   4  -1    70.33    65.26     4.48 o
  -2  -3   4  -1    70.29    64.00     6.77 o
  -1   3   4  -1    10.01     7.29     1.71 o
   0   3   4  -1    29.65    21.39     4.11 o
   0   3   3   1    38.17    39.62     6.79 o
   1   3   3   1    28.98    31.49     3.99 o
   2   3   3   1    71.04    70.60     6.93 o
   2  -3   3   1    70.86    58.46     6.49 o
   3   3   3   1    13.74    11.55     3.10 o
   4  -3   3   1     9.04     1.45     4.06 <
  -4  -4   4  -1     0.60    -1.31     2.64 <
  -3   4   4  -1    91.03   109.46    10.01 o
  -2   4   4  -1    54.26    57.37     6.64 o
  -1   4   4  -1     1.52     1.53     1.35 <
  -1  -4   4  -1     1.53     1.97     1.38 <
   0   4   4  -1    26.21    23.54     3.19 o
   0   4   3   1    21.64    22.03     2.57 o
   1   4   3   1    10.49     8.51     1.33 o
   2   4   3   1     8.76    11.82     3.92 o
   3   4   3   1    52.91    60.25     7.92 o
   4  -4   3   1     0.48    -0.26     1.84 <
  -4  -5   4  -1     1.37     4.78     2.03 <
  -3   5   4  -1   104.54   111.06    10.48 o
  -3  -5   4  -1   104.54   109.48     7.83 o
  -2   5   4  -1    13.15    18.54     4.27 o
  -1   5   4  -1    99.54    93.23     8.47 o
   0   5   4  -1     5.48     8.28     1.70 o
   0   5   3   1     9.97     8.27     1.71 o
   1   5   3   1     6.02     3.30     1.87 <
   2   5   3   1     0.69    -1.45     1.36 <
   3   5   3   1     8.36     6.12     2.91 <
   3  -5   3   1     8.42     9.07     2.73 o
   4  -5   3   1    17.05    20.61     4.34 o
  -4  -6   4  -1     2.29     1.44     2.06 <
  -3  -6   4  -1    60.38    59.30     4.37 o
  -2   6   4  -1    19.62    27.91     5.73 o
  -2  -6   4  -1    19.64    16.86     2.75 o
  -1   6   4  -1     2.66     1.42     2.39 <
   0   6   4  -1    18.21    13.44     3.39 o
   0   6   3   1     0.81     1.16     1.04 <
   1   6   3   1    21.29    22.61     3.20 o
   2  -6   3   1     8.61     2.72     1.35 <
   3  -6   3   1     2.47     0.62     2.33 <
   4  -6   3   1     9.68    12.60     2.99 o
  -3  -7   4  -1     7.30     7.73     1.87 o
  -2  -7   4  -1     3.97     2.68     1.76 <
  -1   7   4  -1    24.19    24.18     6.01 o
  -1  -7   4  -1    24.39    13.33     2.83 o
   0   7   4  -1    22.50    21.68     4.84 o
   0   7   3   1     4.99     9.96     2.57 o
   1   7   3   1    32.58    35.97     4.16 o
   1  -7   3   1    32.50    34.09     3.28 o
   2  -7   3   1     7.20     8.28     2.55 o
   3  -7   3   1     1.44     2.31     1.89 <
  -3  -8   4  -1     1.24     1.17     0.92 <
  -2  -8   4  -1     1.77     1.96     2.64 <
  -1  -8   4  -1    24.66    20.90     3.16 o
   0  -8   4  -1    24.31    21.23     2.75 o
   0  -8   3   1     9.99    10.63     2.60 o
   1  -8   3   1    15.17    12.61     3.00 o
   2  -8   3   1    26.56    25.45     3.48 o
   3  -8   3   1     0.24    -0.12     1.01 <
  -2  -9   4  -1     0.77     1.07     1.79 <
  -1  -9   4  -1    10.70    13.44     2.66 o
   0  -9   4  -1     8.32     9.81     2.46 o
   0  -9   3   1     6.09    11.98     3.37 o
   1  -9   3   1    10.91     8.33     3.60 <
   2  -9   3   1    11.49     9.86     1.68 o
   0 -10   4  -1     2.38     4.77     2.28 <
   0 -10   3   1    18.79    30.50     4.56 o
  -5   0   4   0   449.45   377.78    18.32 o
  -4   0   4   0   484.02   434.82    20.55 o
  -3   0   4   0    24.75    40.48     5.35 o
  -2   0   4   0  1123.18   983.25    38.39 o
  -1   0   4   0  1926.08  1876.73    27.65 o
   0   0   4   0   120.68   108.52     4.87 o
   1   0   4   0  4144.06  3838.63    27.32 o
   2   0   4   0  1571.51  1554.89    44.18 o
   3   0   4   0   307.49   358.85    10.80 o
   4   0   4   0    15.78    42.41     4.88 o
  -4   1   4   0   658.98   643.61    24.95 o
  -4  -1   4   0   655.69   649.90    25.35 o
  -3   1   4   0    20.60    17.78     3.83 o
  -3  -1   4   0    20.74    11.40     3.35 o
  -2   1   4   0   477.65   514.26    28.32 o
  -2  -1   4   0   479.30   475.76    17.42 o
  -1   1   4   0  2676.44  2524.95    45.44 o
  -1  -1   4   0  2687.12  2517.72    28.62 o
   0   1   4   0   459.98   442.39     8.40 o
   1   1   4   0  2023.72  1839.96    38.79 o
   1  -1   4   0  2018.63  1902.18    17.17 o
   2   1   4   0   431.26   441.11    25.59 o
   3   1   4   0    98.46   107.70     8.65 o
   3  -1   4   0    99.30   108.77     6.18 o
   4   1   4   0    64.14    54.74     7.85 o
   4  -1   4   0    63.57    53.74     5.35 o
  -4   2   4   0   253.94   256.43    15.88 o
  -4  -2   4   0   256.50   272.19    16.99 o
  -3   2   4   0    75.92    65.14     5.23 o
  -3  -2   4   0    76.12    65.70     8.00 o
  -2   2   4   0   317.50   311.05    13.04 o
  -2  -2   4   0   316.21   336.48    13.02 o
  -1   2   4   0  2690.56  2536.00    48.64 o
  -1  -2   4   0  2700.36  2612.97    44.62 o
   0   2   4   0  6866.04  7108.85    42.71 o
   1   2   4   0   856.61   840.56    30.25 o
   2   2   4   0   849.55   896.05    21.85 o
   2  -2   4   0   848.95   905.75    14.67 o
   3   2   4   0   505.29   512.55    19.20 o
   3  -2   4   0   506.04   500.60    13.62 o
   4   2   4   0    20.29    18.08     4.01 o
   4  -2   4   0    20.04    21.51     5.65 o
   5   2   4   0   128.14   189.36    12.22 o
  -5  -3   4   0    62.33    81.05     8.40 o
  -4  -3   4   0   239.10   242.98    11.34 o
  -3   3   4   0   293.79   297.48    10.46 o
  -3  -3   4   0   292.12   281.50    15.30 o
  -2   3   4   0   343.09   359.33    15.22 o
  -2  -3   4   0   344.80   349.06    14.19 o
  -1   3   4   0  1668.43  1731.17    44.70 o
   0   3   4   0  1629.10  1635.81    39.77 o
   1   3   4   0  4024.08  4089.00    72.40 o
   2   3   4   0   409.84   456.67    16.98 o
   3   3   4   0   440.79   424.34    18.47 o
   3  -3   4   0   441.32   428.20    18.59 o
   4   3   4   0    44.29    48.49     7.50 o
   4  -3   4   0    44.07    74.07    10.63 o
  -5  -4   4   0     6.46     5.99     2.74 <
  -4  -4   4   0    23.11    31.18     4.76 o
  -3   4   4   0   413.24   419.59    18.66 o
  -2   4   4   0  1775.22  1726.99    32.63 o
  -1   4   4   0   644.93   699.24    18.23 o
  -1  -4   4   0   641.70   734.02    18.37 o
   0   4   4   0   460.59   436.84    13.13 o
   1   4   4   0  1646.55  1682.67    21.65 o
   2   4   4   0  1611.55  1604.84    32.27 o
   3   4   4   0   147.81   141.69    11.72 o
   4  -4   4   0   113.64   130.51    11.54 o
  -5  -5   4   0    63.95    68.93     7.09 o
  -4  -5   4   0    85.51    96.61    10.44 o
  -3   5   4   0   279.73   274.17    16.34 o
  -2   5   4   0   109.94    90.77     8.28 o
  -1   5   4   0   132.89   114.35     8.56 o
   0   5   4   0   113.82   117.00     5.65 o
   1   5   4   0   124.14   124.00     6.06 o
   2   5   4   0   137.54   141.56     7.08 o
   3   5   4   0   656.15   617.83    24.55 o
   4  -5   4   0   357.55   367.33    13.81 o
   5  -5   4   0    95.20   115.26     8.31 o
  -4  -6   4   0   100.71   125.44     7.57 o
  -3   6   4   0     0.60    -2.86     3.43 <
  -3  -6   4   0     0.60     3.82     2.63 <
  -2   6   4   0   202.18   193.51    13.28 o
  -1   6   4   0    35.79    29.45     5.26 o
   0   6   4   0   167.42   178.17     7.73 o
   1   6   4   0   324.92   320.46    10.75 o
   2   6   4   0   180.03   162.46     8.28 o
   3  -6   4   0     4.07     4.07     1.93 <
   4  -6   4   0    75.30    70.41     8.47 o
  -4  -7   4   0   150.74   174.86     7.31 o
  -3  -7   4   0    35.87    42.80     4.12 o
  -2   7   4   0   208.82   217.47    14.75 o
  -2  -7   4   0   206.48   201.74    14.47 o
  -1   7   4   0   398.76   410.73    19.43 o
   0   7   4   0    19.14    22.35     4.52 o
   1   7   4   0   469.77   468.58    14.27 o
   2   7   4   0   171.41   176.42    13.08 o
   2  -7   4   0   174.12   192.36     9.83 o
   3  -7   4   0   190.82   180.20     9.44 o
   4  -7   4   0     4.31     5.93     2.20 <
  -3  -8   4   0    40.13    46.37     4.15 o
  -2  -8   4   0    27.60    33.66     5.63 o
  -1  -8   4   0    49.34    57.41     6.54 o
   0  -8   4   0    40.49    38.24     3.48 o
   2  -8   4   0    34.38    36.07     3.80 o
   3  -8   4   0   118.60   109.01     9.15 o
  -2  -9   4   0    54.75    65.39     4.76 o
  -1  -9   4   0   180.18   192.98     9.45 o
   0  -9   4   0    16.31    34.10     6.59 o
   1  -9   4   0    37.22    63.45     8.13 o
   2  -9   4   0    31.60    34.46     3.52 o
   0 -10   4   0   121.15   138.09     6.25 o
  -5   0   5  -1     3.05     2.54     1.39 <
  -4   0   5  -1     0.05    -1.11     2.41 <
  -3   0   5  -1     1.19     2.23     2.55 <
  -2   0   5  -1     0.30     2.42     2.73 <
  -1   0   5  -1    40.49    36.64     7.02 o
   0   0   5  -1    15.29    11.19     2.54 o
   0   0   4   1     3.87     4.07     1.42 <
   1   0   4   1   203.59   162.44    11.79 o
   2   0   4   1     8.54     8.74     1.40 o
   3   0   4   1     4.38     3.19     1.90 <
   4   0   4   1     1.77     1.72     1.75 <
   5   0   4   1     0.63     2.70     1.38 <
  -5   1   5  -1     5.72     7.95     3.09 <
  -5  -1   5  -1     5.68     9.06     3.06 <
  -4   1   5  -1     5.01     2.80     1.69 <
  -4  -1   5  -1     4.99     3.20     1.46 <
  -3   1   5  -1    10.21     8.40     3.33 <
  -3  -1   5  -1    10.20     9.55     3.59 <
  -2   1   5  -1    17.32    15.98     2.58 o
  -2  -1   5  -1    17.32    13.12     2.43 o
  -1   1   5  -1    69.35    75.27     9.44 o
  -1  -1   5  -1    69.49    68.61     5.45 o
   0   1   5  -1     3.43     2.96     2.24 <
   0  -1   5  -1     3.39     3.73     1.37 <
   0  -1   4   1     1.93     0.95     1.35 <
   1   1   4   1    41.53    31.54     6.13 o
   1  -1   4   1    41.43    31.48     5.07 o
   2   1   4   1    18.16    19.36     3.79 o
   2  -1   4   1    18.18    19.69     2.57 o
   3   1   4   1     0.35     2.40     2.89 <
   3  -1   4   1     0.35     1.23     1.41 <
   4   1   4   1     4.14     6.11     1.51 o
   4  -1   4   1     4.14     5.04     2.00 <
   5   1   4   1     0.21     3.71     2.08 <
   5  -1   4   1     0.21     3.44     2.71 <
  -5   2   5  -1     5.90     2.33     2.32 <
  -5  -2   5  -1     5.88     5.83     2.82 <
  -4   2   5  -1    25.23    23.91     5.17 o
  -4  -2   5  -1    25.17    23.96     3.18 o
  -3   2   5  -1     1.07    -1.55     2.58 <
  -3  -2   5  -1     1.07     1.26     2.65 <
  -2   2   5  -1    38.89    38.27     3.37 o
  -2  -2   5  -1    38.82    39.06     5.13 o
  -1   2   5  -1    93.62    92.85    11.36 o
  -1  -2   5  -1    93.54    89.41     9.52 o
   0   2   5  -1    35.88    34.44     4.80 o
   0  -2   5  -1    35.88    31.55     5.28 o
   0   2   4   1    57.22    53.82     7.27 o
   1   2   4   1    58.67    51.43     8.63 o
   2   2   4   1    89.68    88.71     7.38 o
   2  -2   4   1    89.53    84.58     5.18 o
   3   2   4   1     7.15    10.02     3.02 o
   3  -2   4   1     7.16     7.67     2.47 o
   4   2   4   1     3.98     4.85     3.04 <
   4  -2   4   1     3.99     3.59     2.02 <
   5   2   4   1     5.69     5.56     2.42 <
   5  -2   4   1     5.68     3.66     1.52 <
  -5  -3   5  -1     5.29     8.29     2.57 o
  -4  -3   5  -1     2.04     1.15     1.81 <
  -3   3   5  -1     7.63     8.63     2.42 o
  -3  -3   5  -1     7.54     8.77     4.48 <
  -2   3   5  -1   140.68   135.85     6.55 o
  -2  -3   5  -1   140.73   141.70     9.94 o
  -1   3   5  -1     2.53     2.76     2.12 <
   0   3   4   1    20.78    19.80     4.41 o
   1   3   4   1    16.86    22.14     3.84 o
   2   3   4   1    57.31    53.39     6.08 o
   2  -3   4   1    57.48    55.83     6.53 o
   3   3   4   1    25.11    25.64     4.62 o
   4  -3   4   1     1.07    -3.80     2.81 <
  -4  -4   5  -1     5.30     4.32     2.87 <
  -3   4   5  -1    26.04    26.06     4.90 o
  -2   4   5  -1    83.24    73.85     5.24 o
  -1   4   5  -1    23.20    19.70     3.25 o
  -1  -4   5  -1    23.22    21.38     3.63 o
   0   4   5  -1     9.01    10.90     2.36 o
   0   4   4   1    10.38    13.93     2.14 o
   1   4   4   1     1.28    -0.66     1.26 <
   2   4   4   1    29.88    29.79     5.08 o
   3   4   4   1    52.57    55.97     7.93 o
   4  -4   4   1     0.41    -1.96     2.17 <
  -4  -5   5  -1    10.81    12.61     2.71 o
  -3   5   5  -1    15.77    24.61     5.75 o
  -3  -5   5  -1    15.78    20.74     4.11 o
  -2   5   5  -1    39.25    30.97     4.52 o
  -1   5   5  -1    26.71    18.88     3.79 o
   0   5   5  -1    12.84    19.32     3.67 o
   0   5   4   1     3.81     6.06     1.97 o
   1   5   4   1    27.42    23.34     2.92 o
   2   5   4   1     3.91     4.52     1.67 <
   3   5   4   1    21.58    24.81     5.42 o
   3  -5   4   1    21.64    23.96     3.44 o
   4  -5   4   1     2.09     1.63     2.86 <
  -4  -6   5  -1    28.20    31.68     4.77 o
  -3  -6   5  -1    27.25    30.79     3.71 o
  -2   6   5  -1    34.04    34.43     5.58 o
  -2  -6   5  -1    34.03    38.55     3.32 o
  -1   6   5  -1    10.11     8.47     3.00 <
   0   6   5  -1     0.31     1.07     2.11 <
   0   6   4   1     0.96     1.28     1.18 <
   1   6   4   1     0.51     0.06     1.16 <
   2   6   4   1     3.33     3.07     1.53 <
   2  -6   4   1     3.36     3.81     1.84 <
   3  -6   4   1    15.95    17.26     4.30 o
   4  -6   4   1    10.85    10.02     2.79 o
  -3  -7   5  -1     0.87     0.51     1.33 <
  -2  -7   5  -1     9.27    11.15     2.20 o
  -1   7   5  -1   118.44   112.14    10.38 o
  -1  -7   5  -1   118.59   112.99     9.66 o
   0   7   5  -1    30.80    29.68     5.74 o
   0   7   4   1     5.84     8.56     2.03 o
   1   7   4   1    18.42    15.56     2.92 o
   1  -7   4   1    18.44    16.67     2.65 o
   2  -7   4   1     8.86     8.40     2.59 o
   3  -7   4   1     0.65    -0.12     1.88 <
  -3  -8   5  -1     0.44    -1.07     1.30 <
  -2  -8   5  -1     1.89     7.86     3.10 <
  -1  -8   5  -1     4.82     4.78     1.91 <
   0  -8   5  -1    13.36    14.38     2.27 o
   0  -8   4   1    15.13    17.71     2.40 o
   1  -8   4   1    16.12    14.79     2.48 o
   2  -8   4   1     7.88     7.26     1.59 o
   3  -8   4   1     2.21     2.61     1.38 <
  -2  -9   5  -1     0.69     2.59     1.51 <
  -1  -9   5  -1     5.98    10.31     2.04 o
   0  -9   5  -1    26.12    34.51     3.73 o
   0  -9   4   1    12.08    14.70     3.21 o
   1  -9   4   1    31.75    33.83     5.38 o
   2  -9   4   1     8.32     7.75     1.75 o
   0 -10   5  -1     2.12     7.60     2.44 o
   0 -10   4   1     7.98    15.22     3.94 o
  -5   0   5   0    17.31    61.59     8.15 o
  -4   0   5   0   767.74   750.52    27.14 o
  -3   0   5   0    39.78    18.33     5.23 o
  -2   0   5   0   406.51   391.42    24.93 o
  -1   0   5   0  1899.60  1993.40    32.87 o
   0   0   5   0    19.74    18.67     2.48 o
   1   0   5   0  9275.82  9030.85    44.02 o
   2   0   5   0   818.44   810.03    31.95 o
   3   0   5   0  1563.83  1569.87    22.54 o
   4   0   5   0   188.45   153.20    12.68 o
   5   0   5   0   141.86   111.76     9.48 o
  -4   1   5   0    60.08    49.70     7.54 o
  -4  -1   5   0    59.93    52.54     7.86 o
  -3   1   5   0   167.36   181.97    11.20 o
  -3  -1   5   0   164.85   179.83    10.91 o
  -2   1   5   0  1180.24  1168.59    42.97 o
  -2  -1   5   0  1179.66  1157.57    27.79 o
  -1   1   5   0  1437.41  1329.89    33.17 o
  -1  -1   5   0  1428.29  1269.46    21.17 o
   0   1   5   0   253.38   242.13     6.71 o
   0  -1   5   0   253.93   244.60    11.54 o
   1   1   5   0   235.86   207.94    13.48 o
   1  -1   5   0   238.68   215.76     5.48 o
   2   1   5   0   604.18   599.50    30.27 o
   3   1   5   0    92.22    92.76     8.10 o
   3  -1   5   0    92.52    89.11     5.58 o
   4   1   5   0   408.79   427.56    20.58 o
   4  -1   5   0   407.46   435.27    14.54 o
   5   1   5   0   231.92   274.64    15.33 o
   5  -1   5   0   232.06   269.08    14.94 o
  -5   2   5   0   591.81   581.87    19.86 o
  -5  -2   5   0   589.06   568.41    19.90 o
  -4   2   5   0   170.48   153.64    12.56 o
  -4  -2   5   0   171.97   164.34    13.03 o
  -3   2   5   0    27.95    31.67     5.97 o
  -3  -2   5   0    28.36    31.25     6.47 o
  -2   2   5   0   145.42   161.37     9.78 o
  -2  -2   5   0   143.06   159.06     9.05 o
  -1   2   5   0  5159.85  4986.61    68.78 o
  -1  -2   5   0  5164.65  4996.95    64.12 o
   0   2   5   0  1438.72  1402.20    18.86 o
   1   2   5   0  1166.40  1227.07    38.06 o
   2   2   5   0   747.24   795.89    20.58 o
   2  -2   5   0   741.49   774.85    13.74 o
   3   2   5   0   652.81   643.39    21.70 o
   3  -2   5   0   651.77   653.69    15.58 o
   4   2   5   0    89.83    96.52    10.10 o
   4  -2   5   0    89.90    91.73     7.09 o
   5   2   5   0    54.47    45.22     6.28 o
   5  -2   5   0    55.03    47.89     6.23 o
  -5  -3   5   0    17.52    17.83     4.69 o
  -4   3   5   0   205.13   192.62    13.76 o
  -4  -3   5   0   207.75   215.05    10.79 o
  -3   3   5   0    87.52    88.77     5.98 o
  -3  -3   5   0    87.23    84.92     9.29 o
  -2   3   5   0  2693.76  2711.13    40.86 o
  -2  -3   5   0  2696.21  2642.17    37.96 o
  -1   3   5   0  2150.02  2204.70    49.70 o
   0   3   5   0   523.36   511.80    22.75 o
   1   3   5   0  1126.13  1118.02    39.24 o
   2   3   5   0  1193.48  1227.30    28.63 o
   3   3   5   0   661.49   637.20    22.28 o
   3  -3   5   0   664.92   624.25    22.57 o
   4   3   5   0    53.37    68.88     8.59 o
   4  -3   5   0    54.21    69.31    10.34 o
  -5  -4   5   0    34.04    43.50     6.34 o
  -4  -4   5   0    40.43    51.06     4.47 o
  -3   4   5   0   592.91   588.48    21.95 o
  -2   4   5   0   742.69   656.59    20.63 o
  -1   4   5   0  1561.18  1515.59    26.83 o
  -1  -4   5   0  1560.81  1571.31    27.28 o
   0   4   5   0   163.77   174.54     8.76 o
   1   4   5   0  1684.35  1721.09    22.44 o
   1  -4   5   0  1688.09  1694.74    28.14 o
   2   4   5   0  1421.39  1378.09    30.03 o
   3   4   5   0    26.80    16.55     4.68 o
   4  -4   5   0    27.13    35.21     6.27 o
  -5  -5   5   0    94.28   110.21     8.56 o
  -4  -5   5   0   138.95   144.83     8.74 o
  -3   5   5   0   197.90   190.65    13.76 o
  -2   5   5   0    56.82    65.03     7.36 o
  -1   5   5   0   291.34   320.14    13.95 o
   0   5   5   0   444.08   479.85    11.17 o
   1   5   5   0   187.60   185.29     7.38 o
   2   5   5   0    36.13    34.35     3.69 o
   3   5   5   0   505.60   492.18    14.69 o
   4  -5   5   0    30.23    27.38     5.64 o
   5  -5   5   0    17.71    19.99     2.59 o
  -4  -6   5   0    10.75    13.52     4.14 o
  -3  -6   5   0    40.09    42.59     4.85 o
  -2   6   5   0     9.84     2.38     4.22 <
  -1   6   5   0   224.04   201.58    12.61 o
   0   6   5   0   164.70   186.93    11.33 o
   1   6   5   0     7.71    14.25     2.84 o
   2   6   5   0   336.37   311.85    11.44 o
   3  -6   5   0    32.40    42.66     6.92 o
   4  -6   5   0    12.65    16.79     4.42 o
  -4  -7   5   0    54.38    51.01     3.98 o
  -3  -7   5   0    26.10    38.54     3.76 o
  -2   7   5   0    22.16    22.91     5.73 o
  -2  -7   5   0    21.37    39.98     6.53 o
  -1   7   5   0   340.37   337.58    18.12 o
   0   7   5   0    18.60    16.21     4.55 o
   1   7   5   0   731.26   717.72    17.57 o
   2   7   5   0   183.54   191.79     9.34 o
   2  -7   5   0   185.51   200.55    10.30 o
   3  -7   5   0   185.61   166.72     9.07 o
   4  -7   5   0    91.57    99.66     5.64 o
  -3  -8   5   0     5.62    10.45     3.62 <
  -2  -8   5   0    46.21    47.19     5.11 o
  -1  -8   5   0    40.36    49.28     6.34 o
   0  -8   5   0    13.51     3.72     1.68 <
   1  -8   5   0   150.46   147.51     6.27 o
   2  -8   5   0   237.01   201.11     7.68 o
   3  -8   5   0    21.41    27.32     3.58 o
  -2  -9   5   0    12.35    17.62     3.29 o
  -1  -9   5   0    41.56    76.03     6.43 o
   0  -9   5   0    45.54    40.54     3.70 o
   1  -9   5   0    13.06     4.81     3.76 <
   2  -9   5   0    87.79    89.05     5.53 o
   0 -10   5   0   140.59   176.73     9.89 o
  -5   0   6  -1     0.39     2.44     1.86 <
  -4   0   6  -1     2.13     4.22     3.40 <
  -3   0   6  -1     3.73     4.61     3.25 <
  -2   0   6  -1     0.17     1.02     1.32 <
  -1   0   6  -1     6.78     7.12     4.05 <
   0   0   6  -1     0.43     1.02     1.53 <
   0   0   5   1     4.89     6.80     2.17 o
   1   0   5   1     4.08     3.02     3.12 <
   2   0   5   1     0.03    -1.05     1.72 <
   3   0   5   1     0.96     0.34     1.77 <
   4   0   5   1     0.68    -1.47     1.94 <
   5   0   5   1     0.95     2.71     2.75 <
  -5   1   6  -1    10.69    12.73     3.50 o
  -5  -1   6  -1    10.69    13.33     3.34 o
  -4   1   6  -1     7.71     6.40     2.31 <
  -4  -1   6  -1     7.71    11.22     3.63 o
  -3   1   6  -1    35.31    32.66     5.46 o
  -3  -1   6  -1    35.36    27.34     4.75 o
  -2   1   6  -1     6.85     7.75     2.10 o
  -2  -1   6  -1     6.83     7.18     3.24 <
  -1   1   6  -1   114.21   115.36    11.82 o
  -1  -1   6  -1   114.25    99.37     6.84 o
   0   1   6  -1     2.36     2.15     1.56 <
   0  -1   6  -1     2.37     1.48     1.32 <
   0  -1   5   1     4.91    -0.20     1.68 <
   1   1   5   1    44.12    44.64     7.59 o
   1  -1   5   1    44.21    37.19     5.31 o
   2   1   5   1    28.56    24.66     4.38 o
   2  -1   5   1    28.56    29.82     3.09 o
   3   1   5   1     2.30     2.11     2.03 <
   3  -1   5   1     2.30     0.04     1.21 <
   4   1   5   1     0.38     0.17     2.36 <
   4  -1   5   1     0.38     3.02     1.57 <
   5   1   5   1     0.78    -5.04     2.12 <
   5  -1   5   1     0.78     1.83     2.07 <
  -5   2   6  -1     4.66     3.33     1.74 <
  -5  -2   6  -1     4.67     5.29     2.88 <
  -4   2   6  -1    33.80    33.45     5.99 o
  -4  -2   6  -1    33.80    30.63     3.87 o
  -3   2   6  -1     0.50    -1.06     1.94 <
  -3  -2   6  -1     0.51     0.23     2.58 <
  -2   2   6  -1    45.84    46.49     3.81 o
  -2  -2   6  -1    45.78    43.98     5.16 o
  -1   2   6  -1    81.90    74.79     9.69 o
  -1  -2   6  -1    82.08    67.68     8.40 o
   0   2   6  -1     7.11     7.11     2.97 <
   0  -2   6  -1     7.12     5.92     2.68 <
   0   2   5   1    23.97    17.90     4.29 o
   1   2   5   1     8.76     8.95     4.13 <
   2   2   5   1    37.96    33.35     4.62 o
   2  -2   5   1    37.97    33.60     3.39 o
   3   2   5   1     0.43     6.13     3.45 <
   3  -2   5   1     0.43     0.65     1.48 <
   4   2   5   1     4.36     5.26     2.24 <
   4  -2   5   1     4.36     4.37     1.90 <
   5   2   5   1     0.73     2.64     2.06 <
   5  -2   5   1     0.73     2.49     1.46 <
  -5  -3   6  -1    49.98    60.02     5.98 o
  -4  -3   6  -1    34.95    40.21     4.95 o
  -3   3   6  -1     4.56     3.18     2.08 <
  -3  -3   6  -1     4.52     3.72     2.52 <
  -2   3   6  -1    26.58    27.95     3.14 o
  -2  -3   6  -1    26.67    25.90     4.86 o
  -1   3   6  -1    52.50    53.89     5.11 o
  -1  -3   6  -1    52.22    53.28     4.96 o
   0   3   5   1   140.32   132.35    12.68 o
   1   3   5   1     6.17     7.28     2.15 o
   2   3   5   1   144.30   138.80     9.58 o
   2  -3   5   1   144.56   140.18     9.96 o
   3   3   5   1    33.12    31.46     6.20 o
   4  -3   5   1     2.25     1.45     3.12 <
   5  -3   5   1     6.20     6.60     2.53 <
  -4  -4   6  -1     0.78     2.97     3.56 <
  -3   4   6  -1    32.76    38.56     6.26 o
  -2   4   6  -1    29.77    28.06     3.28 o
  -1   4   6  -1    16.74    15.39     3.31 o
  -1  -4   6  -1    16.80    10.68     2.94 o
   0   4   6  -1     5.77     6.00     2.18 <
   0  -4   6  -1     5.76     7.01     1.89 o
   0   4   5   1    66.67    65.82     4.15 o
   0  -4   5   1    66.80    64.80     5.36 o
   1   4   5   1    18.79    18.10     2.34 o
   2   4   5   1    33.84    40.53     5.68 o
   3   4   5   1    51.24    49.64     7.31 o
   4  -4   5   1     0.76     1.27     2.50 <
  -4  -5   6  -1     0.38     2.28     1.95 <
  -3   5   6  -1    36.64    41.86     6.68 o
  -3  -5   6  -1    36.78    45.58     5.41 o
  -2   5   6  -1     6.63     7.24     3.28 <
  -1   5   6  -1    14.73    11.27     3.04 o
  -1  -5   6  -1    14.69     7.89     2.91 <
   0   5   6  -1     0.48    -1.84     2.14 <
   0   5   5   1    15.16    11.79     2.05 o
   1   5   5   1     4.46     3.50     1.47 <
   2   5   5   1     2.26     2.75     1.57 <
   3   5   5   1    18.31    14.96     4.81 o
   3  -5   5   1    18.35    17.82     4.49 o
   4  -5   5   1    14.37    20.51     3.67 o
  -4  -6   6  -1     5.07     9.23     3.07 o
  -3  -6   6  -1     0.65     4.37     1.71 <
  -2   6   6  -1    18.82    12.86     3.51 o
  -2  -6   6  -1    18.82    15.77     2.51 o
  -1   6   6  -1     6.77     3.87     3.01 <
   0   6   6  -1    21.25    21.50     4.36 o
   0   6   5   1     1.85     0.68     1.08 <
   1   6   5   1     0.86    -0.21     1.76 <
   2   6   5   1    12.20    14.29     2.83 o
   2  -6   5   1    12.09     7.82     1.84 o
   3  -6   5   1    18.70    16.28     4.66 o
   4  -6   5   1    21.43    27.69     4.28 o
  -3  -7   6  -1    16.64    16.33     2.25 o
  -2  -7   6  -1     7.93     6.49     2.30 <
  -1   7   6  -1    88.49    94.44     9.35 o
  -1  -7   6  -1    88.06    90.40     6.97 o
   0   7   6  -1    35.08    39.41     6.06 o
   0   7   5   1     9.51    10.46     3.09 o
   1   7   5   1     2.59     2.36     1.92 <
   1  -7   5   1     2.59     2.14     1.50 <
   2  -7   5   1    18.64    18.90     3.68 o
   3  -7   5   1     6.85     7.14     2.42 <
  -3  -8   6  -1     8.05     5.24     2.73 <
  -2  -8   6  -1     5.13     5.40     2.19 <
  -1  -8   6  -1     4.00     3.84     1.84 <
   0  -8   6  -1    13.79    13.92     2.26 o
   0  -8   5   1    20.36    18.18     2.54 o
   1  -8   5   1     7.33     2.93     1.46 <
   2  -8   5   1     4.54     4.00     1.58 <
   3  -8   5   1     1.42     2.27     1.20 <
  -2  -9   6  -1    16.72    16.81     3.18 o
  -1  -9   6  -1     4.60     3.45     1.45 <
   0  -9   6  -1    50.70    68.88     4.91 o
   0  -9   5   1    32.11    29.73     3.97 o
   1  -9   5   1    13.28    14.59     4.51 o
   2  -9   5   1     4.53     5.35     1.85 <
   0 -10   6  -1     9.07    15.58     3.24 o
   0 -10   5   1    41.07    43.36     5.12 o
  -5   0   6   0    49.34    44.76     6.81 o
  -4   0   6   0   258.99   273.88    16.66 o
  -3   0   6   0   210.40   228.00    12.98 o
  -2   0   6   0   385.74   412.16    25.18 o
  -1   0   6   0  6751.70  6530.49    60.63 o
   0   0   6   0  6813.46  6673.69    49.59 o
   1   0   6   0  4742.43  4588.83    33.54 o
   2   0   6   0   289.95   306.12    19.61 o
   3   0   6   0  1088.77  1179.31    19.60 o
   4   0   6   0    34.81    35.84     6.69 o
   5   0   6   0   220.26   232.34    14.74 o
  -5   1   6   0   922.92  1228.83    30.12 o
  -5  -1   6   0   920.26   898.11    26.46 o
  -4   1   6   0   523.78   582.63    24.01 o
  -4  -1   6   0   524.47   536.79    23.31 o
  -3   1   6   0    37.76    32.40     5.30 o
  -3  -1   6   0    37.99    39.72     5.52 o
  -2   1   6   0   197.40   165.64    17.18 o
  -2  -1   6   0   195.66   167.54    11.24 o
  -1   1   6   0  3121.59  2997.44    51.20 o
  -1  -1   6   0  3128.88  3018.00    34.38 o
   0  -1   6   0   149.41   135.31     8.99 o
   1   1   6   0  2551.15  2424.08    45.85 o
   1  -1   6   0  2554.24  2587.43    31.64 o
   2   1   6   0  1300.14  1399.71    44.87 o
   3   1   6   0    93.36    84.33     7.91 o
   3  -1   6   0    94.58    96.00     5.83 o
   4   1   6   0   155.96   151.26    12.26 o
   4  -1   6   0   158.59   155.76     8.83 o
   5   1   6   0    72.65    77.88     8.56 o
   5  -1   6   0    72.81    84.00     6.57 o
  -5  -2   6   0   132.16   135.32    11.31 o
  -4   2   6   0   487.08   443.63    21.09 o
  -4  -2   6   0   485.54   464.24    21.91 o
  -3   2   6   0   181.96   189.40    11.93 o
  -3  -2   6   0   180.42   180.44    11.98 o
  -2   2   6   0   129.46   137.24     8.45 o
  -2  -2   6   0   131.34   153.58     8.54 o
  -1   2   6   0   965.17   893.68    29.83 o
  -1  -2   6   0   965.20   873.19    28.46 o
   0   2   6   0   217.69   205.81     7.36 o
   0  -2   6   0   217.98   196.70    14.14 o
   1   2   6   0  1320.43  1235.07    36.38 o
   2   2   6   0    23.94    25.06     4.10 o
   2  -2   6   0    24.23    19.85     2.81 o
   3   2   6   0   255.25   246.78    13.63 o
   3  -2   6   0   256.24   258.41     9.91 o
   4   2   6   0   111.14   179.29    13.73 o
   4  -2   6   0   111.26   156.82    13.23 o
   5   2   6   0    49.09    60.09     7.64 o
   5  -2   6   0    49.57    54.19     6.72 o
  -5  -3   6   0   191.18   197.65    13.31 o
  -4   3   6   0   319.35   304.03    17.48 o
  -4  -3   6   0   320.28   323.37    13.28 o
  -3   3   6   0    39.71    48.22     4.85 o
  -3  -3   6   0    39.61    49.72     7.45 o
  -2   3   6   0   545.41   563.05    18.73 o
  -2  -3   6   0   544.13   546.99    17.48 o
  -1   3   6   0  1427.47  1449.78    40.38 o
   0   3   6   0   702.51   730.68    27.87 o
   1   3   6   0   818.92   843.79    34.20 o
   2   3   6   0   476.96   552.80    17.49 o
   3   3   6   0   200.40   213.76    13.50 o
   3  -3   6   0   201.17   192.42    13.00 o
   4   3   6   0    24.97    42.56     7.44 o
   4  -3   6   0    25.24    73.65    11.73 o
   5  -3   6   0   145.68   244.77    15.57 o
  -5  -4   6   0    10.65    12.97     3.93 o
  -4  -4   6   0   243.88   217.13    10.87 o
  -3   4   6   0   116.71   120.93     7.18 o
  -2   4   6   0  1976.38  1949.98    34.43 o
  -1   4   6   0  2201.98  2334.99    32.84 o
  -1  -4   6   0  2207.26  2218.06    32.77 o
   0   4   6   0   518.83   568.50    16.01 o
   0  -4   6   0   519.19   558.00    15.41 o
   1   4   6   0   384.02   433.12    11.66 o
   2   4   6   0   237.66   198.75    12.23 o
   3   4   6   0   166.00   163.91    12.42 o
   4  -4   6   0   196.88   186.04    10.19 o
  -5  -5   6   0    83.65    82.77     7.40 o
  -4  -5   6   0     7.19    21.25     4.35 o
  -3   5   6   0   227.33   217.28    14.59 o
  -2   5   6   0   340.97   276.08    14.56 o
  -1   5   6   0   392.74   414.83    15.92 o
  -1  -5   6   0   395.84   407.66    15.70 o
   0   5   6   0   898.21  1000.29    23.46 o
   0  -5   6   0   897.58   995.22    23.65 o
   1   5   6   0   149.00   169.95     7.15 o
   1  -5   6   0   147.07   169.21    10.45 o
   2   5   6   0   211.54   205.55     8.67 o
   3   5   6   0   106.16   104.38     7.07 o
   4  -5   6   0   153.99   160.00    12.27 o
   5  -5   6   0    41.77    41.87     5.45 o
  -4  -6   6   0    95.78   121.07    10.48 o
  -3  -6   6   0   173.74   154.59     7.36 o
  -2   6   6   0   355.34   352.20    18.02 o
  -1   6   6   0   493.58   515.16    20.01 o
   0   6   6   0   152.06   155.48    10.48 o
   1   6   6   0   419.42   417.95    12.47 o
   2   6   6   0   726.43   701.27    17.27 o
   3  -6   6   0    29.66    38.38     7.72 o
   4  -6   6   0     3.02     8.73     4.01 <
  -4  -7   6   0     6.41     4.97     1.59 o
  -3  -7   6   0    45.46    41.45     5.15 o
  -2   7   6   0    53.91    66.47     8.40 o
  -2  -7   6   0    53.22    55.29     7.71 o
  -1   7   6   0    44.34    38.72     6.46 o
   0   7   6   0   428.70   403.31    18.57 o
   1   7   6   0   118.61   113.67     7.05 o
   2   7   6   0    38.88    43.84     4.47 o
   2  -7   6   0    38.31    39.47     5.03 o
   3  -7   6   0   368.96   331.63    12.37 o
   4  -7   6   0   129.01   125.26     6.26 o
  -3  -8   6   0    65.11    63.35     6.69 o
  -2  -8   6   0    38.33    38.12     5.05 o
  -1  -8   6   0   118.07   111.43     6.34 o
   0  -8   6   0     8.41     5.53     1.75 o
   1  -8   6   0    37.38    37.39     4.93 o
   2  -8   6   0   160.35   156.39     5.96 o
   3  -8   6   0    32.90    36.71     3.76 o
  -2  -9   6   0    51.75    51.65     4.21 o
  -1  -9   6   0    94.42   120.40     7.32 o
   0  -9   6   0    38.22    43.15     4.02 o
   1  -9   6   0    66.34    81.57     5.90 o
   2  -9   6   0    22.92    25.61     3.04 o
   0 -10   6   0     7.33    17.52     4.24 o
  -5   0   7  -1     2.08     0.42     2.03 <
  -4   0   7  -1    27.79    22.63     5.46 o
  -3   0   7  -1    22.20    28.24     5.43 o
  -2   0   7  -1     2.40     2.46     2.24 <
  -1   0   7  -1    14.06    11.13     2.88 o
   0   0   7  -1    25.93    25.28     3.77 o
   0   0   6   1     1.62     1.71     1.70 <
   1   0   6   1    61.34    51.48     6.83 o
   2   0   6   1     2.46     4.78     1.68 <
   3   0   6   1     2.47     0.13     2.81 <
   4   0   6   1     8.12    11.46     2.72 o
   5   0   6   1     0.37     4.05     2.43 <
  -5   1   7  -1    11.19    10.30     3.02 o
  -5  -1   7  -1    11.22    15.65     3.61 o
  -4   1   7  -1     7.50     5.02     2.00 <
  -4  -1   7  -1     7.49    11.65     4.21 <
  -3   1   7  -1    19.99    18.44     3.72 o
  -3  -1   7  -1    19.97    11.86     3.64 o
  -2   1   7  -1    21.80    20.38     4.10 o
  -2  -1   7  -1    21.81    17.72     4.30 o
  -1   1   7  -1    23.00    26.16     6.49 o
  -1  -1   7  -1    22.96    17.68     3.27 o
   0   1   7  -1    14.88    12.47     2.93 o
   0  -1   7  -1    14.91     9.35     3.23 <
   0   1   6   1     3.73     1.13     1.83 <
   0  -1   6   1     3.75     1.43     1.03 <
   1   1   6   1    30.40    28.10     5.69 o
   2   1   6   1     8.26     7.74     2.14 o
   2  -1   6   1     8.26     7.90     1.96 o
   3   1   6   1     4.96     9.25     3.44 <
   3  -1   6   1     4.99     2.95     1.92 <
   4   1   6   1     0.28    -0.50     1.55 <
   4  -1   6   1     0.28    -0.11     1.36 <
   5   1   6   1     0.75     1.87     1.30 <
   5  -1   6   1     0.75    -3.01     2.05 <
  -5   2   7  -1     9.30     5.40     2.61 <
  -5  -2   7  -1     9.31     7.83     2.72 <
  -4   2   7  -1    50.10    53.00     7.35 o
  -4  -2   7  -1    50.06    57.50     4.56 o
  -3   2   7  -1     0.55    -3.81     3.05 <
  -3  -2   7  -1     0.56     1.88     2.29 <
  -2   2   7  -1    54.34    54.22     5.92 o
  -2  -2   7  -1    54.44    45.41     5.07 o
  -1   2   7  -1    43.11    39.74     8.83 o
  -1  -2   7  -1    43.23    40.89     7.34 o
   0   2   7  -1    91.98    75.20     7.05 o
   0  -2   7  -1    92.06    72.58     6.03 o
   0   2   6   1    53.68    51.35     7.36 o
   1   2   6   1    30.73    34.93     7.23 o
   2   2   6   1    58.75    59.55     6.05 o
   2  -2   6   1    58.84    58.85     4.31 o
   3   2   6   1     2.32     3.77     2.35 <
   3  -2   6   1     2.31     5.03     2.05 <
   4   2   6   1     1.62     0.44     2.23 <
   4  -2   6   1     1.63    -0.63     1.96 <
   5   2   6   1     0.65     2.91     2.04 <
   5  -2   6   1     0.65     1.87     1.43 <
  -5  -3   7  -1     4.70     2.37     2.17 <
  -4  -3   7  -1    18.55    14.31     4.06 o
  -3   3   7  -1    10.42     7.71     2.96 <
  -3  -3   7  -1    10.49    11.39     4.22 <
  -2   3   7  -1    66.12    72.39     4.98 o
  -2  -3   7  -1    66.03    66.86     6.89 o
  -1   3   7  -1    44.43    39.54     3.86 o
  -1  -3   7  -1    44.27    43.86     4.64 o
   0   3   6   1   116.17    94.80    10.42 o
   1   3   6   1    18.21    19.04     3.56 o
   2   3   6   1    48.86    46.02     5.76 o
   2  -3   6   1    48.86    43.43     5.99 o
   3   3   6   1    19.69    17.26     4.55 o
   4  -3   6   1     2.43     1.99     4.09 <
   5  -3   6   1     1.36     1.24     1.84 <
  -4  -4   7  -1     4.29     9.30     2.56 o
  -2   4   7  -1     0.77    -0.40     1.17 <
  -1   4   7  -1     4.85     4.50     1.95 <
  -1  -4   7  -1     4.89     5.02     2.58 <
   0   4   7  -1     2.34     0.95     1.54 <
   0  -4   7  -1     2.37     1.10     1.86 <
   0   4   6   1    23.30    23.82     2.86 o
   0  -4   6   1    23.33    22.80     3.66 o
   1   4   6   1    17.19    16.45     2.09 o
   2   4   6   1    12.19    12.66     3.71 o
   3   4   6   1    51.23    58.01     7.64 o
   3  -4   6   1    51.20    61.46     6.26 o
   4  -4   6   1     0.12     2.50     3.36 <
  -4  -5   7  -1     9.70    14.36     2.79 o
  -3  -5   7  -1    16.69    20.31     3.75 o
  -2   5   7  -1    41.14    37.33     5.87 o
  -1   5   7  -1    14.45    23.32     4.25 o
  -1  -5   7  -1    14.51    13.18     3.23 o
   0   5   7  -1     2.94     1.86     1.52 <
   0  -5   7  -1     2.95     6.10     2.75 <
   0   5   6   1    35.54    41.83     3.60 o
   0  -5   6   1    35.45    38.46     5.07 o
   1   5   6   1    45.24    46.63     4.10 o
   1  -5   6   1    45.63    43.19     5.41 o
   2   5   6   1    11.72    11.65     2.37 o
   3   5   6   1    39.67    49.88     7.24 o
   3  -5   6   1    39.82    35.98     6.52 o
   4  -5   6   1    21.34    21.15     3.20 o
  -4  -6   7  -1     2.45     3.11     1.93 <
  -3  -6   7  -1     0.58     2.48     2.01 <
  -2   6   7  -1    15.56    11.46     2.90 o
  -2  -6   7  -1    15.57    16.58     2.57 o
  -1   6   7  -1    10.43     9.66     3.68 <
   0   6   7  -1     7.49    10.37     3.17 o
   0   6   6   1     0.59     1.13     2.11 <
   1   6   6   1     5.62     4.47     1.29 o
   2   6   6   1     6.87     7.78     1.52 o
   2  -6   6   1     6.85    15.14     4.08 o
   3  -6   6   1    17.40    17.21     4.54 o
   4  -6   6   1    20.65    22.29     3.84 o
  -3  -7   7  -1    14.53    13.21     2.26 o
  -2  -7   7  -1     6.87     8.33     2.48 o
  -1   7   7  -1    42.43    45.35     6.78 o
  -1  -7   7  -1    42.09    44.83     4.75 o
   0   7   7  -1    49.87    43.53     6.46 o
   0   7   6   1    15.86    19.45     4.35 o
   1   7   6   1     4.46     3.34     1.57 <
   1  -7   6   1     4.51     4.28     2.07 <
   2  -7   6   1    19.96    11.82     3.13 o
   3  -7   6   1     2.62     1.62     1.99 <
  -3  -8   7  -1     7.09    15.44     3.29 o
  -2  -8   7  -1    14.34    11.82     2.36 o
  -1  -8   7  -1     4.41     5.02     1.74 <
   0  -8   7  -1     7.58     7.06     1.87 o
   0  -8   6   1    15.47    15.94     2.29 o
   1  -8   6   1     3.23     4.27     1.93 <
   2  -8   6   1     8.17     7.88     1.82 o
   3  -8   6   1     0.35     2.72     1.50 <
  -2  -9   7  -1    12.40    10.36     2.48 o
  -1  -9   7  -1     1.02     0.32     1.19 <
   0  -9   7  -1    39.91    55.47     4.56 o
   0  -9   6   1     9.88    13.73     3.17 o
   1  -9   6   1     0.48     0.71     1.53 <
   2  -9   6   1    15.55    14.62     2.28 o
   0 -10   6   1    28.11    38.19     4.91 o
  -5   0   7   0   296.25   289.97    15.08 o
  -4   0   7   0    10.11     9.81     3.91 <
  -3   0   7   0   100.77   115.34     9.80 o
  -2   0   7   0   140.20   124.71     9.85 o
   0   0   7   0     0.29    -0.06     1.12 <
   1   0   7   0  1891.33  1769.61    21.14 o
   2   0   7   0   353.05   372.92    21.21 o
   3   0   7   0   285.58   314.25    14.97 o
   4   0   7   0    33.03    40.06     6.05 o
  -5  -1   7   0   689.61  1012.79    27.56 o
  -4   1   7   0   220.71   211.14    14.78 o
  -4  -1   7   0   219.95   236.14    15.33 o
  -3   1   7   0    69.03    85.88     7.95 o
  -3  -1   7   0    70.80    91.29     8.00 o
  -2   1   7   0   705.74   749.71    35.82 o
  -2  -1   7   0   705.72   772.56    32.18 o
  -1   1   7   0   859.66   918.88    29.46 o
  -1  -1   7   0   851.48   904.39    20.00 o
   0  -1   7   0  1968.45  1881.75    35.16 o
   1   1   7   0  4212.34  3932.44    57.01 o
   1  -1   7   0  4228.55  3858.23    46.31 o
   2   1   7   0  1573.31  1670.44    49.23 o
   3   1   7   0    62.25    65.43     7.19 o
   3  -1   7   0    61.10    68.25     4.96 o
   4   1   7   0    30.64    38.15     6.55 o
   4  -1   7   0    30.71    34.63     4.40 o
   5   1   7   0    34.27    48.98     7.64 o
   5  -1   7   0    34.72    46.73     5.62 o
  -5  -2   7   0    90.86    80.47     6.00 o
  -4   2   7   0  1261.49  1230.77    35.54 o
  -4  -2   7   0  1259.17  1265.72    36.23 o
  -3   2   7   0   175.26   186.80    11.78 o
  -3  -2   7   0   174.84   170.93    11.19 o
  -2   2   7   0   679.79   714.88    20.12 o
  -2  -2   7   0   673.02   669.10    17.84 o
  -1   2   7   0   473.32   460.69    21.59 o
  -1  -2   7   0   472.27   461.94    16.01 o
   0   2   7   0   143.82   135.66    10.66 o
   0  -2   7   0   143.76   131.71    11.61 o
   1   2   7   0   560.82   514.45    23.59 o
   2   2   7   0   356.00   381.75    14.52 o
   2  -2   7   0   359.45   378.92    10.05 o
   3   2   7   0    81.55    76.16     7.75 o
   3  -2   7   0    80.35    77.88     5.57 o
   4   2   7   0   155.73   147.75    12.58 o
   4  -2   7   0   155.87   143.41    12.32 o
   5   2   7   0    93.59    62.80     7.24 o
   5  -2   7   0    93.20    63.06     6.98 o
  -5  -3   7   0    78.17    89.82     9.36 o
  -4   3   7   0   767.49   719.08    27.00 o
  -4  -3   7   0   767.68   760.35    20.19 o
  -3   3   7   0   630.85   632.08    22.38 o
  -3  -3   7   0   629.70   617.44    22.32 o
  -2   3   7   0    36.28    39.75     5.62 o
  -2  -3   7   0    36.41    37.31     5.27 o
   0   3   7   0   153.37   144.46    12.74 o
   1   3   7   0  1059.85  1099.08    39.47 o
   2   3   7   0   459.35   473.33    16.14 o
   3   3   7   0   372.20   350.52    17.44 o
   3  -3   7   0   373.72   325.76    17.04 o
   4   3   7   0   187.61   195.70    14.56 o
  -5  -4   7   0    31.07    20.70     4.42 o
  -4  -4   7   0   233.47   245.92    16.43 o
  -3   4   7   0   619.98   573.72    15.53 o
  -2   4   7   0   271.03   246.68    12.56 o
  -1   4   7   0  1386.97  1481.48    26.48 o
  -1  -4   7   0  1391.62  1484.27    27.48 o
   0   4   7   0     3.07     1.52     1.71 <
   0  -4   7   0     3.17     4.64     2.18 <
   1   4   7   0   935.95  1000.94    17.43 o
   1  -4   7   0   933.06   955.15    22.28 o
   2   4   7   0   421.39   451.59    17.35 o
   3   4   7   0   133.39   116.64    10.64 o
   4  -4   7   0    49.63    48.79     5.33 o
  -5  -5   7   0    61.79    52.49     5.97 o
  -4  -5   7   0    19.83    18.20     3.94 o
  -3   5   7   0   712.69   677.96    24.81 o
  -2   5   7   0   137.07   122.26     9.72 o
  -1   5   7   0    47.25    50.20     5.79 o
  -1  -5   7   0    46.93    51.44     5.88 o
   0   5   7   0   257.24   248.96    11.80 o
   0  -5   7   0   258.11   254.16    12.07 o
   1   5   7   0    93.77   104.94     5.62 o
   1  -5   7   0    93.13   102.99     8.03 o
   2   5   7   0   116.91    96.33     5.90 o
   3   5   7   0   189.95   174.05     8.92 o
   4  -5   7   0   159.68   179.88     9.52 o
   5  -5   7   0    38.03    41.92     5.32 o
  -4  -6   7   0   165.57   143.88     7.95 o
  -3  -6   7   0   208.58   213.77    10.54 o
  -2   6   7   0  1299.18  1299.65    34.01 o
  -1   6   7   0    46.14    48.15     6.32 o
   0   6   7   0     2.34     5.56     2.17 <
   1   6   7   0    80.32    72.60     5.31 o
   2   6   7   0   578.40   526.03    15.24 o
   3  -6   7   0    11.37     7.28     4.28 <
   4  -6   7   0    46.30    44.94     6.80 o
  -4  -7   7   0     4.88     6.34     2.83 <
  -3  -7   7   0   120.93   135.54     6.44 o
  -2   7   7   0    71.92    61.92     7.84 o
  -2  -7   7   0    71.62    72.42     8.25 o
  -1   7   7   0   343.64   302.81    16.84 o
  -1  -7   7   0   345.25   314.01    16.27 o
   0   7   7   0   170.73   165.33    11.88 o
   1   7   7   0   109.32    97.26     8.99 o
   1  -7   7   0   108.35   101.08     7.63 o
   2  -7   7   0    78.91    65.85     5.93 o
   3  -7   7   0   140.86   114.70    10.49 o
   4  -7   7   0   102.67   117.80     6.16 o
  -3  -8   7   0    28.54    33.26     5.11 o
  -2  -8   7   0   139.30   121.89     7.79 o
  -1  -8   7   0   111.79   105.99     7.56 o
   0  -8   7   0     2.23     5.23     1.71 o
   1  -8   7   0   109.32   103.61     6.15 o
   2  -8   7   0    59.85    57.83     5.60 o
   3  -8   7   0     7.42     4.75     2.26 <
  -2  -9   7   0    20.59    18.21     2.83 o
  -1  -9   7   0    25.21    63.44     6.06 o
   0  -9   7   0   121.50   146.74     8.28 o
   1  -9   7   0   166.63   163.62     8.44 o
   2  -9   7   0    35.00    38.34     3.47 o
   0 -10   7   0    63.64    71.70     4.66 o
  -5   0   8  -1     3.15     2.14     1.96 <
  -4   0   8  -1    20.06    14.80     4.83 o
  -3   0   8  -1     2.51     0.28     1.95 <
  -2   0   8  -1     0.35     1.57     2.21 <
  -1   0   8  -1    16.83    16.07     2.74 o
   0   0   8  -1     0.40    -0.52     1.32 <
   0   0   7   1     1.56     0.82     1.35 <
   1   0   7   1     0.41     1.93     2.84 <
   2   0   7   1     7.01    12.44     3.03 o
   3   0   7   1     0.63    -0.32     1.98 <
   4   0   7   1     0.53     2.99     1.87 <
   5   0   7   1     0.24     0.83     1.61 <
  -5   1   8  -1     1.92     2.29     1.77 <
  -5  -1   8  -1     1.92     8.33     3.09 <
  -4   1   8  -1    10.15    11.81     3.73 o
  -4  -1   8  -1    10.14    11.58     3.21 o
  -3   1   8  -1    56.82    43.19     6.24 o
  -3  -1   8  -1    56.77    45.74     6.52 o
  -2   1   8  -1    12.10     9.75     2.66 o
  -2  -1   8  -1    12.06    11.99     2.66 o
  -1   1   8  -1    92.56    77.98    10.03 o
  -1  -1   8  -1    92.60    73.50     6.24 o
   0   1   8  -1     1.44    -0.88     2.05 <
   0  -1   8  -1     1.44     4.62     2.37 <
   0   1   7   1    12.66     9.15     2.89 o
   0  -1   7   1    12.67     9.98     3.45 <
   1   1   7   1    19.44    18.10     4.43 o
   2   1   7   1    17.38    14.75     2.78 o
   2  -1   7   1    17.34    15.44     2.29 o
   3   1   7   1    12.77    23.41     5.27 o
   3  -1   7   1    12.78    12.63     2.82 o
   4   1   7   1     4.00     3.51     2.17 <
   4  -1   7   1     3.99     4.64     1.89 <
   5   1   7   1     0.06    -2.13     1.75 <
   5  -1   7   1     0.06     0.00     1.60 <
  -5   2   8  -1     7.51     4.24     2.45 <
  -5  -2   8  -1     7.46     7.33     1.70 o
  -4   2   8  -1    12.08    12.05     4.42 <
  -4  -2   8  -1    12.07    15.09     3.63 o
  -3   2   8  -1     5.12     0.77     2.46 <
  -3  -2   8  -1     5.15     8.70     2.84 o
  -2   2   8  -1    16.94    16.97     3.71 o
  -2  -2   8  -1    17.00    26.31     5.62 o
  -1   2   8  -1    15.33    10.82     4.17 <
  -1  -2   8  -1    15.21    13.36     4.28 o
   0   2   8  -1    56.90    52.42     5.97 o
   0  -2   8  -1    56.90    48.87     5.19 o
   0   2   7   1    27.24    24.20     4.67 o
   0  -2   7   1    27.25    11.01     3.56 o
   1   2   7   1     3.30    -0.19     3.10 <
   2   2   7   1    11.83    14.75     2.83 o
   2  -2   7   1    11.82    13.72     2.26 o
   3   2   7   1     0.36    -1.76     2.36 <
   3  -2   7   1     0.37     1.26     2.38 <
   4   2   7   1     2.50     4.41     3.14 <
   4  -2   7   1     2.51     3.00     1.94 <
   5   2   7   1     2.29     1.74     1.18 <
   5  -2   7   1     2.27     4.29     1.77 <
  -5  -3   8  -1    16.42    18.42     3.69 o
  -4  -3   8  -1     8.65    17.51     4.66 o
  -3   3   8  -1    11.21     9.11     3.32 <
  -3  -3   8  -1    11.18     9.93     3.74 <
  -2   3   8  -1    58.68    56.56     4.34 o
  -2  -3   8  -1    58.60    57.10     5.95 o
  -1   3   8  -1    15.13    19.15     2.95 o
  -1  -3   8  -1    15.10    17.70     3.23 o
   0   3   7   1   103.74    95.70    11.00 o
   1   3   7   1     1.42     1.94     1.51 <
   2   3   7   1    41.97    39.97     5.57 o
   2  -3   7   1    41.94    32.36     5.47 o
   3   3   7   1     7.08     5.97     2.71 <
   4  -3   7   1     6.90     0.34     2.32 <
   5  -3   7   1     1.52     7.68     3.21 <
  -4  -4   8  -1     2.03     1.31     2.40 <
  -3   4   8  -1    37.80    47.94     6.87 o
  -2   4   8  -1     1.10    -0.48     1.30 <
  -1   4   8  -1     3.83     1.79     1.46 <
  -1  -4   8  -1     3.83     2.99     2.04 <
   0   4   8  -1     2.69     0.36     1.37 <
   0  -4   8  -1     2.68     2.16     1.88 <
   0   4   7   1    58.53    59.57     3.87 o
   0  -4   7   1    58.41    62.60     5.37 o
   1   4   7   1    64.66    64.71     4.21 o
   2   4   7   1    12.81    10.42     2.65 o
   3   4   7   1    28.46    33.49     5.68 o
   3  -4   7   1    28.43    42.98     5.08 o
   4  -4   7   1     1.03     1.94     2.92 <
  -4  -5   8  -1     2.90     7.97     2.76 <
  -3  -5   8  -1    12.59    10.95     3.12 o
  -2   5   8  -1    30.91    24.82     3.35 o
  -1   5   8  -1     9.96     5.20     3.06 <
  -1  -5   8  -1     9.92     6.29     2.85 <
   0   5   8  -1     4.72     4.01     1.86 <
   0  -5   8  -1     4.72     1.70     1.83 <
   0   5   7   1     8.62     9.84     2.02 o
   0  -5   7   1     8.61     7.56     2.70 <
   1   5   7   1   116.69   108.27     6.12 o
   2   5   7   1     4.72     7.04     2.53 <
   2  -5   7   1     4.70     0.52     2.56 <
   3  -5   7   1    71.86    85.03     6.89 o
   4  -5   7   1     8.25    12.99     2.80 o
  -4  -6   8  -1     5.11     4.49     2.62 <
  -3  -6   8  -1     0.71     7.28     2.21 o
  -2   6   8  -1    25.68    29.95     5.73 o
  -2  -6   8  -1    25.67    32.08     3.22 o
  -1   6   8  -1     8.41     8.91     2.40 o
   0   6   8  -1     1.28     2.22     1.95 <
   0   6   7   1     2.48     3.19     2.10 <
   1   6   7   1     9.26     6.24     1.70 o
   2   6   7   1    25.72    21.78     3.23 o
   2  -6   7   1    25.84    17.36     4.68 o
   3  -6   7   1    17.18    11.28     3.10 o
   4  -6   7   1    20.85    19.53     3.49 o
  -3  -7   8  -1     1.82     1.85     1.57 <
  -2  -7   8  -1     0.90     1.11     1.89 <
  -1   7   8  -1     1.59     6.38     3.80 <
  -1  -7   8  -1     1.55     1.48     1.78 <
   0   7   8  -1    12.51    12.96     3.40 o
   0   7   7   1    15.86    16.56     4.15 o
   1   7   7   1    24.66    23.32     3.21 o
   1  -7   7   1    24.70    30.20     3.33 o
   2  -7   7   1    11.56     9.13     2.43 o
   3  -7   7   1     0.37     2.04     2.30 <
  -3  -8   8  -1     2.53     0.93     1.92 <
  -2  -8   8  -1     3.92     1.72     1.97 <
  -1  -8   8  -1     1.60     0.60     1.78 <
   0  -8   8  -1    11.72    12.90     3.55 o
   0  -8   7   1     1.74     1.59     1.62 <
   1  -8   7   1     3.82     5.41     1.46 o
   2  -8   7   1     1.00     4.47     1.68 <
   3  -8   7   1     2.02     2.51     1.37 <
  -2  -9   8  -1    27.40    30.42     4.13 o
  -1  -9   8  -1     1.35     0.44     1.16 <
   0  -9   8  -1    32.16    35.72     3.79 o
   0  -9   7   1     8.27    14.99     3.00 o
   1  -9   7   1     0.19    -0.46     1.23 <
   2  -9   7   1    20.04    27.82     4.30 o
   0 -10   7   1     1.66     8.80     3.13 <
  -5   0   8   0   627.76   767.16    23.95 o
  -4   0   8   0   176.32   182.06    13.52 o
  -2   0   8   0  1227.79  1151.81    29.44 o
  -1   0   8   0  8354.13  8187.56    77.37 o
   0   0   8   0   641.35   562.09    16.15 o
   1   0   8   0  6706.77  6814.87    44.87 o
   2   0   8   0    39.80    17.40     5.93 <
   3   0   8   0  3383.21  3549.98    50.14 o
   4   0   8   0    60.54    50.21     7.04 o
   5   0   8   0   420.07   397.50    17.43 o
  -5   1   8   0   541.29   794.71    24.07 o
  -5  -1   8   0   544.68   885.49    25.63 o
  -4   1   8   0   194.98   190.10    13.74 o
  -4  -1   8   0   194.79   174.86    13.56 o
  -3   1   8   0    28.49    20.21     4.56 o
  -3  -1   8   0    28.71    14.76     4.14 o
  -2   1   8   0  1304.63  1260.18    47.71 o
  -2  -1   8   0  1302.46  1286.76    42.49 o
  -1   1   8   0   177.40   181.20    12.78 o
  -1  -1   8   0   177.80   175.18     8.80 o
   0   1   8   0 11020.80 11249.80    87.50 o
   0  -1   8   0 11022.40 11189.20    64.56 o
   1   1   8   0    46.81    43.45     6.69 o
   1  -1   8   0    47.65    47.60     5.69 o
   2   1   8   0  3066.64  3162.62    38.66 o
   2  -1   8   0  3063.86  3104.41    38.62 o
   3   1   8   0   437.88   420.90    17.49 o
   3  -1   8   0   436.90   448.30    12.64 o
   4   1   8   0   195.36   184.15    13.83 o
   4  -1   8   0   194.42   190.52    14.51 o
   5   1   8   0    70.98    54.75     7.78 o
   5  -1   8   0    70.06    54.97     5.28 o
  -5  -2   8   0    68.74    80.57     8.57 o
  -4   2   8   0   217.91   201.24    14.36 o
  -4  -2   8   0   220.98   222.69    15.25 o
  -3   2   8   0    19.82    14.19     3.40 o
  -3  -2   8   0    20.10    14.96     3.75 o
  -2   2   8   0  1661.39  1684.97    31.18 o
  -2  -2   8   0  1656.93  1656.16    28.04 o
  -1   2   8   0   905.17   866.36    29.37 o
  -1  -2   8   0   903.58   843.55    22.01 o
   0   2   8   0  1961.49  1903.60    41.16 o
   0  -2   8   0  1960.57  1940.31    45.95 o
   1   2   8   0   326.53   336.00    19.74 o
   2   2   8   0  1054.78  1105.11    25.06 o
   2  -2   8   0  1054.62  1108.25    24.89 o
   3   2   8   0     9.66    15.54     4.82 o
   3  -2   8   0     9.71    14.97     2.97 o
   4   2   8   0   183.74   174.62    13.39 o
   4  -2   8   0   182.09   190.88    14.05 o
   5  -2   8   0    49.59    60.58     6.87 o
  -5  -3   8   0   102.33   108.09    10.02 o
  -4   3   8   0   754.03   731.31    27.80 o
  -4  -3   8   0   750.93   756.27    20.18 o
  -3   3   8   0  1110.80  1071.21    29.34 o
  -3  -3   8   0  1112.60  1059.36    29.08 o
  -2   3   8   0   986.92   945.61    24.30 o
  -2  -3   8   0   982.99   935.91    22.42 o
  -1  -3   8   0  2926.40  2887.57    61.23 o
   0   3   8   0   739.71   713.96    28.98 o
   1   3   8   0   509.48   578.16    29.78 o
   2   3   8   0   196.70   186.37    10.64 o
   3   3   8   0   128.75    99.10     9.61 o
   3  -3   8   0   129.82   104.94    10.06 o
   4   3   8   0   192.34   193.80    14.42 o
   5  -3   8   0     5.65    40.27     7.66 o
  -5  -4   8   0    43.00    55.37     7.55 o
  -4  -4   8   0    25.65    29.86     6.38 o
  -3   4   8   0   316.70   269.33    15.43 o
  -2   4   8   0    78.94    74.70     7.07 o
  -2  -4   8   0    80.07    75.64     7.85 o
  -1   4   8   0   361.28   363.76    13.36 o
  -1  -4   8   0   359.98   376.68    14.12 o
   0   4   8   0   597.83   620.62    17.31 o
   0  -4   8   0   597.48   630.87    17.15 o
   1   4   8   0   472.21   488.08    12.33 o
   1  -4   8   0   475.78   485.25    16.09 o
   2   4   8   0   331.70   326.40    15.10 o
   3   4   8   0   119.25   127.90    10.98 o
   4  -4   8   0    23.82    46.10     8.13 o
   5  -4   8   0    11.79    36.69     6.20 o
  -5  -5   8   0     5.74     6.18     2.77 <
  -4  -5   8   0    56.94    64.11     6.06 o
  -3   5   8   0   178.48   160.73    12.26 o
  -2   5   8   0   122.40   125.18     9.63 o
  -1   5   8   0   187.86   208.85    11.32 o
  -1  -5   8   0   186.28   201.01    11.61 o
   0   5   8   0   127.32   117.51     8.31 o
   0  -5   8   0   128.46   109.18     8.15 o
   1   5   8   0   116.44   129.80     6.38 o
   1  -5   8   0   116.93   134.56     9.53 o
   2   5   8   0   147.30   154.14     7.67 o
   2  -5   8   0   148.34   165.96    11.60 o
   3   5   8   0    22.73    25.32     5.67 o
   3  -5   8   0    22.44    33.98     7.29 o
   4  -5   8   0    36.97    47.59     7.05 o
   5  -5   8   0   208.22   202.78    10.87 o
  -4  -6   8   0    60.77    54.74     7.04 o
  -3  -6   8   0    25.14    24.36     4.08 o
  -2   6   8   0   873.85   812.71    27.35 o
  -1   6   8   0    80.64    85.57     8.40 o
   0   6   8   0   128.76   111.99     9.09 o
   1   6   8   0   181.54   175.40     8.08 o
   2   6   8   0   964.98   903.16    19.69 o
   3  -6   8   0   191.12   181.78    13.80 o
   4  -6   8   0   287.69   287.41    15.71 o
  -4  -7   8   0   108.54   106.66     8.31 o
  -3  -7   8   0    13.99    28.95     4.73 o
  -2  -7   8   0    12.56    11.69     4.57 <
  -1   7   8   0   142.39   146.96    11.89 o
  -1  -7   8   0   141.88   217.80    15.90 o
   0   7   8   0   219.59   217.19    13.79 o
   1   7   8   0   160.15   150.03    11.40 o
   1  -7   8   0   159.45   153.04     6.43 o
   2  -7   8   0    73.12    74.75     9.08 o
   3  -7   8   0   304.11   298.97    11.65 o
   4  -7   8   0    88.25    89.91     5.38 o
  -3  -8   8   0    15.51    14.18     3.85 o
  -2  -8   8   0    61.27    64.69     6.15 o
  -1  -8   8   0   287.69   317.25    12.33 o
   0  -8   8   0    24.73    25.45     3.28 o
   1  -8   8   0   378.10   372.28    11.17 o
   2  -8   8   0   440.12   414.31    10.80 o
   3  -8   8   0    67.41    58.43     4.79 o
  -2  -9   8   0    22.05    24.61     3.28 o
  -1  -9   8   0   127.00   133.05     7.93 o
   0  -9   8   0   183.60   214.66     9.98 o
   1  -9   8   0    95.27   115.02     7.13 o
   2  -9   8   0   156.27   143.39     6.69 o
   0 -10   8   0    83.35    98.55     8.07 o
  -5   0   9  -1     2.86     1.34     1.95 <
  -4   0   9  -1   105.96   101.04    10.27 o
  -3   0   9  -1    20.29    20.63     4.69 o
  -2   0   9  -1     0.05     1.88     2.00 <
  -1   0   9  -1    12.16    12.77     2.82 o
   0   0   9  -1     1.26     2.32     1.34 <
   0   0   8   1     2.57     1.75     1.42 <
   1   0   8   1     1.84    -0.63     2.26 <
   2   0   8   1     0.10     1.34     1.78 <
   3   0   8   1     1.18    -5.63     3.10 <
   4   0   8   1    11.98    17.17     3.21 o
   5   0   8   1     1.09     0.25     1.84 <
  -5   1   9  -1     3.64     0.85     2.19 <
  -5  -1   9  -1     3.64     2.62     2.07 <
  -4   1   9  -1    13.24    13.50     3.89 o
  -4  -1   9  -1    13.22    10.98     2.42 o
  -3   1   9  -1    23.88    20.87     4.42 o
  -3  -1   9  -1    23.97    18.22     4.18 o
  -2   1   9  -1    39.65    45.49     5.40 o
  -2  -1   9  -1    39.70    43.13     4.53 o
  -1   1   9  -1     2.53     3.77     3.52 <
  -1  -1   9  -1     2.55     2.95     1.86 <
   0  -1   9  -1     0.72    -2.29     3.59 <
   0   1   8   1     2.85     2.72     1.05 <
   0  -1   8   1     2.85     3.25     1.85 <
   1   1   8   1     4.06     6.10     2.85 <
   2   1   8   1     1.45     4.23     2.66 <
   2  -1   8   1     1.45     2.60     1.57 <
   3   1   8   1     1.10     1.97     2.98 <
   3  -1   8   1     1.11     3.04     1.88 <
   4   1   8   1     7.44     1.08     2.34 <
   4  -1   8   1     7.44     2.33     1.53 <
   5   1   8   1     0.33    -0.66     1.45 <
   5  -1   8   1     0.32     0.34     1.33 <
  -5   2   9  -1    25.11    24.91     3.74 o
  -5  -2   9  -1    25.09    23.74     2.58 o
  -4   2   9  -1    44.07    29.33     5.52 o
  -4  -2   9  -1    44.20    53.70     7.91 o
  -3   2   9  -1     5.48     6.98     3.76 <
  -3  -2   9  -1     5.47     6.60     2.15 o
  -2   2   9  -1     3.49     4.97     1.95 <
  -2  -2   9  -1     3.44     4.10     2.57 <
  -1   2   9  -1     0.31    -1.92     3.28 <
  -1  -2   9  -1     0.30     3.21     2.05 <
   0   2   9  -1    51.73    48.05     5.68 o
   0  -2   9  -1    51.56    52.66     5.58 o
   0   2   8   1    33.62    28.15     5.39 o
   0  -2   8   1    33.69    27.95     5.52 o
   1   2   8   1     8.19     6.74     3.59 <
   2   2   8   1     4.34     6.09     2.41 <
   2  -2   8   1     4.32     3.77     1.94 <
   3   2   8   1     1.01     1.60     3.18 <
   3  -2   8   1     1.02     4.56     2.59 <
   4   2   8   1     3.94     7.95     3.34 <
   4  -2   8   1     3.94     6.38     1.92 o
   5   2   8   1     3.81     4.38     1.96 <
   5  -2   8   1     3.82     2.24     1.45 <
  -5  -3   9  -1    17.20    12.96     3.44 o
  -4  -3   9  -1    17.38    14.77     5.18 <
  -3   3   9  -1     6.39     4.71     3.26 <
  -3  -3   9  -1     6.40    -0.52     2.03 <
  -2   3   9  -1     1.34    -1.51     1.95 <
  -2  -3   9  -1     1.32     0.40     1.63 <
  -1   3   9  -1     5.71     2.02     1.27 <
  -1  -3   9  -1     5.70     5.69     2.47 <
   0   3   8   1   179.20   173.80    15.11 o
   1   3   8   1    12.86    12.72     2.60 o
   2   3   8   1    15.87    10.54     2.73 o
   2  -3   8   1    15.82    12.63     3.39 o
   3   3   8   1     2.07     4.62     2.41 <
   4  -3   8   1     4.93     0.05     2.17 <
   5  -3   8   1     6.78     4.88     1.93 <
  -4  -4   9  -1     2.11     1.14     1.55 <
  -3   4   9  -1    20.39    20.40     3.98 o
  -3  -4   9  -1    20.42    17.60     3.18 o
  -2   4   9  -1     2.27     3.42     1.56 <
  -1   4   9  -1    14.04    13.81     3.09 o
  -1  -4   9  -1    14.19    14.52     3.33 o
   0   4   9  -1     3.72     3.38     1.54 <
   0  -4   9  -1     3.69     3.69     2.15 <
   0   4   8   1    44.36    46.42     4.84 o
   0  -4   8   1    44.46    49.08     5.02 o
   1   4   8   1    71.45    69.59     4.40 o
   2   4   8   1     6.08     3.56     1.80 <
   3   4   8   1    15.93    17.34     4.33 o
   3  -4   8   1    15.89    13.93     2.78 o
   4  -4   8   1     1.54    -0.40     2.01 <
  -4  -5   9  -1     5.22     9.31     2.44 o
  -3  -5   9  -1     3.40     3.35     2.43 <
  -2   5   9  -1    12.84    13.47     2.81 o
  -1   5   9  -1     2.12     1.45     1.83 <
  -1  -5   9  -1     2.12     0.67     1.68 <
   0   5   9  -1     9.89     8.22     2.06 o
   0  -5   9  -1     9.87     6.87     2.85 <
   0   5   8   1    49.96    51.62     5.73 o
   0  -5   8   1    49.79    54.74     5.85 o
   1   5   8   1    72.25    65.14     4.79 o
   1  -5   8   1    72.12    64.21     6.98 o
   2   5   8   1     2.82     3.19     1.67 <
   2  -5   8   1     2.81     2.93     3.49 <
   3  -5   8   1    41.13    32.27     6.47 o
   4  -5   8   1    16.50    16.69     4.02 o
  -4  -6   9  -1     5.67    12.67     3.26 o
  -3  -6   9  -1     9.69     8.83     2.15 o
  -2   6   9  -1    11.72    11.59     3.92 <
  -2  -6   9  -1    11.63    10.45     2.73 o
  -1   6   9  -1     6.07     7.16     2.84 <
   0   6   9  -1    20.94    19.05     3.79 o
   0   6   8   1     1.78     2.01     2.02 <
   1   6   8   1    38.83    35.92     4.04 o
   2   6   8   1    34.22    36.39     4.07 o
   2  -6   8   1    34.23    25.01     3.70 o
   3  -6   8   1     4.33     4.43     2.62 <
   4  -6   8   1    10.13     8.06     1.87 o
  -3  -7   9  -1    10.20    10.10     1.92 o
  -2  -7   9  -1     0.20    -0.74     1.81 <
  -1   7   9  -1     3.90     8.80     3.65 <
  -1  -7   9  -1     3.91     5.49     2.73 <
   0   7   9  -1    10.68    13.63     2.93 o
   0   7   8   1     2.60     0.89     2.23 <
   1   7   8   1    39.43    40.77     5.97 o
   1  -7   8   1    39.31    43.87     4.19 o
   2  -7   8   1     6.25     5.57     2.98 <
   3  -7   8   1    11.27     9.82     2.51 o
  -3  -8   9  -1     7.96    12.69     2.46 o
  -2  -8   9  -1     3.28     4.06     1.79 <
  -1  -8   9  -1     5.53     0.22     1.49 <
   0  -8   9  -1     4.55     4.66     2.72 <
   0  -8   8   1     1.64     0.55     1.46 <
   1  -8   8   1     8.66     6.26     1.77 o
   2  -8   8   1    34.23    33.86     3.38 o
   3  -8   8   1     7.95     5.77     1.41 o
  -2  -9   9  -1    18.16    20.62     3.45 o
  -1  -9   9  -1     1.07     3.01     1.44 <
   0  -9   9  -1    16.40    20.37     2.95 o
   0  -9   8   1     6.51    10.59     2.76 o
   1  -9   8   1     0.92     2.53     1.92 <
  -4   0   9   0   135.43   126.74    11.52 o
  -3   0   9   0   540.97   678.98    22.37 o
  -2   0   9   0     6.11    -3.12     2.89 <
  -1   0   9   0  2350.24  2318.24    30.92 o
   0   0   9   0    71.15    58.16     5.82 o
   1   0   9   0  1348.81  1434.89    21.20 o
   3   0   9   0  1903.87  1964.84    37.84 o
   4   0   9   0     7.67    15.87     4.64 o
   5   0   9   0    15.58    16.46     5.02 o
  -5   1   9   0   259.25   433.49    17.81 o
  -5  -1   9   0   258.80   279.12    16.41 o
  -4   1   9   0   174.94   168.84    13.48 o
  -4  -1   9   0   175.06   164.84    12.88 o
  -3   1   9   0   125.94   135.61    10.24 o
  -3  -1   9   0   126.87   148.05    10.75 o
  -2   1   9   0   623.46   649.93    19.31 o
  -2  -1   9   0   619.58   593.75    29.23 o
  -1   1   9   0  1059.26  1020.41    31.21 o
  -1  -1   9   0  1063.77  1049.92    22.17 o
   0   1   9   0   207.31   176.52     7.11 o
   0  -1   9   0   207.65   179.70     8.45 o
   1   1   9   0   337.60   329.46    17.43 o
   1  -1   9   0   335.86   344.14    15.62 o
   2   1   9   0   691.83   718.81    18.65 o
   2  -1   9   0   687.51   676.91    18.34 o
   3   1   9   0   361.11   357.51    16.24 o
   3  -1   9   0   360.45   371.51    11.61 o
   4   1   9   0   247.82   243.69    15.62 o
   4  -1   9   0   248.23   245.06    15.94 o
   5   1   9   0    35.62    16.82     4.67 o
   5  -1   9   0    35.82    19.53     4.36 o
  -5   2   9   0   291.27   281.49    13.79 o
  -5  -2   9   0   289.86   282.02    10.69 o
  -4   2   9   0    45.33    53.49     7.68 o
  -4  -2   9   0    45.08    46.34     7.02 o
  -3   2   9   0   238.27   233.65    13.42 o
  -3  -2   9   0   237.96   256.92    13.94 o
  -2   2   9   0   802.18   772.28    21.42 o
  -2  -2   9   0   805.92   797.44    19.95 o
  -1   2   9   0   731.70   687.02    26.77 o
  -1  -2   9   0   735.28   703.59    20.85 o
   0   2   9   0  1829.79  1799.38    41.60 o
   0  -2   9   0  1831.75  1873.64    46.13 o
   1   2   9   0   425.71   420.68    22.62 o
   1  -2   9   0   426.20   389.16    20.01 o
   2   2   9   0   485.60   497.61    16.86 o
   2  -2   9   0   486.55   484.06    16.81 o
   3   2   9   0   588.64   623.51    22.12 o
   3  -2   9   0   589.50   591.94    22.14 o
   4   2   9   0   113.42   133.25    12.12 o
   4  -2   9   0   112.77   126.67     8.61 o
   5  -2   9   0   164.84   169.85    10.78 o
  -5  -3   9   0   321.10   314.24    16.57 o
  -4   3   9   0   196.34   188.89    14.19 o
  -4  -3   9   0   194.61   208.26    10.53 o
  -3   3   9   0   182.01   169.74    11.94 o
  -3  -3   9   0   178.29   170.73    11.79 o
  -2   3   9   0   615.58   672.70    20.62 o
  -2  -3   9   0   613.58   629.74    19.77 o
  -1  -3   9   0   905.60   901.95    35.71 o
   0   3   9   0   234.83   229.72    16.92 o
   1   3   9   0  1657.91  1700.10    50.60 o
   2   3   9   0   169.10   162.80    10.16 o
   3   3   9   0    65.89    60.26     7.63 o
   3  -3   9   0    66.28    71.60     8.23 o
   4   3   9   0    37.70    81.68    10.06 o
   5  -3   9   0    11.81    32.00     7.01 o
  -5  -4   9   0    99.24   103.31     9.02 o
  -4  -4   9   0   491.57   473.88    15.62 o
  -3   4   9   0   111.66    97.91     9.79 o
  -2   4   9   0  1404.59  1340.97    28.72 o
  -2  -4   9   0  1398.37  1284.82    30.41 o
  -1   4   9   0   917.11   925.72    21.09 o
  -1  -4   9   0   913.46   915.33    22.18 o
   0   4   9   0   501.31   481.68    15.53 o
   0  -4   9   0   500.76   476.87    15.20 o
   1   4   9   0   322.14   348.64    10.79 o
   1  -4   9   0   322.03   323.37    14.07 o
   2   4   9   0   808.89   765.05    22.93 o
   3   4   9   0   349.76   320.31    17.19 o
   5  -4   9   0    30.35    52.45     6.96 o
  -5  -5   9   0    32.53    29.68     4.54 o
  -4  -5   9   0   315.49   297.00    12.04 o
  -3   5   9   0   717.42   643.73    24.81 o
  -3  -5   9   0   720.12   676.45    18.56 o
  -2   5   9   0   392.69   349.32    16.24 o
  -2  -5   9   0   390.08   353.69    17.15 o
  -1   5   9   0    33.60    41.20     5.29 o
  -1  -5   9   0    34.09    40.59     5.73 o
   0   5   9   0   242.62   242.30    11.92 o
   0  -5   9   0   242.71   227.75    11.95 o
   1   5   9   0    13.98    15.96     2.48 o
   1  -5   9   0    14.26     9.61     3.19 o
   2   5   9   0    91.54    80.36     5.61 o
   2  -5   9   0    91.58    82.72     8.62 o
   3   5   9   0   122.77   135.61     8.54 o
   3  -5   9   0   121.50   150.56    13.31 o
   4  -5   9   0   165.50   154.24     8.82 o
   5  -5   9   0    38.44    51.25     5.99 o
  -4  -6   9   0   116.97   131.81     7.82 o
  -3  -6   9   0    29.25    30.52     3.67 o
  -2   6   9   0   210.06   209.22    14.01 o
  -1   6   9   0    13.98    12.05     3.63 o
   0   6   9   0   402.86   381.45    16.76 o
   1   6   9   0     9.10     5.46     2.04 <
   2   6   9   0   402.35   359.22    12.57 o
   3  -6   9   0   132.02   127.71    12.03 o
   4  -6   9   0   245.14   232.97     9.57 o
  -4  -7   9   0   147.19   146.60     9.47 o
  -3  -7   9   0     7.56     7.59     4.86 <
  -2  -7   9   0   277.49   254.44    15.29 o
  -1   7   9   0   389.07   393.03    18.96 o
  -1  -7   9   0   386.17   409.33    14.50 o
   0   7   9   0     1.09    -1.00     2.42 <
   1   7   9   0   309.92   297.51    16.06 o
   1  -7   9   0   309.65   311.67     9.01 o
   2  -7   9   0   153.63   150.67     9.20 o
   3  -7   9   0    60.44    69.34     6.46 o
   4  -7   9   0    25.47    21.72     2.95 o
  -3  -8   9   0     8.94    14.45     3.45 o
  -2  -8   9   0   120.04   123.34    10.67 o
  -1  -8   9   0   380.20   371.85    13.59 o
   0  -8   9   0    44.36    42.91     7.65 o
   1  -8   9   0    22.13    41.87     4.31 o
   2  -8   9   0   283.34   249.48     8.44 o
   3  -8   9   0    36.02    36.68     3.75 o
  -2  -9   9   0    53.29    51.89     4.39 o
  -1  -9   9   0    70.56    94.10     9.66 o
   0  -9   9   0    70.24    77.05     8.90 o
   1  -9   9   0   310.89   316.23    11.35 o
   2  -9   9   0    30.14    28.55     3.18 o
  -5   0  10  -1     0.02     1.68     2.40 <
  -4   0  10  -1    82.84    81.59     6.54 o
  -3   0  10  -1    12.46     8.40     2.61 o
  -2   0  10  -1     2.57     5.21     3.07 <
  -1   0  10  -1     0.69     3.31     1.95 <
   0   0  10  -1     2.36     0.28     1.34 <
   0   0   9   1     0.07    -0.07     1.45 <
   1   0   9   1     1.45     2.57     1.98 <
   2   0   9   1     0.53    -0.99     1.69 <
   3   0   9   1     0.31    -0.71     2.30 <
   4   0   9   1     4.99     2.81     1.57 <
   5   0   9   1     0.25    -0.29     1.55 <
  -5   1  10  -1     2.71     2.11     1.68 <
  -5  -1  10  -1     2.72     1.20     1.88 <
  -4  -1  10  -1    17.11    21.09     4.88 o
  -3   1  10  -1    41.85    42.91     6.76 o
  -3  -1  10  -1    41.88    39.36     6.05 o
  -2   1  10  -1     4.52     4.87     1.90 <
  -2  -1  10  -1     4.54     3.13     1.40 <
  -1   1  10  -1    20.48    20.12     5.81 o
  -1  -1  10  -1    20.45    16.92     3.38 o
   0  -1  10  -1     3.01     2.98     2.85 <
   0   1   9   1     5.61     3.71     1.45 <
   0  -1   9   1     5.59     5.26     3.28 <
   1   1   9   1     2.38     1.27     2.20 <
   2   1   9   1     4.37     3.69     2.15 <
   2  -1   9   1     4.35     3.72     1.34 <
   3   1   9   1     5.56     5.52     3.61 <
   3  -1   9   1     5.55     3.63     2.87 <
   4   1   9   1     2.12     2.82     1.95 <
   4  -1   9   1     2.12     0.16     1.64 <
   5   1   9   1     2.13     6.68     2.99 <
   5  -1   9   1     2.13     1.99     1.72 <
  -5   2  10  -1    14.45    22.13     3.94 o
  -5  -2  10  -1    14.50     9.06     1.99 o
  -4   2  10  -1    56.62    54.01     6.91 o
  -4  -2  10  -1    56.65    57.87     8.06 o
  -3   2  10  -1    14.16    11.38     3.53 o
  -3  -2  10  -1    14.18    12.08     3.83 o
  -2   2  10  -1    13.00    11.76     2.73 o
  -2  -2  10  -1    12.97    18.42     3.84 o
  -1   2  10  -1     8.86     4.32     4.40 <
  -1  -2  10  -1     8.90     7.39     2.19 o
   0   2  10  -1    16.40    14.25     3.68 o
   0  -2  10  -1    16.42    16.34     3.31 o
   0   2   9   1    30.82    25.55     5.18 o
   0  -2   9   1    30.79    24.70     5.23 o
   1   2   9   1     4.92     5.13     2.68 <
   2   2   9   1     0.51     2.31     1.79 <
   2  -2   9   1     0.52    -0.49     1.96 <
   3   2   9   1     1.56    -3.03     2.70 <
   3  -2   9   1     1.54     4.33     2.97 <
   4   2   9   1     3.87     6.43     3.06 <
   4  -2   9   1     3.86    -3.14     2.08 <
   5   2   9   1     1.20     3.29     1.79 <
   5  -2   9   1     1.20     2.99     1.58 <
  -5  -3  10  -1     8.77    12.58     2.97 o
  -4  -3  10  -1     6.92    15.65     5.04 o
  -3   3  10  -1     4.35     8.97     3.90 <
  -3  -3  10  -1     4.35     3.38     3.01 <
  -2   3  10  -1     3.07     0.96     1.84 <
  -2  -3  10  -1     3.10    -0.81     2.25 <
  -1   3  10  -1    12.76    14.99     2.90 o
  -1  -3  10  -1    12.73    13.30     3.54 o
   0   3   9   1    31.99    21.90     5.91 o
   1   3   9   1     5.15     5.73     2.62 <
   1  -3   9   1     5.13     9.92     2.51 o
   2   3   9   1     5.20     6.59     3.26 <
   2  -3   9   1     5.19     3.12     2.74 <
   3   3   9   1     0.11     2.27     3.05 <
   4  -3   9   1     1.85     0.07     2.66 <
   5  -3   9   1     0.96     1.48     2.18 <
  -4  -4  10  -1     1.71     2.46     1.55 <
  -3   4  10  -1    18.32    10.54     3.25 o
  -3  -4  10  -1    18.28    14.39     3.10 o
  -2   4  10  -1     1.72     0.62     1.54 <
  -1   4  10  -1    17.34    18.63     3.41 o
  -1  -4  10  -1    17.40    20.66     4.10 o
   0   4  10  -1    24.66    25.77     3.77 o
   0  -4  10  -1    24.62    29.14     4.14 o
   0   4   9   1   126.96   130.57     8.41 o
   0  -4   9   1   127.18   136.95     8.16 o
   1   4   9   1    34.61    28.68     2.99 o
   2   4   9   1     0.60     1.61     2.03 <
   3   4   9   1     1.72     5.22     3.06 <
   3  -4   9   1     1.70     1.74     2.54 <
   4  -4   9   1     0.38     5.38     3.41 <
  -4  -5  10  -1     0.34     4.26     2.48 <
  -3  -5  10  -1     0.65     2.21     2.23 <
  -2   5  10  -1     0.25     2.12     1.65 <
  -1   5  10  -1     3.16     1.33     2.07 <
  -1  -5  10  -1     3.16     2.17     2.39 <
   0   5  10  -1    21.11    18.73     3.90 o
   0  -5  10  -1    21.11    25.30     4.37 o
   0   5   9   1    44.64    49.36     5.56 o
   0  -5   9   1    44.64    44.82     5.49 o
   1   5   9   1   114.73   107.11     6.15 o
   1  -5   9   1   114.79    99.58     8.35 o
   2   5   9   1     0.73    -0.92     1.44 <
   2  -5   9   1     0.72    -0.32     2.08 <
   3  -5   9   1     9.63     5.88     3.48 <
   4  -5   9   1     1.01     1.11     1.54 <
  -4  -6  10  -1     2.19     4.22     1.70 <
  -3  -6  10  -1     6.07     3.25     2.04 <
  -2   6  10  -1    12.10    11.03     2.65 o
  -2  -6  10  -1    12.05     6.77     2.36 <
  -1   6  10  -1     3.78     4.80     3.24 <
  -1  -6  10  -1     3.82     5.17     3.60 <
   0   6  10  -1     8.78     9.76     3.78 <
   0  -6  10  -1     8.72     7.73     3.23 <
   0   6   9   1     9.49     8.93     3.31 <
   0  -6   9   1     9.62    14.29     3.38 o
   1   6   9   1    54.90    58.64     4.85 o
   2   6   9   1    15.90    11.56     2.59 o
   2  -6   9   1    15.86    11.57     3.09 o
   3  -6   9   1    13.45     9.40     4.36 <
   4  -6   9   1     3.27     3.74     1.13 o
  -3  -7  10  -1     7.13    10.35     2.02 o
  -2  -7  10  -1     4.79     0.67     1.22 <
  -1   7  10  -1     3.84     5.51     2.45 <
  -1  -7  10  -1     3.82     5.10     2.31 <
   0   7  10  -1     8.84     5.23     1.87 <
   0   7   9   1    14.22    13.82     3.20 o
   1   7   9   1    25.64    25.22     4.44 o
   1  -7   9   1    25.60    23.45     3.14 o
   2  -7   9   1    46.06    44.90     5.25 o
   3  -7   9   1     2.27     2.68     1.74 <
  -2  -8  10  -1     0.47     0.28     1.58 <
  -1  -8  10  -1     7.09     7.29     2.31 o
   0  -8  10  -1     5.79     1.23     2.06 <
   0  -8   9   1     5.05     6.23     1.64 o
   1  -8   9   1     1.15     0.65     1.67 <
   2  -8   9   1    17.99    21.49     2.66 o
  -2  -9  10  -1    12.94    20.13     3.40 o
  -1  -9  10  -1     1.72     4.11     1.23 o
   0  -9  10  -1     2.26     4.99     1.78 <
   0  -9   9   1     0.20     0.48     2.15 <
   1  -9   9   1     3.12     1.91     1.20 <
  -5   0  10   0   404.48   411.72    17.61 o
  -4   0  10   0     0.81     3.52     2.73 <
  -3   0  10   0     3.95    59.09     8.31 o
  -2   0  10   0   518.69   478.70    19.81 o
  -1   0  10   0  3729.16  3493.99    40.04 o
   0   0  10   0   639.14   633.11    14.56 o
   1   0  10   0  3075.43  3014.36    31.99 o
   2   0  10   0  1018.65  1011.57    22.01 o
   3   0  10   0   115.94   124.75     9.82 o
   4   0  10   0    18.32    41.70     6.96 o
   5   0  10   0     9.94    -0.53     2.30 <
  -5  -1  10   0    42.69    58.05     7.62 o
  -4   1  10   0    49.66    68.18     9.14 o
  -4  -1  10   0    48.32    41.18     6.76 o
  -3   1  10   0    24.46    40.86     6.05 o
  -3  -1  10   0    25.19    27.20     5.59 o
  -2   1  10   0  1255.65  1295.92    26.83 o
  -2  -1  10   0  1264.61  1285.56    43.66 o
  -1   1  10   0   644.02   703.96    27.82 o
  -1  -1  10   0   645.39   717.28    19.89 o
   0   1  10   0  1000.41   928.82    17.05 o
   0  -1  10   0  1002.10   928.21    19.68 o
   1   1  10   0  3621.90  3510.91    57.39 o
   1  -1  10   0  3621.14  3501.99    51.30 o
   2   1  10   0   136.42   152.75     9.33 o
   2  -1  10   0   136.06   148.45     9.39 o
   3   1  10   0   194.37   182.90    12.04 o
   3  -1  10   0   194.34   168.70    11.64 o
   4   1  10   0    13.25    26.24     5.72 o
   4  -1  10   0    13.30    21.23     5.55 o
   5  -1  10   0    97.83    87.58     8.35 o
  -5  -2  10   0   124.47   127.24    10.91 o
  -4   2  10   0   495.59   467.31    21.97 o
  -4  -2  10   0   499.63   482.18    22.20 o
  -3   2  10   0   281.36   314.01    16.08 o
  -3  -2  10   0   282.26   289.62    15.15 o
  -2   2  10   0  1171.63  1176.56    19.42 o
  -2  -2  10   0  1165.51  1151.08    24.46 o
  -1   2  10   0   753.63   747.70    28.04 o
  -1  -2  10   0   754.36   724.38    21.63 o
   0   2  10   0  2254.86  2191.86    47.15 o
   0  -2  10   0  2254.33  2143.15    50.86 o
   1   2  10   0    21.27    15.45     7.72 <
   1  -2  10   0    21.15    48.79     7.96 o
   2   2  10   0  1533.50  1593.45    30.52 o
   2  -2  10   0  1536.56  1533.58    29.90 o
   3   2  10   0   414.52   469.61    19.02 o
   3  -2  10   0   414.41   425.42    18.98 o
   4   2  10   0   120.37   119.92     7.56 o
   4  -2  10   0   118.79   111.32     7.08 o
   5   2  10   0    13.26     3.58     3.31 <
   5  -2  10   0    13.37     7.02     2.42 <
  -5  -3  10   0   436.65   445.94    19.78 o
  -4   3  10   0   625.73   600.83    25.19 o
  -4  -3  10   0   625.81   625.38    18.25 o
  -3   3  10   0   178.79   151.85    11.62 o
  -3  -3  10   0   178.62   168.45    11.67 o
  -2  -3  10   0  3371.96  3397.83    45.55 o
  -1  -3  10   0   947.03  1040.87    22.50 o
   0   3  10   0    43.07    42.19     6.88 o
   1   3  10   0  2243.83  2361.05    60.78 o
   2   3  10   0  1326.78  1372.90    28.42 o
   2  -3  10   0  1323.74  1322.94    27.82 o
   3   3  10   0    81.75    83.11     8.54 o
   3  -3  10   0    81.15    89.85     9.35 o
   4   3  10   0   214.38   206.22    14.64 o
  -5  -4  10   0     4.58     7.98     2.92 <
  -4  -4  10   0    62.02    38.05     7.22 o
  -3   4  10   0    94.96    81.14     9.27 o
  -2   4  10   0   425.29   424.26    16.22 o
  -2  -4  10   0   422.24   411.91    17.54 o
  -1   4  10   0   750.44   752.88    19.09 o
  -1  -4  10   0   747.41   768.49    20.59 o
   0   4  10   0    53.49    57.57     5.13 o
   0  -4  10   0    52.18    50.22     5.18 o
   1   4  10   0   436.33   487.70    10.97 o
   1  -4  10   0   440.66   483.96    16.81 o
   2   4  10   0   400.35   377.17    16.10 o
   3   4  10   0   732.60   741.68    26.16 o
  -5  -5  10   0   103.19   104.42     8.06 o
  -4  -5  10   0   127.03   149.26    12.20 o
  -3   5  10   0  2079.78  1979.52    43.97 o
  -3  -5  10   0  2076.76  1992.51    31.55 o
  -2   5  10   0    21.94    16.65     4.09 o
  -2  -5  10   0    21.04    21.66     4.69 o
  -1   5  10   0    89.74    70.80     6.80 o
  -1  -5  10   0    90.10    83.86     7.89 o
   0   5  10   0    30.40    33.55     4.71 o
   0  -5  10   0    30.91    32.57     4.81 o
   1   5  10   0    32.44    30.58     4.65 o
   1  -5  10   0    31.83    31.62     5.22 o
   2   5  10   0    37.46    40.87     4.12 o
   2  -5  10   0    38.07    37.74     7.16 o
   3   5  10   0   132.75   101.83     7.13 o
   3  -5  10   0   132.88   111.45    10.61 o
   4  -5  10   0    56.86    68.75     5.98 o
   5  -5  10   0   140.80   157.15     9.43 o
  -4  -6  10   0   197.66   198.46     9.24 o
  -3  -6  10   0    10.96    11.90     2.70 o
  -2   6  10   0   643.56   624.76    23.51 o
  -1   6  10   0   430.71   453.64    19.03 o
  -1  -6  10   0   427.46   454.67    19.29 o
   0   6  10   0   270.50   260.28    14.13 o
   0  -6  10   0   271.17   262.79    14.24 o
   1   6  10   0   195.05   191.20    12.13 o
   1  -6  10   0   195.52   191.65    12.47 o
   2   6  10   0   350.70   343.16    12.26 o
   2  -6  10   0   348.78   345.15    18.05 o
   3  -6  10   0    69.28    52.44     7.48 o
   4  -6  10   0    72.58    83.29     5.83 o
  -4  -7  10   0    12.55    14.82     3.38 o
  -3  -7  10   0   815.64   771.93    17.59 o
  -2  -7  10   0   116.30    88.36     9.72 o
  -1   7  10   0   135.08   139.20    11.63 o
  -1  -7  10   0   134.43   130.43     8.33 o
   0   7  10   0   106.40   106.04     9.88 o
   1   7  10   0   280.17   254.12    14.91 o
   1  -7  10   0   282.13   279.35     8.50 o
   2  -7  10   0     4.41     9.05     3.23 <
   3  -7  10   0    50.33    41.45     7.58 o
   4  -7  10   0    24.45    28.52     2.97 o
  -3  -8  10   0    51.38    41.61     5.14 o
  -2  -8  10   0   227.78   213.30    13.08 o
  -1  -8  10   0    37.16    49.99     5.97 o
   0  -8  10   0  1087.31  1058.52    23.86 o
   1  -8  10   0   102.51   105.16     7.29 o
   2  -8  10   0   136.22   135.74     6.44 o
   3  -8  10   0    34.99    32.30     2.89 o
  -2  -9  10   0    72.37    65.37     4.49 o
   0  -9  10   0    62.65    62.06     4.42 o
   1  -9  10   0   179.68   218.63     9.66 o
   2  -9  10   0    31.17    27.32     2.96 o
  -5   0  11  -1    17.54    14.06     3.85 o
  -4   0  11  -1    27.14    29.21     5.85 o
  -3   0  11  -1     2.25     3.52     1.94 <
  -2   0  11  -1     5.08     5.20     2.42 <
  -1   0  11  -1     2.53     2.50     1.89 <
   0   0  11  -1     0.15    -1.25     1.88 <
   0   0  10   1     0.90     0.46     1.51 <
   1   0  10   1     1.07    -3.73     2.89 <
   2   0  10   1     0.12    -1.76     2.57 <
   3   0  10   1     0.56    -0.90     2.44 <
   4   0  10   1     3.50    10.48     3.74 <
   5   0  10   1     0.53     0.72     1.23 <
  -5   1  11  -1     7.49    12.86     3.09 o
  -5  -1  11  -1     7.52     8.03     2.66 o
  -4  -1  11  -1     3.00     4.02     3.45 <
  -3   1  11  -1    28.39    29.22     5.38 o
  -3  -1  11  -1    28.35    24.18     4.59 o
  -2   1  11  -1     4.84     5.60     2.07 <
  -2  -1  11  -1     4.83     4.71     2.27 <
  -1   1  11  -1     5.23     2.83     1.92 <
  -1  -1  11  -1     5.19     4.82     1.79 <
   0   1  11  -1     2.53     0.50     1.97 <
   0  -1  11  -1     2.54     2.76     1.47 <
   0   1  10   1     1.81     1.65     3.38 <
   0  -1  10   1     1.80    -0.23     2.44 <
   1   1  10   1     2.87    -3.32     3.33 <
   2   1  10   1     3.57     1.74     2.15 <
   2  -1  10   1     3.60     7.53     1.76 o
   3   1  10   1     1.94     1.95     2.56 <
   3  -1  10   1     1.95     0.94     2.07 <
   4   1  10   1     2.54     1.18     1.76 <
   4  -1  10   1     2.54     3.94     2.10 <
   5   1  10   1     3.57     2.83     1.77 <
   5  -1  10   1     3.56     4.09     1.42 <
  -5   2  11  -1    25.92    25.51     3.77 o
  -5  -2  11  -1    25.90    31.91     3.27 o
  -4  -2  11  -1     2.19     3.44     3.20 <
  -3   2  11  -1     7.74     6.85     3.56 <
  -3  -2  11  -1     7.74    11.68     3.49 o
  -2   2  11  -1     0.37     1.63     1.81 <
  -2  -2  11  -1     0.37    -1.08     2.02 <
  -1   2  11  -1    11.57    10.40     5.12 <
  -1  -2  11  -1    11.56    13.14     3.89 o
   0  -2  11  -1    13.56    12.86     2.93 o
   0   2  10   1     2.70     5.47     3.73 <
   0  -2  10   1     2.68     2.84     3.63 <
   1   2  10   1     2.02     6.36     4.94 <
   2   2  10   1     5.00     6.14     2.24 <
   2  -2  10   1     4.98     7.74     2.93 <
   3   2  10   1     0.57     0.32     2.66 <
   3  -2  10   1     0.56     0.18     1.99 <
   4   2  10   1     0.50     0.90     1.63 <
   4  -2  10   1     0.49     0.85     2.12 <
   5   2  10   1     2.32     3.58     1.87 <
   5  -2  10   1     2.32     1.81     1.34 <
  -5  -3  11  -1     5.45     7.46     2.39 o
  -4  -3  11  -1     0.82    -2.10     2.74 <
  -3   3  11  -1     5.21     5.43     2.56 <
  -3  -3  11  -1     5.21     3.73     1.88 <
  -2   3  11  -1    14.83    14.79     3.91 o
  -1   3  11  -1    21.60    15.94     2.88 o
  -1  -3  11  -1    21.64    16.12     3.39 o
   0   3  10   1    14.20    13.29     4.66 <
   1   3  10   1     6.35     4.26     1.77 <
   1  -3  10   1     6.41     4.09     1.86 <
   2   3  10   1     2.19     4.12     2.88 <
   2  -3  10   1     2.21     0.69     1.95 <
   3   3  10   1     2.14     4.94     2.52 <
   3  -3  10   1     2.15    -0.20     2.78 <
   4  -3  10   1     4.60     2.60     3.59 <
   5  -3  10   1     1.93     2.41     1.58 <
  -4  -4  11  -1     0.06     1.76     1.80 <
  -3   4  11  -1     8.03     3.82     2.45 <
  -3  -4  11  -1     7.93     8.01     1.82 o
  -2   4  11  -1     4.67     2.28     2.00 <
  -1   4  11  -1    26.60    27.11     3.89 o
  -1  -4  11  -1    26.41    29.81     4.81 o
   0   4  11  -1    16.63    19.18     3.38 o
   0  -4  11  -1    16.57    18.84     3.51 o
   0   4  10   1    67.52    72.38     6.60 o
   0  -4  10   1    67.52    73.57     6.49 o
   1   4  10   1     7.46     7.01     1.67 o
   1  -4  10   1     7.42     8.87     2.48 o
   2   4  10   1     6.47     6.94     2.87 <
   3   4  10   1     2.80     0.94     2.00 <
   3  -4  10   1     2.79     1.92     3.13 <
   4  -4  10   1     2.39     0.39     2.23 <
  -4  -5  11  -1     0.10     0.53     1.95 <
  -3  -5  11  -1     3.82     1.31     1.71 <
  -2   5  11  -1    14.08    11.88     2.18 o
  -1   5  11  -1    10.71     7.74     3.23 <
  -1  -5  11  -1    10.65    13.19     3.54 o
   0   5  11  -1    45.42    39.78     4.85 o
   0  -5  11  -1    45.39    41.95     5.29 o
   0   5  10   1     2.33     4.44     2.33 <
   0  -5  10   1     2.36     2.15     2.50 <
   1   5  10   1    65.84    61.10     4.56 o
   1  -5  10   1    65.94    59.63     6.80 o
   2   5  10   1     0.59     1.86     1.51 <
   2  -5  10   1     0.59    -0.27     2.92 <
   3  -5  10   1     3.76     5.52     2.45 <
   4  -5  10   1     2.76    -0.19     1.23 <
  -4  -6  11  -1     3.97     7.49     1.87 o
  -3  -6  11  -1     2.90     1.69     1.63 <
  -2   6  11  -1    11.16     4.59     1.89 <
  -2  -6  11  -1    11.20     8.06     2.15 o
  -1   6  11  -1     6.27     2.81     1.91 <
  -1  -6  11  -1     6.34     0.42     2.25 <
   0   6  11  -1    11.40    14.72     3.24 o
   0  -6  11  -1    11.49     3.29     1.96 <
   0   6  10   1    13.12    19.83     4.16 o
   0  -6  10   1    13.25    13.02     3.71 o
   1   6  10   1    41.14    44.15     6.19 o
   1  -6  10   1    40.91    49.26     6.72 o
   2   6  10   1    21.39    16.73     2.74 o
   2  -6  10   1    21.32    15.32     2.74 o
   3  -6  10   1     9.00     8.76     2.71 o
   4  -6  10   1     1.27    -0.60     1.13 <
  -3  -7  11  -1     2.81     5.05     1.76 <
  -2  -7  11  -1    11.63    10.90     2.58 o
  -1   7  11  -1     2.30     1.20     2.19 <
  -1  -7  11  -1     2.33     3.46     2.34 <
   0   7  11  -1     2.57     3.55     1.74 <
   0  -7  11  -1     2.53     3.62     1.65 <
   0   7  10   1    16.86    16.12     3.50 o
   0  -7  10   1    16.84     8.98     1.70 o
   1   7  10   1    31.58    26.91     5.09 o
   1  -7  10   1    31.69    30.76     2.94 o
   2  -7  10   1    39.83    39.92     4.92 o
   3  -7  10   1     0.57    -2.23     2.52 <
  -2  -8  11  -1     4.73     5.36     1.63 o
  -1  -8  11  -1     0.82     0.26     1.71 <
   0  -8  11  -1     2.71     4.06     2.29 <
   0  -8  10   1     5.76     5.29     1.72 o
   1  -8  10   1     3.10     0.42     1.27 <
   2  -8  10   1    22.52    22.55     3.16 o
  -1  -9  11  -1     7.50     4.29     1.57 <
   0  -9  11  -1     1.46    -0.03     1.47 <
   0  -9  10   1     6.30     6.13     2.05 <
   1  -9  10   1     5.36     4.00     1.62 <
  -4   0  11   0   301.71   320.13    18.13 o
  -3   0  11   0    77.32    63.42     7.26 o
  -2   0  11   0   261.87   262.82    10.60 o
  -1   0  11   0  6231.62  5882.39    53.43 o
   0   0  11   0    30.95    27.99     3.50 o
   1   0  11   0  1351.01  1580.94    24.71 o
   2   0  11   0    34.99    31.36     4.56 o
   3   0  11   0   671.14   724.85    23.41 o
   4   0  11   0    82.61    97.42    10.99 o
   5   0  11   0     8.48    10.65     3.95 <
  -5   1  11   0   116.04   114.39     9.44 o
  -5  -1  11   0   115.03   111.59    10.38 o
  -4   1  11   0   253.41   254.75    16.26 o
  -4  -1  11   0   252.36   250.29    15.93 o
  -3   1  11   0     7.57     6.40     3.91 <
  -3  -1  11   0     7.53     8.60     3.32 <
  -2   1  11   0  1916.95  1882.51    33.02 o
  -2  -1  11   0  1919.27  1891.79    23.11 o
  -1   1  11   0   828.52   733.69    27.61 o
  -1  -1  11   0   825.91   728.71    19.87 o
   0   1  11   0    47.22    39.22     4.86 o
   0  -1  11   0    48.12    37.82     4.35 o
   1   1  11   0    87.84    89.12    10.87 o
   1  -1  11   0    88.51   109.86    10.30 o
   2   1  11   0  1515.12  1510.54    27.61 o
   2  -1  11   0  1513.09  1576.77    28.86 o
   3   1  11   0    89.27    99.62     8.83 o
   3  -1  11   0    88.96   101.71     9.14 o
   4   1  11   0     7.98     9.56     4.07 <
   4  -1  11   0     7.99    12.63     4.35 <
   5   1  11   0    69.50    41.15     7.41 o
   5  -1  11   0    69.89    56.27     8.00 o
  -5  -2  11   0    56.42    60.36     5.11 o
  -4   2  11   0    38.18    46.93     7.35 o
  -4  -2  11   0    38.20    46.60     5.32 o
  -3   2  11   0    51.98    59.42     7.58 o
  -3  -2  11   0    52.29    52.06     6.93 o
  -2   2  11   0   593.89   623.25    14.34 o
  -2  -2  11   0   596.87   616.38    18.30 o
  -1   2  11   0   425.23   422.02    22.01 o
  -1  -2  11   0   427.90   420.77    17.24 o
   0   2  11   0  1216.91  1223.12    36.13 o
   0  -2  11   0  1214.17  1237.82    39.78 o
   1   2  11   0   835.34   851.27    33.06 o
   1  -2  11   0   832.07   829.46    30.77 o
   2   2  11   0   290.95   297.56    13.34 o
   2  -2  11   0   290.78   304.92    13.64 o
   3   2  11   0    62.77    82.06     8.39 o
   3  -2  11   0    62.65    66.70     8.22 o
   4   2  11   0   151.44   159.94     8.65 o
   4  -2  11   0   151.33   163.04    13.42 o
   5   2  11   0    20.87    18.34     5.27 o
   5  -2  11   0    20.91    12.06     3.39 o
  -5  -3  11   0    27.14    29.60     5.62 o
  -4   3  11   0   327.17   332.74    18.62 o
  -4  -3  11   0   329.44   348.89    13.62 o
  -3   3  11   0   123.31   126.94    10.83 o
  -3  -3  11   0   119.44   127.66    10.25 o
  -2  -3  11   0    88.05    93.75     8.89 o
  -1  -3  11   0  1095.32  1240.93    25.26 o
   0   3  11   0   118.32   121.96    13.49 o
   1   3  11   0  2434.69  2567.63    64.97 o
   2   3  11   0   592.20   631.02    19.25 o
   2  -3  11   0   593.73   616.62    18.96 o
   3   3  11   0   217.62   206.70    13.27 o
   3  -3  11   0   217.79   210.59     9.84 o
   4   3  11   0    35.73    23.47     5.56 o
   4  -3  11   0    34.80    28.20     5.16 o
   5  -3  11   0   136.67   193.23    12.93 o
  -5  -4  11   0    23.96    18.76     4.41 o
  -4  -4  11   0   281.57   316.45    12.99 o
  -3   4  11   0    48.89    65.19     8.65 o
  -2   4  11   0    86.45    75.81     7.05 o
  -2  -4  11   0    85.69    81.34     8.87 o
  -1   4  11   0    76.73    72.72     6.25 o
  -1  -4  11   0    75.74    76.61     6.91 o
   0   4  11   0   277.00   264.35    10.87 o
   0  -4  11   0   276.50   266.33    11.65 o
   1   4  11   0    58.28    67.37     5.97 o
   1  -4  11   0    57.68    61.48     6.06 o
   2   4  11   0   541.21   561.03    19.59 o
   3   4  11   0    29.27    22.03     4.90 o
   5  -4  11   0   157.60   231.31    13.28 o
  -5  -5  11   0   131.42   148.61     9.59 o
  -4  -5  11   0   159.00   171.92     9.17 o
  -3   5  11   0   372.02   341.62    18.47 o
  -3  -5  11   0   369.16   355.39    19.06 o
  -2   5  11   0   568.30   535.98    20.16 o
  -2  -5  11   0   567.63   521.47    21.25 o
  -1   5  11   0    22.64    19.64     4.26 o
  -1  -5  11   0    22.42    28.95     5.02 o
   0   5  11   0   862.28   831.42    22.28 o
   0  -5  11   0   863.90   865.56    23.81 o
   1   5  11   0   228.94   204.79    11.39 o
   1  -5  11   0   228.74   210.09    11.99 o
   2   5  11   0    41.46    38.36     4.23 o
   2  -5  11   0    42.50    44.74     6.86 o
   3   5  11   0    76.95    76.10     6.14 o
   3  -5  11   0    77.90    71.04     6.11 o
   4  -5  11   0    82.09    80.25     6.27 o
  -4  -6  11   0    64.40    56.89     6.68 o
  -3  -6  11   0     9.15     2.56     2.25 <
  -2   6  11   0   147.74   141.06    11.27 o
  -1   6  11   0   134.71   149.31    11.12 o
  -1  -6  11   0   132.20   147.41    11.16 o
   0   6  11   0  1583.05  1578.92    34.57 o
   0  -6  11   0  1584.55  1659.60    36.26 o
   1   6  11   0    31.00    34.07     5.51 o
   1  -6  11   0    29.93    27.99     4.88 o
   2   6  11   0    86.32    78.01     6.07 o
   2  -6  11   0    86.41    72.83     8.23 o
   3  -6  11   0   239.02   215.63    15.15 o
   4  -6  11   0     9.77    13.63     2.63 o
  -4  -7  11   0    43.40    33.10     4.37 o
  -3  -7  11   0   457.18   367.16    17.39 o
  -2  -7  11   0    38.02    32.91     6.54 o
  -1   7  11   0   124.88   113.35    10.36 o
  -1  -7  11   0   125.84   118.33     6.64 o
   0   7  11   0   524.57   463.47    20.23 o
   0  -7  11   0   525.91   475.93    23.22 o
   1   7  11   0    48.35    58.17     7.39 o
   1  -7  11   0    47.88    55.05     3.99 o
   2  -7  11   0    97.64    95.29     7.45 o
   3  -7  11   0   244.93   218.15     9.92 o
   4  -7  11   0    15.38    23.86     2.91 o
  -3  -8  11   0    17.83    15.79     3.43 o
  -2  -8  11   0    42.37    48.84     7.63 o
  -1  -8  11   0    28.22    34.19     5.01 o
   0  -8  11   0    15.75    31.25     5.81 o
   1  -8  11   0   353.37   348.03     9.18 o
   2  -8  11   0    80.46    82.40     5.04 o
   3  -8  11   0    20.99    19.70     2.36 o
  -2  -9  11   0     1.69     3.30     1.76 <
  -1  -9  11   0   223.99   213.54     9.33 o
   0  -9  11   0    14.93    11.10     2.23 o
   1  -9  11   0   120.50   133.97     6.03 o
   2  -9  11   0    37.52    38.57     4.84 o
  -5   0  12  -1    16.05    13.55     3.51 o
  -4   0  12  -1    18.85    19.79     4.72 o
  -3   0  12  -1    29.98    29.64     5.55 o
  -2   0  12  -1     0.67     1.43     1.92 <
  -1   0  12  -1     5.10     0.75     1.67 <
   0   0  12  -1     4.57     0.70     1.74 <
   0   0  11   1     0.15    -1.64     1.22 <
   1   0  11   1     0.34    -0.65     2.75 <
   2   0  11   1     5.38     7.82     2.94 <
   3   0  11   1     0.74    -2.55     2.85 <
   4   0  11   1     0.64    -0.87     2.54 <
   5   0  11   1     0.53     2.77     1.53 <
  -5   1  12  -1     3.49     1.95     1.92 <
  -5  -1  12  -1     3.50    -0.48     1.64 <
  -4  -1  12  -1     5.21     2.64     2.99 <
  -3   1  12  -1    11.54     6.98     2.39 <
  -3  -1  12  -1    11.53    13.48     4.23 o
  -2   1  12  -1     1.72    -0.37     1.82 <
  -2  -1  12  -1     1.72     1.79     1.38 <
  -1   1  12  -1     0.65     1.19     1.64 <
  -1  -1  12  -1     0.65     0.07     2.56 <
   0   1  12  -1     1.60     2.29     2.00 <
   0  -1  12  -1     1.61     2.96     2.38 <
   0   1  11   1     1.64     3.22     3.55 <
   0  -1  11   1     1.65     1.74     2.59 <
   1   1  11   1     0.95     2.11     2.33 <
   2   1  11   1     8.97    11.17     2.59 o
   2  -1  11   1     8.96     9.36     2.88 o
   3   1  11   1     0.36     0.32     2.20 <
   3  -1  11   1     0.36    -0.94     2.22 <
   4   1  11   1     0.58   -10.64     3.25 <
   4  -1  11   1     0.57    -0.73     1.74 <
   5   1  11   1     2.45    -0.82     1.82 <
   5  -1  11   1     2.43     0.09     1.22 <
  -5  -2  12  -1    15.95    17.83     2.64 o
  -4  -2  12  -1    14.15    12.94     2.39 o
  -3   2  12  -1     6.84     6.07     2.65 <
  -3  -2  12  -1     6.86     3.70     2.46 <
  -2   2  12  -1     7.27     1.98     1.54 <
  -2  -2  12  -1     7.30     4.00     2.24 <
  -1   2  12  -1    24.43    36.36     7.39 o
  -1  -2  12  -1    24.39    25.20     3.63 o
   0  -2  12  -1     9.44     6.75     2.82 <
   0   2  11   1     3.77     3.99     2.60 <
   0  -2  11   1     3.74     1.59     3.58 <
   1   2  11   1     0.66     5.45     4.23 <
   1  -2  11   1     0.66     0.16     1.42 <
   2   2  11   1     0.65     3.27     2.20 <
   2  -2  11   1     0.65     1.09     1.75 <
   3   2  11   1     0.20    -2.01     2.83 <
   3  -2  11   1     0.20    -0.64     2.76 <
   4   2  11   1     4.41     5.78     2.79 <
   4  -2  11   1     4.39     3.04     2.59 <
   5   2  11   1     1.75    -1.31     1.20 <
   5  -2  11   1     1.76     1.08     1.63 <
  -5  -3  12  -1     3.18     2.53     1.96 <
  -4  -3  12  -1     2.43     0.31     2.31 <
  -3   3  12  -1     1.29     2.19     2.50 <
  -3  -3  12  -1     1.33    -1.59     2.53 <
  -2   3  12  -1    27.54    30.06     4.69 o
  -1  -3  12  -1    16.71    11.50     2.55 o
   0  -3  12  -1    30.35    24.61     7.86 o
   0   3  11   1    20.97    26.03     6.05 o
   0  -3  11   1    20.98    19.11     3.05 o
   1   3  11   1    11.90    13.64     3.60 o
   1  -3  11   1    11.93    11.86     2.75 o
   2   3  11   1     3.86     0.67     1.90 <
   2  -3  11   1     3.86     2.29     2.47 <
   3   3  11   1     1.26     0.54     2.39 <
   3  -3  11   1     1.23     3.25     3.69 <
   4  -3  11   1     5.01     7.54     3.54 <
  -4  -4  12  -1     0.39    -0.91     1.80 <
  -3   4  12  -1    11.04     8.21     3.12 <
  -3  -4  12  -1    10.99    12.99     2.79 o
  -2   4  12  -1     9.64     7.79     3.10 <
  -1   4  12  -1    16.08    19.44     3.68 o
  -1  -4  12  -1    16.06    20.19     4.31 o
   0   4  12  -1    19.47    21.75     3.51 o
   0  -4  12  -1    19.67    17.07     3.02 o
   0   4  11   1    22.89    21.83     3.61 o
   0  -4  11   1    22.79    17.40     3.48 o
   1   4  11   1     5.47     5.95     1.44 o
   1  -4  11   1     5.46     5.46     3.11 <
   2   4  11   1     1.13     0.92     1.93 <
   3   4  11   1     6.34     5.98     2.16 <
   3  -4  11   1     6.42     5.20     2.38 <
   4  -4  11   1     1.78     2.67     2.43 <
  -4  -5  12  -1     0.46     0.80     1.71 <
  -3  -5  12  -1    13.29    10.06     2.91 o
  -2   5  12  -1     5.61     4.87     3.01 <
  -1   5  12  -1    13.29    12.24     3.84 o
  -1  -5  12  -1    13.33    12.84     3.67 o
   0   5  12  -1    49.98    37.17     4.96 o
   0  -5  12  -1    50.20    43.14     5.50 o
   0   5  11   1    10.51    14.15     3.31 o
   0  -5  11   1    10.56    13.07     3.45 o
   1   5  11   1    16.18    18.46     3.80 o
   1  -5  11   1    16.17     9.69     2.82 o
   2   5  11   1     3.47     3.56     1.70 <
   2  -5  11   1     3.52     4.22     2.59 <
   3  -5  11   1     3.10    -0.77     2.73 <
   4  -5  11   1     0.63     0.68     1.47 <
  -4  -6  12  -1     1.22    -2.07     1.26 <
  -3  -6  12  -1     0.58     0.78     1.99 <
  -2   6  12  -1     3.39     0.76     1.71 <
  -2  -6  12  -1     3.41     3.23     1.69 <
  -1   6  12  -1    24.24    25.42     4.88 o
  -1  -6  12  -1    24.31    24.28     5.25 o
   0   6  12  -1    10.21     8.43     3.20 <
   0  -6  12  -1    10.26    13.44     4.18 o
   0   6  11   1    30.12    37.88     5.83 o
   0  -6  11   1    30.07    27.35     5.50 o
   1   6  11   1    29.98    24.00     4.34 o
   1  -6  11   1    30.10    23.80     4.75 o
   2   6  11   1     3.05     5.32     2.14 <
   2  -6  11   1     2.99     0.89     1.43 <
   3  -6  11   1     4.05     7.14     2.66 <
   4  -6  11   1     0.26     3.43     2.01 <
  -3  -7  12  -1     0.48     0.97     1.55 <
  -2  -7  12  -1     8.94    11.16     2.47 o
  -1   7  12  -1     1.40     1.73     2.50 <
  -1  -7  12  -1     1.40    -0.50     2.84 <
   0   7  12  -1     0.84     2.76     1.75 <
   0  -7  12  -1     0.80     2.20     1.60 <
   0   7  11   1    13.97    16.89     4.30 o
   0  -7  11   1    13.96    14.42     2.21 o
   1   7  11   1    28.25    27.53     5.02 o
   1  -7  11   1    28.24    28.71     2.82 o
   2  -7  11   1    11.70    11.39     2.48 o
   3  -7  11   1     8.03     5.22     3.47 <
  -2  -8  12  -1     3.35     1.87     1.17 <
  -1  -8  12  -1     2.71     1.53     1.61 <
   0  -8  12  -1    12.23    10.26     3.09 o
   0  -8  11   1     9.61     6.95     1.66 o
   1  -8  11   1     1.44    -0.65     1.44 <
   2  -8  11   1    22.48    17.42     2.36 o
  -1  -9  12  -1     0.22     1.06     1.20 <
   0  -9  12  -1     0.37     1.64     1.38 <
   0  -9  11   1    14.09    17.71     3.45 o
   1  -9  11   1     4.65     4.71     1.52 o
  -5   0  12   0    10.27     9.67     2.07 o
  -4   0  12   0   557.43   576.38    24.32 o
  -3   0  12   0   494.63   488.13    19.31 o
  -2   0  12   0  1033.76  1038.58    16.76 o
  -1   0  12   0  1337.24  1168.00    24.83 o
   0   0  12   0   824.51   726.29    17.24 o
   1   0  12   0   306.50   306.35    11.46 o
   2   0  12   0    32.53     6.48     3.65 <
   4   0  12   0    14.91     4.74     2.39 <
   5   0  12   0   163.05   127.33     9.96 o
  -5  -1  12   0   179.03   175.22     8.75 o
  -4   1  12   0   127.25   129.05    11.57 o
  -4  -1  12   0   126.14   127.08    11.27 o
  -3   1  12   0    90.16    75.85     7.68 o
  -3  -1  12   0    90.98    77.02     7.57 o
  -2   1  12   0  2968.27  2961.58    29.01 o
  -2  -1  12   0  2971.03  2922.61    23.92 o
  -1   1  12   0   243.44   257.96    16.69 o
  -1  -1  12   0   248.13   265.48    12.52 o
   0   1  12   0  2746.44  2625.24    40.27 o
   0  -1  12   0  2748.43  2610.89    35.71 o
   1   1  12   0   171.27   192.93    14.08 o
   1  -1  12   0   169.96   170.37    12.31 o
   2   1  12   0   663.90   672.29    18.69 o
   2  -1  12   0   666.81   673.60    19.38 o
   3   1  12   0   108.57   120.75     9.46 o
   3  -1  12   0   108.82   111.99     9.64 o
   4   1  12   0    22.38    20.77     3.39 o
   4  -1  12   0    21.95    23.47     3.20 o
   5   1  12   0    80.94    80.86     7.85 o
   5  -1  12   0    80.96    82.02     8.23 o
  -5   2  12   0    44.06    46.11     6.25 o
  -5  -2  12   0    44.31    49.21     4.42 o
  -4   2  12   0   120.77   125.09    11.51 o
  -4  -2  12   0   121.88   126.93     8.13 o
  -3   2  12   0   294.39   319.73    15.93 o
  -3  -2  12   0   294.77   315.33    15.66 o
  -2   2  12   0    59.15    53.84     4.85 o
  -2  -2  12   0    58.46    42.03     8.60 o
  -1   2  12   0   267.97   255.95    17.12 o
  -1  -2  12   0   265.95   258.66    13.62 o
   0   2  12   0  1292.46  1196.78    37.02 o
   0  -2  12   0  1286.83  1209.15    40.20 o
   1   2  12   0    64.58    78.11    10.71 o
   1  -2  12   0    65.53    68.44     9.47 o
   2   2  12   0   667.52   662.71    19.85 o
   2  -2  12   0   672.22   650.12    13.80 o
   3   2  12   0    22.40    25.23     5.84 o
   3  -2  12   0    22.68    19.85     6.04 o
   4   2  12   0    64.25    71.42     6.19 o
   4  -2  12   0    63.54    63.72     6.60 o
   5   2  12   0   117.36   108.84     9.08 o
   5  -2  12   0   117.73   114.66     8.55 o
  -5  -3  12   0    11.94    18.76     5.01 o
  -4   3  12   0    12.03    15.06     3.58 o
  -4  -3  12   0    12.74    13.09     3.41 o
  -3   3  12   0   112.67   119.27    10.30 o
  -2  -3  12   0   177.48   165.96    10.63 o
  -1  -3  12   0   149.12   200.38    10.75 o
   0   3  12   0  7965.22  8294.09   111.63 o
   0  -3  12   0  7965.93  8173.68   124.50 o
   1   3  12   0  1540.26  1574.08    51.70 o
   1  -3  12   0  1553.86  1556.52    27.24 o
   2   3  12   0   124.55   129.99     8.90 o
   2  -3  12   0   123.85   130.47     8.93 o
   3   3  12   0   373.87   361.22    17.70 o
   3  -3  12   0   374.97   366.30    17.73 o
   4   3  12   0    79.22    95.89    10.17 o
   4  -3  12   0    79.17    89.74     7.04 o
   5  -3  12   0   111.71   156.12    12.05 o
  -5  -4  12   0   128.38   156.12    10.96 o
  -4  -4  12   0    44.21    44.60     7.43 o
  -3   4  12   0    68.42    71.76     8.24 o
  -2  -4  12   0   239.57   234.62    13.53 o
  -1   4  12   0   765.52   777.98    19.75 o
  -1  -4  12   0   764.14   784.70    21.73 o
   0   4  12   0    34.25    35.85     4.18 o
   0  -4  12   0    34.92    32.83     4.36 o
   1   4  12   0   762.71   802.85    20.05 o
   1  -4  12   0   763.40   779.17    21.77 o
   2   4  12   0   199.06   195.66    11.94 o
   3   4  12   0   249.79   252.97    15.37 o
   5  -4  12   0   127.96   183.50     8.18 o
  -5  -5  12   0    52.42    53.79     5.57 o
  -4  -5  12   0   152.96   190.88     9.89 o
  -3   5  12   0   149.66   116.71    10.88 o
  -3  -5  12   0   150.68   128.75     8.31 o
  -2   5  12   0    13.28    10.91     3.38 o
  -2  -5  12   0    12.89    15.97     4.93 o
  -1   5  12   0   108.32   102.13     8.07 o
  -1  -5  12   0   109.14   112.04     9.08 o
   0   5  12   0    10.35    14.25     3.47 o
   0  -5  12   0     9.35    14.31     4.08 o
   1   5  12   0    25.58    29.73     4.77 o
   1  -5  12   0    24.65    34.03     5.21 o
   2   5  12   0   306.08   302.66    10.86 o
   2  -5  12   0   309.76   306.64    16.20 o
   3   5  12   0   616.07   570.76    16.13 o
   3  -5  12   0   614.35   596.59    17.06 o
   4  -5  12   0    14.36    32.99     4.76 o
  -4  -6  12   0   164.64   166.17    11.22 o
  -3  -6  12   0    14.89    19.40     3.86 o
  -2   6  12   0   572.81   568.02    22.31 o
  -1   6  12   0   499.67   477.86    19.66 o
  -1  -6  12   0   498.74   493.05    20.75 o
   0   6  12   0    43.27    41.68     5.92 o
   0  -6  12   0    43.27    44.70     6.44 o
   1   6  12   0   429.97   460.19    19.01 o
   1  -6  12   0   429.54   441.23    19.47 o
   2   6  12   0   211.96   218.65    13.70 o
   2  -6  12   0   210.99   209.24    14.14 o
   3  -6  12   0   143.21   147.48     8.60 o
   4  -6  12   0    36.67    44.56     4.21 o
  -4  -7  12   0   122.78   111.59     7.73 o
  -3  -7  12   0    26.93    18.08     5.38 o
  -2  -7  12   0   221.05   217.31    14.06 o
  -1   7  12   0   175.14   163.93    12.37 o
  -1  -7  12   0   173.22   169.46     7.68 o
   0   7  12   0    54.57    50.74     7.15 o
   0  -7  12   0    54.48    66.27     5.10 o
   1   7  12   0    85.46    90.83     9.07 o
   1  -7  12   0    87.01    84.69     4.31 o
   2  -7  12   0    55.70    52.82     5.79 o
   3  -7  12   0   128.34   125.88     7.75 o
   4  -7  12   0    94.95   105.99     7.32 o
  -3  -8  12   0    37.19    44.30     5.09 o
  -2  -8  12   0   236.14   208.63    12.64 o
  -1  -8  12   0   100.38   102.90     7.21 o
   0  -8  12   0   245.24   196.96    15.32 o
   1  -8  12   0    24.80    31.36     3.12 o
   2  -8  12   0    40.06    43.14     5.37 o
   3  -8  12   0    26.63    27.22     2.52 o
  -2  -9  12   0    51.92    38.65     3.42 o
  -1  -9  12   0    39.91    55.76     5.41 o
   0  -9  12   0    28.67    32.23     3.30 o
   1  -9  12   0    46.56    43.29     3.53 o
   2  -9  12   0    57.12    49.68     5.77 o
  -5   0  13  -1     0.12    -0.88     1.21 <
  -4   0  13  -1     1.86     5.01     2.97 <
  -3   0  13  -1     0.76    -3.89     2.33 <
  -2   0  13  -1    11.98    13.28     2.31 o
  -1   0  13  -1     0.76     2.34     2.40 <
   0   0  13  -1     4.52     2.42     1.93 <
   0   0  12   1     1.57     2.10     1.42 <
   2   0  12   1     2.43    -0.01     2.02 <
   3   0  12   1     4.73    10.93     4.26 <
   4   0  12   1     5.93     5.18     3.18 <
   5   0  12   1     0.01     2.13     2.07 <
  -5   1  13  -1     0.75     1.38     1.37 <
  -5  -1  13  -1     0.75    -2.01     1.68 <
  -4   1  13  -1     1.24     1.30     2.77 <
  -4  -1  13  -1     1.23    -1.45     2.67 <
  -3   1  13  -1     5.51     4.88     3.01 <
  -3  -1  13  -1     5.50     7.48     2.77 <
  -2   1  13  -1     3.23     7.23     2.83 <
  -2  -1  13  -1     3.22     2.72     1.17 <
  -1   1  13  -1     6.19     5.22     1.78 <
  -1  -1  13  -1     6.22     3.52     2.32 <
   0   1  13  -1    10.77    10.74     3.64 <
   0  -1  13  -1    10.80     9.29     2.74 o
   0   1  12   1     3.50     1.60     2.05 <
   0  -1  12   1     3.53     6.42     3.35 <
   1   1  12   1     1.31     1.12     2.17 <
   2   1  12   1     5.93     4.19     1.93 <
   2  -1  12   1     5.94     3.38     2.26 <
   3   1  12   1     2.10     2.01     2.37 <
   3  -1  12   1     2.10     1.79     3.23 <
   4   1  12   1     0.43    -2.78     2.14 <
   4  -1  12   1     0.44     0.77     2.06 <
   5   1  12   1     0.96     3.86     2.25 <
   5  -1  12   1     0.97     3.20     1.32 <
  -5  -2  13  -1    29.70    40.01     3.49 o
  -4  -2  13  -1     3.29     4.35     3.26 <
  -3   2  13  -1     1.25    -1.95     2.82 <
  -3  -2  13  -1     1.26     2.24     3.07 <
  -2   2  13  -1     7.48     1.37     1.86 <
  -2  -2  13  -1     7.51     4.62     2.48 <
  -1   2  13  -1     2.04     2.11     3.67 <
  -1  -2  13  -1     2.05     2.32     1.56 <
   0  -2  13  -1    10.29     7.41     1.89 o
   0   2  12   1     3.66    -1.03     4.01 <
   0  -2  12   1     3.66     0.91     3.96 <
   1   2  12   1     0.92     0.54     2.80 <
   1  -2  12   1     0.92     1.17     1.15 <
   2   2  12   1     0.45     0.61     2.19 <
   2  -2  12   1     0.45     2.81     2.78 <
   3   2  12   1     0.29     2.70     2.23 <
   3  -2  12   1     0.30    -1.51     1.72 <
   4   2  12   1     1.86     4.69     3.04 <
   4  -2  12   1     1.87     2.03     2.02 <
   5   2  12   1     4.63     4.96     2.02 <
   5  -2  12   1     4.63     3.73     2.21 <
  -4  -3  13  -1     4.72     6.28     4.19 <
  -3   3  13  -1     4.71     3.31     2.53 <
  -2   3  13  -1     5.73     5.23     2.96 <
  -1  -3  13  -1    10.54    14.53     3.93 o
   0  -3  13  -1    36.41    38.13     5.06 o
   0   3  12   1    11.03     6.76     2.39 <
   0  -3  12   1    11.03    10.62     2.91 o
   1   3  12   1     1.43     1.32     1.57 <
   1  -3  12   1     1.43     0.05     1.35 <
   2   3  12   1     5.59     7.28     3.04 <
   2  -3  12   1     5.63     5.17     1.73 <
   3   3  12   1     2.90     3.92     2.99 <
   3  -3  12   1     2.85    -1.10     2.27 <
   4  -3  12   1     0.34    -0.28     3.05 <
  -4  -4  13  -1     3.22     6.63     1.95 o
  -3   4  13  -1     2.15     3.96     2.55 <
  -3  -4  13  -1     2.14     4.54     2.06 <
  -2   4  13  -1     8.23     8.21     2.92 <
  -1   4  13  -1    15.56    13.64     2.71 o
  -1  -4  13  -1    15.60    14.68     3.61 o
   0   4  13  -1     5.87     4.08     2.12 <
   0  -4  13  -1     5.84     5.54     2.68 <
   0   4  12   1     4.31     6.41     2.25 <
   0  -4  12   1     4.37     3.68     2.22 <
   1   4  12   1     4.84     6.09     2.17 <
   1  -4  12   1     4.80     5.76     2.52 <
   2   4  12   1     3.26     2.68     1.74 <
   3   4  12   1     8.49    12.00     4.51 <
   3  -4  12   1     8.52     0.54     2.14 <
   4  -4  12   1     0.79     2.01     2.25 <
  -4  -5  13  -1     1.75     0.97     1.68 <
  -3  -5  13  -1     3.59     8.22     3.27 <
  -2   5  13  -1     3.08    -0.19     2.54 <
  -1   5  13  -1     1.63     0.77     1.76 <
  -1  -5  13  -1     1.63     4.53     3.21 <
   0   5  13  -1    24.17    20.19     3.46 o
   0  -5  13  -1    24.11    15.84     3.49 o
   0   5  12   1    12.21    13.91     3.64 o
   0  -5  12   1    12.23    12.83     3.39 o
   1   5  12   1     6.30    11.49     3.46 o
   1  -5  12   1     6.31     7.29     2.48 <
   2   5  12   1     0.56    -0.03     1.44 <
   2  -5  12   1     0.59    -2.99     3.04 <
   3  -5  12   1     6.02     3.59     2.29 <
   4  -5  12   1     3.12     3.83     1.27 o
  -4  -6  13  -1     2.05     2.15     1.29 <
  -3  -6  13  -1    12.70    10.50     2.59 o
  -2   6  13  -1     0.40     0.18     1.75 <
  -2  -6  13  -1     0.42    -0.80     1.49 <
  -1   6  13  -1    70.23    83.86     8.58 o
  -1  -6  13  -1    70.31    66.28     8.11 o
   0   6  13  -1     8.75     7.09     2.81 <
   0  -6  13  -1     8.77     2.42     2.20 <
   0   6  12   1    31.98    37.17     5.28 o
   0  -6  12   1    31.98    27.68     4.98 o
   1   6  12   1    33.19    30.67     5.26 o
   1  -6  12   1    33.22    33.69     5.50 o
   2   6  12   1     1.58     0.87     1.36 <
   2  -6  12   1     1.59    -0.18     1.32 <
   3  -6  12   1     4.20     2.52     1.60 <
  -3  -7  13  -1     3.58     1.17     1.24 <
  -2  -7  13  -1     4.06    14.89     2.97 o
  -1   7  13  -1    18.68    18.48     4.28 o
  -1  -7  13  -1    18.56    18.76     3.66 o
   0   7  13  -1    29.79    35.43     5.63 o
   0  -7  13  -1    29.95    30.70     3.37 o
   0   7  12   1     2.56     5.52     3.41 <
   0  -7  12   1     2.51     5.90     1.48 o
   1   7  12   1    29.37    24.20     5.10 o
   1  -7  12   1    29.50    33.33     3.05 o
   2  -7  12   1    10.26     9.36     2.71 o
   3  -7  12   1    21.32    21.40     4.14 o
  -2  -8  13  -1     9.16     6.79     2.09 o
  -1  -8  13  -1     0.95     0.34     1.21 <
   0  -8  13  -1    25.95    26.66     4.29 o
   0  -8  12   1     5.11     3.79     1.89 <
   1  -8  12   1    25.13    27.78     3.19 o
   2  -8  12   1    16.94    17.56     2.32 o
  -1  -9  13  -1     1.93     2.07     1.24 <
   0  -9  13  -1     5.88     5.78     1.77 o
   0  -9  12   1    39.85    42.26     4.75 o
   1  -9  12   1     4.20     4.98     2.01 <
  -5   0  13   0     3.86     3.14     3.26 <
  -4   0  13   0   101.78   120.04    11.11 o
  -3   0  13   0  4247.51  4630.19    59.20 o
  -2   0  13   0    38.85    33.26     3.08 o
  -1   0  13   0    15.39    11.00     2.44 o
   0   0  13   0     0.86    -0.98     1.81 <
   1   0  13   0    47.89    46.59     4.78 o
   2   0  13   0   117.41   109.30     7.83 o
   3   0  13   0  1033.70   993.07    28.57 o
   4   0  13   0    72.35    83.28     5.20 o
   5   0  13   0   103.05    84.06     8.20 o
  -5  -1  13   0    75.03    91.84     9.43 o
  -4   1  13   0    78.37    73.02     6.22 o
  -4  -1  13   0    78.37    86.92     6.75 o
  -3   1  13   0    10.44     6.49     3.39 <
  -3  -1  13   0    10.28     0.81     2.18 <
  -2   1  13   0    21.48    19.86     2.79 o
  -2  -1  13   0    21.29    18.97     2.13 o
  -1   1  13   0   634.66   595.49    25.75 o
  -1  -1  13   0   632.16   616.57    19.60 o
   0   1  13   0  1499.28  1530.32    31.96 o
   0  -1  13   0  1501.27  1464.05    27.65 o
   1   1  13   0   165.17   186.31    14.49 o
   1  -1  13   0   165.92   190.49    14.38 o
   2   1  13   0   214.07   223.86    10.91 o
   2  -1  13   0   217.05   211.41     7.78 o
   3   1  13   0   282.56   266.21    14.55 o
   3  -1  13   0   281.62   265.53    14.93 o
   4   1  13   0    50.18    44.96     4.76 o
   4  -1  13   0    50.95    46.60     4.10 o
   5   1  13   0   103.80    89.18     8.76 o
   5  -1  13   0   102.94    92.10     8.21 o
  -5   2  13   0     3.29    10.66     4.31 <
  -5  -2  13   0     3.24     5.42     2.18 <
  -4   2  13   0   279.27   291.98    17.67 o
  -4  -2  13   0   280.78   290.96    12.33 o
  -3   2  13   0   760.50   724.01    24.51 o
  -3  -2  13   0   759.34   755.84    24.24 o
  -2   2  13   0   890.61   918.70    17.65 o
  -2  -2  13   0   889.65   927.76    23.44 o
  -1  -2  13   0   714.36   721.15    23.49 o
   0  -2  13   0    81.17    66.32    10.25 o
   1   2  13   0   132.95   160.60    15.71 o
   2   2  13   0   606.91   601.93    19.37 o
   2  -2  13   0   610.00   590.28    13.37 o
   3   2  13   0    58.29    48.08     6.75 o
   3  -2  13   0    58.82    43.15     4.94 o
   4   2  13   0   260.94   210.37    10.16 o
   4  -2  13   0   260.47   222.34    11.07 o
   5   2  13   0    33.42    40.20     5.86 o
   5  -2  13   0    32.89    46.39     5.60 o
  -5  -3  13   0    82.50    88.13     8.66 o
  -4   3  13   0   113.46   119.19    11.40 o
  -4  -3  13   0   113.31   125.01    11.58 o
  -3   3  13   0   183.02   181.75    12.92 o
  -2  -3  13   0   344.12   334.27    15.11 o
  -1  -3  13   0   199.56   228.14    10.41 o
   0  -3  13   0  1126.37  1133.22    25.37 o
   1   3  13   0   387.12   370.14    25.83 o
   1  -3  13   0   383.79   394.91    14.37 o
   2   3  13   0    45.68    42.56     5.81 o
   2  -3  13   0    45.60    31.42     5.31 o
   3   3  13   0    58.61    58.62     7.20 o
   3  -3  13   0    57.89    52.56     6.94 o
   4  -3  13   0     4.33    16.01     8.00 <
   5  -3  13   0    93.14    84.17     9.27 o
  -5  -4  13   0    78.38    65.93     7.12 o
  -4  -4  13   0    64.23    79.71     9.48 o
  -3   4  13   0    86.51    73.15     8.51 o
  -2  -4  13   0   566.52   544.66    20.53 o
  -1   4  13   0    46.78    56.95     5.65 o
  -1  -4  13   0    47.62    62.67     6.57 o
   0   4  13   0    10.95    11.58     2.54 o
   0  -4  13   0    11.13    16.41     3.54 o
   1   4  13   0   187.26   189.94     9.98 o
   1  -4  13   0   188.81   187.22    10.78 o
   2   4  13   0    52.80    38.40     5.90 o
   3   4  13   0   405.49   435.43    20.37 o
   4  -4  13   0     2.91    16.13     8.41 <
   5  -4  13   0   188.80   201.48    11.83 o
  -4  -5  13   0   257.13   264.64    11.37 o
  -3   5  13   0   144.68   137.31    12.11 o
  -3  -5  13   0   144.29   160.95     9.48 o
  -2  -5  13   0   215.38   205.49    14.02 o
  -1   5  13   0    47.75    43.71     5.55 o
  -1  -5  13   0    47.04    34.58     5.76 o
   0   5  13   0  2570.59  2626.08    40.14 o
   0  -5  13   0  2572.33  2611.31    42.90 o
   1   5  13   0    22.64    25.28     4.48 o
   1  -5  13   0    21.78    28.63     4.98 o
   2   5  13   0   592.66   567.47    14.92 o
   2  -5  13   0   595.91   617.32    22.90 o
   3   5  13   0  1029.80   999.57    21.32 o
   3  -5  13   0  1035.50  1063.20    22.84 o
   4  -5  13   0    62.67    45.81     7.49 o
  -4  -6  13   0   170.39   163.25     7.88 o
  -3  -6  13   0   285.86   269.65    11.17 o
  -2   6  13   0    22.70    34.04     5.76 o
  -2  -6  13   0    23.48    24.06     3.20 o
  -1   6  13   0    73.84    80.94     8.17 o
  -1  -6  13   0    73.02    61.45     7.65 o
   0   6  13   0   102.50   105.75     9.50 o
   0  -6  13   0   102.11   103.86     9.30 o
   1   6  13   0    36.56    43.04     6.22 o
   1  -6  13   0    36.14    40.84     6.34 o
   2   6  13   0     1.04     1.03     2.01 <
   2  -6  13   0     1.08     1.06     1.27 <
   3  -6  13   0    48.28    40.90     4.11 o
   4  -6  13   0    61.61    58.18     4.71 o
  -3  -7  13   0   378.32   309.10    11.03 o
  -2  -7  13   0   220.11   222.76    14.39 o
  -1   7  13   0    30.24    33.02     5.82 o
  -1  -7  13   0    29.89    29.67     3.12 o
   0   7  13   0   812.45   836.70    27.48 o
   0  -7  13   0   814.01   775.91    20.56 o
   1   7  13   0    42.14    38.28     6.20 o
   1  -7  13   0    42.77    41.55     3.20 o
   2  -7  13   0    29.84    30.77     3.77 o
   3  -7  13   0    13.83    13.68     3.60 o
  -3  -8  13   0    18.61    16.72     3.36 o
  -2  -8  13   0   111.93   104.99     9.22 o
  -1  -8  13   0   201.90   207.47     9.72 o
   0  -8  13   0    13.65    10.16     4.80 <
   1  -8  13   0    50.50    52.93     3.82 o
   2  -8  13   0    57.02    58.52     7.70 o
   3  -8  13   0     0.93     2.88     1.53 <
  -2  -9  13   0    34.64    32.76     3.27 o
  -1  -9  13   0   142.73   141.87     5.64 o
   0  -9  13   0   104.15   104.43     6.66 o
   1  -9  13   0     8.80    15.80     2.90 o
   2  -9  13   0    24.62    29.56     4.83 o
  -5   0  14  -1    15.42    14.33     2.85 o
  -4   0  14  -1     4.51     4.17     2.29 <
  -3   0  14  -1     0.63     1.95     2.43 <
  -2   0  14  -1     0.83     0.41     1.26 <
  -1   0  14  -1     0.16    -1.41     2.61 <
   0   0  14  -1     0.97    -0.93     2.14 <
   0   0  13   1     0.18     2.44     1.41 <
   2   0  13   1     0.74     1.27     1.38 <
   3   0  13   1     0.58     0.69     1.55 <
   4   0  13   1     5.16     2.90     2.59 <
   5   0  13   1     6.16     2.58     1.78 <
  -5   1  14  -1     1.25    -1.57     1.50 <
  -5  -1  14  -1     1.25     2.29     1.01 <
  -4   1  14  -1     2.28     0.15     1.92 <
  -4  -1  14  -1     2.25     5.01     3.76 <
  -3   1  14  -1     2.13    -1.55     2.68 <
  -3  -1  14  -1     2.13     3.26     2.97 <
  -2   1  14  -1     2.19     1.72     1.57 <
  -2  -1  14  -1     2.16     1.26     1.26 <
  -1   1  14  -1     3.62     6.24     1.98 o
  -1  -1  14  -1     3.63     3.23     2.31 <
   0   1  14  -1     3.97     6.65     3.33 <
   0  -1  14  -1     3.97     3.48     1.72 <
   0   1  13   1     4.67     7.75     3.60 <
   0  -1  13   1     4.68     7.54     4.03 <
   1   1  13   1     2.30    -2.16     2.71 <
   1  -1  13   1     2.28     3.49     2.21 <
   2   1  13   1     1.39     1.34     1.31 <
   2  -1  13   1     1.41     0.29     1.54 <
   3   1  13   1     0.40     0.55     3.10 <
   3  -1  13   1     0.40    -3.18     2.00 <
   4   1  13   1     2.48     4.12     3.06 <
   4  -1  13   1     2.48     0.63     2.97 <
   5   1  13   1     1.97     0.79     1.30 <
   5  -1  13   1     1.98     1.80     1.34 <
  -5  -2  14  -1    21.98    27.10     3.01 o
  -4  -2  14  -1    11.03     8.08     3.81 <
  -3   2  14  -1     5.60     2.65     3.42 <
  -3  -2  14  -1     5.60     6.89     3.11 <
  -2   2  14  -1     6.11     4.05     2.06 <
  -1   2  14  -1     9.45    12.44     3.09 o
  -1  -2  14  -1     9.50     6.82     1.73 o
   0   2  14  -1     1.85     1.36     1.84 <
   0  -2  14  -1     1.87    -1.75     2.18 <
   0   2  13   1     0.33    -3.80     3.42 <
   0  -2  13   1     0.33     2.94     3.58 <
   1   2  13   1     1.47     2.03     1.72 <
   1  -2  13   1     1.46     2.38     1.52 <
   2   2  13   1     0.29    -2.02     1.98 <
   2  -2  13   1     0.29     0.39     1.69 <
   3   2  13   1     2.16     2.62     2.71 <
   3  -2  13   1     2.14     3.87     2.50 <
   4   2  13   1     2.46    -3.01     2.09 <
   4  -2  13   1     2.45    -5.25     1.82 <
   5   2  13   1     0.69     0.74     1.30 <
   5  -2  13   1     0.69     0.34     1.28 <
  -4  -3  14  -1     1.00    -0.91     2.56 <
  -3   3  14  -1     0.98    -0.50     2.84 <
  -2   3  14  -1     2.47     1.89     1.95 <
  -1  -3  14  -1     0.66     9.77     3.86 <
   0  -3  14  -1     4.75    -1.35     2.33 <
   0   3  13   1     6.52     4.43     2.09 <
   0  -3  13   1     6.52     5.07     2.42 <
   1  -3  13   1     6.06     5.52     1.95 <
   2   3  13   1     1.46     1.06     1.57 <
   2  -3  13   1     1.47     1.11     1.94 <
   3   3  13   1     1.28    -0.54     2.22 <
   3  -3  13   1     1.31    -2.78     2.14 <
   4  -3  13   1     0.80    -0.19     2.39 <
  -4  -4  14  -1     2.08     2.43     1.47 <
  -3   4  14  -1     2.85     4.56     2.82 <
  -3  -4  14  -1     2.90     5.48     1.67 o
  -2   4  14  -1     6.21     2.91     2.32 <
  -1  -4  14  -1    22.03    24.08     4.55 o
   0   4  14  -1     7.37     6.99     1.74 o
   0  -4  14  -1     7.37     9.56     3.09 o
   0   4  13   1     0.77    -0.56     2.13 <
   0  -4  13   1     0.78     0.85     1.67 <
   1   4  13   1     5.99     9.50     2.80 o
   1  -4  13   1     5.94     4.45     2.86 <
   2   4  13   1     3.49     2.55     2.22 <
   3   4  13   1     2.60    10.17     3.72 <
   3  -4  13   1     2.58     3.09     2.48 <
   4  -4  13   1     1.46    -1.08     2.66 <
  -4  -5  14  -1     0.70     0.18     1.17 <
  -3  -5  14  -1     2.90     0.54     2.06 <
  -2   5  14  -1     1.25    -2.52     2.14 <
  -1   5  14  -1     0.08     1.89     1.94 <
  -1  -5  14  -1     0.08    -0.66     2.18 <
   0   5  14  -1    37.51    32.35     4.66 o
   0  -5  14  -1    37.34    43.44     5.83 o
   0   5  13   1     9.63     8.81     3.16 <
   0  -5  13   1     9.69     6.73     2.40 <
   1   5  13   1     0.39     0.85     1.67 <
   1  -5  13   1     0.39     2.43     2.12 <
   2   5  13   1     5.27     2.97     1.72 <
   2  -5  13   1     5.26     3.62     2.70 <
   3  -5  13   1     9.06     9.82     3.34 <
   4  -5  13   1     0.21     1.46     1.61 <
  -4  -6  14  -1     2.88     4.79     1.69 <
  -3  -6  14  -1     6.68     0.83     2.13 <
  -2   6  14  -1     1.64    -0.29     2.53 <
  -2  -6  14  -1     1.63     2.12     1.45 <
  -1   6  14  -1    48.93    63.56     8.05 o
  -1  -6  14  -1    48.85    47.35     7.29 o
   0   6  14  -1    29.22    31.73     5.27 o
   0  -6  14  -1    29.24    23.12     5.12 o
   0   6  13   1     7.83    12.99     3.47 o
   0  -6  13   1     7.87     8.11     3.51 <
   1   6  13   1    22.23    18.17     4.95 o
   1  -6  13   1    22.26    19.86     4.33 o
   2   6  13   1    16.82    18.78     4.56 o
   2  -6  13   1    16.88    13.74     2.25 o
   3  -6  13   1     2.35     1.34     1.81 <
  -3  -7  14  -1     3.26     3.84     1.39 <
  -2  -7  14  -1     1.05     2.04     1.67 <
  -1   7  14  -1     9.23    12.60     3.82 o
  -1  -7  14  -1     9.24    13.05     2.92 o
   0   7  14  -1   124.31   124.72    10.62 o
   0  -7  14  -1   124.22   114.14     6.43 o
   0   7  13   1    12.62    17.23     4.10 o
   0  -7  13   1    12.67    17.73     2.44 o
   1  -7  13   1    13.86    15.34     2.34 o
   2  -7  13   1     9.03     8.17     3.07 <
   3  -7  13   1     9.86    13.53     3.59 o
  -2  -8  14  -1    10.41     8.96     2.68 o
  -1  -8  14  -1     1.22     2.06     1.64 <
   0  -8  14  -1    10.86    10.29     2.05 o
   0  -8  13   1    13.00    10.66     2.31 o
   1  -8  13   1    36.92    37.18     3.67 o
   2  -8  13   1    10.30     7.83     2.10 o
  -1  -9  14  -1     6.02     2.72     1.07 <
   0  -9  14  -1    14.00    21.32     2.66 o
   0  -9  13   1    85.59    88.45     6.15 o
   1  -9  13   1     8.51     8.54     1.86 o
  -5   0  14   0    13.11    13.48     3.46 o
  -4   0  14   0   185.63   183.64     9.80 o
  -3   0  14   0    87.73   125.69    10.76 o
  -2   0  14   0  3846.74  3881.54    28.87 o
  -1   0  14   0   196.45   158.23    10.00 o
   0   0  14   0  1550.97  1395.19    26.03 o
   1   0  14   0    42.80    38.42     6.24 o
   3   0  14   0    74.60   105.57     6.79 o
   4   0  14   0    20.00    57.74     4.80 o
   5   0  14   0     5.90    16.70     3.40 o
  -5   1  14   0    42.66    37.64     5.58 o
  -5  -1  14   0    43.52    37.51     6.64 o
  -4   1  14   0     4.22     7.04     2.21 o
  -4  -1  14   0     4.25     4.97     2.34 <
  -3   1  14   0    77.64    80.41     8.19 o
  -3  -1  14   0    76.31    88.95     8.27 o
  -2   1  14   0   663.18   716.38    14.79 o
  -2  -1  14   0   664.07   723.45    12.52 o
  -1   1  14   0   900.21   811.29    30.81 o
  -1  -1  14   0   897.70   868.78    23.92 o
   0   1  14   0  2223.81  2194.99    40.02 o
   0  -1  14   0  2222.40  2114.22    34.66 o
   1   1  14   0   100.28    85.65    10.81 o
   1  -1  14   0   101.48    87.77    10.49 o
   2   1  14   0   214.76   203.51    10.51 o
   2  -1  14   0   215.90   199.45     7.78 o
   3   1  14   0   164.10   185.87    12.36 o
   3  -1  14   0   162.53   184.57     8.83 o
   4   1  14   0   101.85    95.00     6.87 o
   4  -1  14   0   101.68    98.41     5.88 o
   5   1  14   0   474.54   461.74    18.29 o
   5  -1  14   0   474.05   504.89    18.64 o
  -5   2  14   0   139.69   143.88     9.26 o
  -5  -2  14   0   139.10   124.31     9.10 o
  -4   2  14   0   124.06   123.46     8.07 o
  -4  -2  14   0   124.12   134.24     8.51 o
  -3   2  14   0   153.69   144.12    11.04 o
  -3  -2  14   0   153.00   152.78    10.93 o
  -2   2  14   0   354.11   354.74    11.00 o
  -2  -2  14   0   354.17   366.06    14.33 o
  -1  -2  14   0   887.81   886.07    26.90 o
   0  -2  14   0   137.71   127.16    14.00 o
   1   2  14   0   677.48   691.06    31.88 o
   2   2  14   0   166.64   162.90     9.65 o
   2  -2  14   0   168.58   160.09     7.21 o
   3   2  14   0   120.89   132.16    10.69 o
   3  -2  14   0   119.26   120.34     7.39 o
   4   2  14   0   301.58   277.71    11.62 o
   4  -2  14   0   301.02   302.92    18.39 o
   5   2  14   0   122.09   127.17     9.33 o
   5  -2  14   0   122.05   123.90     9.12 o
  -5  -3  14   0   100.44   110.61     9.49 o
  -4  -3  14   0    45.53    30.14     5.46 o
  -3   3  14   0    36.29    32.42     5.53 o
  -2  -3  14   0   139.12   140.64    10.18 o
  -1  -3  14   0   393.57   408.15    14.44 o
   0  -3  14   0  3251.69  3363.89    45.01 o
   1   3  14   0   737.28   772.37    37.83 o
   1  -3  14   0   729.72   715.12    13.30 o
   2   3  14   0   914.53   980.02    24.66 o
   2  -3  14   0   910.86   959.66    24.81 o
   3   3  14   0    83.08    93.96     9.29 o
   3  -3  14   0    84.34    97.35     9.52 o
  -5  -4  14   0    24.78    30.70     5.21 o
  -4  -4  14   0    98.33    96.26     6.88 o
  -3   4  14   0    38.81    59.47     8.31 o
  -2  -4  14   0   121.14   121.29    10.15 o
  -1   4  14   0   540.82   547.82    16.83 o
  -1  -4  14   0   541.69   543.44    18.66 o
   0   4  14   0   421.66   467.60    15.04 o
   0  -4  14   0   421.99   448.08    16.52 o
   1   4  14   0   449.10   459.40    15.70 o
   1  -4  14   0   445.17   458.25    17.41 o
   2   4  14   0   166.87   146.99    10.16 o
   3   4  14   0    28.55    32.34     5.74 o
   4  -4  14   0   110.18   104.52    10.54 o
   5  -4  14   0    32.64    36.20     3.52 o
  -4  -5  14   0   114.66   101.06     6.91 o
  -3   5  14   0   230.60   237.35    16.00 o
  -3  -5  14   0   231.62   249.75    16.33 o
  -2  -5  14   0   129.79   152.33    12.25 o
  -1   5  14   0   146.14   160.62    10.40 o
  -1  -5  14   0   146.86   147.94    10.75 o
   0   5  14   0   323.96   312.40    13.94 o
   0  -5  14   0   321.79   321.41    15.43 o
   1   5  14   0   216.00   241.42    12.50 o
   1  -5  14   0   214.56   227.82    13.13 o
   2   5  14   0   420.05   438.06    18.31 o
   2  -5  14   0   421.66   476.02    20.36 o
   3   5  14   0    98.76    83.49     6.17 o
   3  -5  14   0    99.58    96.47     5.87 o
   4  -5  14   0     9.21    11.49     3.87 <
  -4  -6  14   0    60.00    76.07     5.63 o
  -3  -6  14   0    85.94    73.10     7.76 o
  -2  -6  14   0   111.38   102.80     6.03 o
  -1   6  14   0     7.81     5.42     1.88 <
  -1  -6  14   0     7.75    15.84     4.60 o
   0   6  14   0   247.96   253.87    14.07 o
   0  -6  14   0   247.31   262.86    15.12 o
   1   6  14   0   249.32   242.31    13.98 o
   1  -6  14   0   248.76   244.74    14.69 o
   2   6  14   0   133.82   123.91    10.10 o
   2  -6  14   0   134.46   146.38     7.00 o
   3  -6  14   0    16.53    19.62     2.91 o
   4  -6  14   0    15.54    13.48     2.44 o
  -4  -7  14   0   133.35   109.38     7.48 o
  -3  -7  14   0   142.51   156.25     8.00 o
  -2  -7  14   0     5.90     2.68     2.71 <
  -1   7  14   0   254.47   240.12    14.96 o
  -1  -7  14   0   254.76   234.56    10.83 o
   0   7  14   0    64.72    61.57     7.41 o
   0  -7  14   0    64.37    65.36     5.23 o
   1   7  14   0    83.48    88.85     8.82 o
   1  -7  14   0    84.25    91.23     4.51 o
   2  -7  14   0    15.65    17.99     2.87 o
   3  -7  14   0   112.79   115.13     7.17 o
  -3  -8  14   0   112.56    99.72     7.19 o
  -2  -8  14   0   247.59   237.59    13.08 o
  -1  -8  14   0     3.83     7.65     2.57 <
   0  -8  14   0    10.70     8.11     2.57 o
   1  -8  14   0    50.79    40.68     3.96 o
   2  -8  14   0   124.94   129.11     7.65 o
   3  -8  14   0    73.60    69.34     3.84 o
  -2  -9  14   0    16.00    12.13     1.94 o
  -1  -9  14   0    13.26    16.84     2.25 o
   0  -9  14   0    38.73    40.96     4.57 o
   1  -9  14   0    79.21    76.65     4.36 o
   2  -9  14   0    16.83    18.46     3.67 o
  -5   0  15  -1     4.40     1.75     1.08 <
  -4   0  15  -1     1.45     0.16     2.02 <
  -3   0  15  -1     0.84     1.82     1.91 <
  -2   0  15  -1     0.02    -1.24     1.59 <
  -1   0  15  -1     1.08     2.70     2.39 <
   0   0  15  -1     1.21     1.62     2.21 <
   0   0  14   1     1.93     2.60     2.91 <
   2   0  14   1     0.15     0.05     1.17 <
   3   0  14   1     0.69     0.69     1.72 <
   4   0  14   1     1.25     3.13     1.99 <
   5   0  14   1     1.13     1.33     1.48 <
  -5   1  15  -1     2.44     0.56     1.10 <
  -5  -1  15  -1     2.44     3.49     1.58 <
  -4   1  15  -1     4.31     5.32     3.25 <
  -4  -1  15  -1     4.33     3.86     2.78 <
  -3   1  15  -1     2.19     2.67     2.40 <
  -3  -1  15  -1     2.19     0.78     2.33 <
  -2   1  15  -1     1.71     3.56     1.19 <
  -2  -1  15  -1     1.70     1.24     1.03 <
  -1   1  15  -1     2.64     0.58     1.27 <
  -1  -1  15  -1     2.66     2.63     1.67 <
   0   1  15  -1     3.94     6.81     3.81 <
   0  -1  15  -1     3.94     2.14     1.56 <
   0   1  14   1    10.23     9.90     3.43 <
   0  -1  14   1    10.21     7.99     3.39 <
   1   1  14   1     2.44     0.75     2.40 <
   1  -1  14   1     2.49     1.57     1.62 <
   2   1  14   1     0.33     0.79     1.30 <
   2  -1  14   1     0.33    -1.26     2.00 <
   3   1  14   1     0.87     0.97     2.68 <
   3  -1  14   1     0.86    -1.55     1.79 <
   4   1  14   1     2.59     0.18     1.71 <
   4  -1  14   1     2.59     2.50     2.95 <
   5   1  14   1     0.40     0.67     1.21 <
   5  -1  14   1     0.40    -0.62     1.01 <
  -5  -2  15  -1     9.85    11.48     1.95 o
  -4  -2  15  -1     3.32     3.54     2.63 <
  -3   2  15  -1     3.55     4.09     2.75 <
  -3  -2  15  -1     3.53     1.88     2.07 <
  -2   2  15  -1     2.88     1.25     1.59 <
  -1   2  15  -1    17.67    14.22     2.99 o
  -1  -2  15  -1    17.61    15.18     1.86 o
   0  -2  15  -1     6.69    11.23     3.47 o
   0   2  14   1    11.65    19.00     5.19 o
   0  -2  14   1    11.62     7.62     3.32 <
   1   2  14   1     3.95    10.58     5.13 <
   1  -2  14   1     3.94     3.76     1.58 <
   2   2  14   1     0.14     0.92     2.42 <
   2  -2  14   1     0.15     2.56     1.67 <
   3   2  14   1     1.63    -0.22     2.24 <
   3  -2  14   1     1.65     1.21     1.71 <
   4   2  14   1     0.57     1.01     1.86 <
   4  -2  14   1     0.57    -4.03     1.99 <
   5  -2  14   1     0.43    -0.28     1.92 <
  -4  -3  15  -1     7.65     9.75     3.73 <
  -3   3  15  -1     4.40     6.44     2.93 <
  -2   3  15  -1     2.41     0.60     1.66 <
  -1  -3  15  -1     3.34     1.31     1.78 <
   0  -3  15  -1    21.62    24.48     4.72 o
   0   3  14   1     7.49     9.73     3.32 <
   0  -3  14   1     7.48    10.71     3.52 o
   1  -3  14   1     0.26    -0.15     1.72 <
   2   3  14   1     1.22     0.39     1.57 <
   2  -3  14   1     1.23     4.84     1.71 <
   3   3  14   1     2.98     8.90     4.55 <
   3  -3  14   1     3.01     6.05     3.07 <
   4  -3  14   1     0.90    -3.56     2.72 <
  -4  -4  15  -1     2.16     0.23     2.31 <
  -3   4  15  -1     6.59     6.81     2.72 <
  -3  -4  15  -1     6.58     4.17     2.16 <
  -2   4  15  -1     2.20     6.82     2.41 <
  -1  -4  15  -1     4.41    -0.80     2.01 <
   0   4  15  -1     0.76    -0.99     1.09 <
   0  -4  15  -1     0.78    -2.36     2.52 <
   0   4  14   1     1.75     2.33     1.23 <
   0  -4  14   1     1.77    -2.12     2.16 <
   1   4  14   1     2.30     3.08     1.97 <
   1  -4  14   1     2.33    -0.85     1.89 <
   2   4  14   1     1.97     1.92     3.18 <
   3   4  14   1     1.62     2.65     3.77 <
   3  -4  14   1     1.62    -0.29     2.57 <
   4  -4  14   1     2.90     1.97     2.87 <
  -4  -5  15  -1     0.29     0.10     1.49 <
  -3  -5  15  -1     5.41     0.94     2.14 <
  -2   5  15  -1     5.51     8.31     3.59 <
  -1  -5  15  -1    11.61     8.50     3.24 <
   0   5  15  -1     8.06     8.17     2.51 o
   0  -5  15  -1     8.01     4.73     3.25 <
   0   5  14   1     4.15     3.74     2.08 <
   0  -5  14   1     4.19     3.53     2.37 <
   1   5  14   1     1.66     2.28     2.01 <
   1  -5  14   1     1.66     2.40     3.30 <
   2   5  14   1     4.95     4.53     1.79 <
   2  -5  14   1     4.95     2.66     2.63 <
   3  -5  14   1     2.10     1.81     2.29 <
   4  -5  14   1     2.24     4.80     1.53 o
  -3  -6  15  -1     2.27     0.06     1.95 <
  -2   6  15  -1     5.35    -1.59     2.84 <
  -2  -6  15  -1     5.38     5.85     1.90 o
  -1   6  15  -1    17.67    21.56     4.69 o
  -1  -6  15  -1    17.66    26.20     5.42 o
   0   6  15  -1    40.40    41.99     5.90 o
   0  -6  15  -1    40.39    40.89     6.22 o
   0   6  14   1     3.40     3.75     2.86 <
   0  -6  14   1     3.42     1.72     2.71 <
   1   6  14   1     4.72     2.61     1.72 <
   1  -6  14   1     4.70     3.31     2.38 <
   2  -6  14   1    11.16     7.93     2.11 o
   3  -6  14   1     2.17     2.95     2.15 <
  -3  -7  15  -1     1.09     1.16     1.22 <
  -2  -7  15  -1     1.14     2.37     1.52 <
  -1  -7  15  -1     2.04     2.79     2.05 <
   0   7  15  -1    71.20    75.18     8.31 o
   0  -7  15  -1    71.02    66.67     4.25 o
   0   7  14   1    36.78    32.77     5.72 o
   0  -7  14   1    36.85    38.27     2.89 o
   1  -7  14   1    60.47    58.53     3.55 o
   2  -7  14   1     1.36    -0.63     1.37 <
   3  -7  14   1     2.42     2.04     1.61 <
  -2  -8  15  -1    15.15    15.25     3.30 o
  -1  -8  15  -1     0.91    -0.32     1.67 <
   0  -8  15  -1    36.62    32.75     3.56 o
   0  -8  14   1    27.49    22.82     3.96 o
   1  -8  14   1     4.50     3.46     1.68 <
   2  -8  14   1     5.04     5.68     2.11 <
  -1  -9  15  -1     6.60     6.41     1.55 o
   0  -9  15  -1    14.86    15.80     2.24 o
   0  -9  14   1     7.88    10.49     2.71 o
   1  -9  14   1     5.36     4.02     1.62 <
  -5   0  15   0     6.52     5.91     3.21 <
  -4   0  15   0   892.03   879.07    17.64 o
  -3   0  15   0   491.30   510.18    19.92 o
  -2   0  15   0  1175.16  1137.81    15.89 o
  -1   0  15   0   501.95   513.53    18.51 o
   0   0  15   0   124.29   131.78     8.39 o
   1   0  15   0   585.02   640.28    26.72 o
   2   0  15   0  1442.92  1395.22    27.76 o
   3   0  15   0   117.90   109.60     7.02 o
   4   0  15   0    88.86    69.73     4.73 o
   5   0  15   0    87.77    68.90     8.25 o
  -5   1  15   0   113.21   116.82     6.95 o
  -5  -1  15   0   112.45   122.92    10.80 o
  -4   1  15   0     2.74     6.86     1.88 o
  -4  -1  15   0     2.87     7.56     2.84 <
  -3   1  15   0    86.00    92.04     9.08 o
  -3  -1  15   0    87.28    94.51     8.69 o
  -2   1  15   0   919.77   923.47    17.10 o
  -2  -1  15   0   916.43   900.82    17.48 o
  -1   1  15   0   360.79   335.62    21.20 o
  -1  -1  15   0   359.58   368.81    16.42 o
   0   1  15   0   195.77   206.40    12.77 o
   0  -1  15   0   193.29   202.62    11.11 o
   1   1  15   0   892.11   923.08    33.58 o
   1  -1  15   0   890.06   903.80    32.60 o
   2   1  15   0    34.94    22.06     3.03 o
   2  -1  15   0    35.79    25.64     3.16 o
   3   1  15   0    85.25    86.96     8.44 o
   3  -1  15   0    84.48    94.78     6.59 o
   4   1  15   0    63.64    61.25     5.72 o
   4  -1  15   0    64.23    56.74     4.50 o
   5   1  15   0    90.67    65.29     7.75 o
   5  -1  15   0    91.61    80.59     5.80 o
  -5   2  15   0    20.89    26.92     5.52 o
  -5  -2  15   0    20.70    26.13     3.83 o
  -4   2  15   0   139.26   151.79     9.01 o
  -4  -2  15   0   140.07   147.79     8.85 o
  -3   2  15   0    47.96    36.22     5.81 o
  -2   2  15   0   972.26  1003.30    19.03 o
  -2  -2  15   0   975.13  1002.15    23.70 o
  -1   2  15   0  1333.17  1300.61    42.01 o
  -1  -2  15   0  1331.77  1350.85    19.02 o
   0  -2  15   0   109.56    97.30    13.50 o
   1   2  15   0   907.68   980.35    39.22 o
   1  -2  15   0   907.07   984.89    20.83 o
   2   2  15   0   184.31   188.97    10.54 o
   2  -2  15   0   181.99   176.34     7.67 o
   3   2  15   0   193.60   200.90    13.19 o
   3  -2  15   0   193.27   191.78     9.34 o
   4   2  15   0   311.35   323.05    12.50 o
   4  -2  15   0   311.43   365.39    20.29 o
   5   2  15   0   297.50   312.19    14.51 o
   5  -2  15   0   296.57   305.14    13.91 o
  -5  -3  15   0     4.79     5.27     2.78 <
  -4  -3  15   0    25.35    31.52     6.76 o
  -3   3  15   0   130.45   124.36    10.91 o
  -2   3  15   0   115.92   142.06     9.13 o
  -2  -3  15   0   114.42   137.69    10.21 o
  -1  -3  15   0   183.36   206.70    10.52 o
   0   3  15   0    10.37    14.16     2.41 o
   0  -3  15   0    10.09    13.55     3.65 o
   1   3  15   0   811.91   858.99    40.57 o
   1  -3  15   0   813.00   873.57    14.81 o
   2   3  15   0   131.54   117.88     8.67 o
   2  -3  15   0   131.63   112.73     8.63 o
   3   3  15   0   225.38   227.48    14.31 o
   3  -3  15   0   224.80   215.55    13.95 o
   4  -3  15   0   126.37   118.24    12.06 o
  -5  -4  15   0    30.10    25.79     4.25 o
  -4  -4  15   0    23.59    26.63     3.88 o
  -3   4  15   0    85.36    65.61     7.96 o
  -2  -4  15   0    39.19    28.28     6.09 o
  -1  -4  15   0   360.97   398.77    16.37 o
   0   4  15   0   714.35   742.12    18.99 o
   0  -4  15   0   714.78   742.29    21.36 o
   1   4  15   0   691.51   733.67    19.98 o
   1  -4  15   0   685.34   730.85    21.93 o
   2  -4  15   0   498.95   483.60    20.39 o
   3   4  15   0   130.29   127.10    11.14 o
   4  -4  15   0    36.14    31.34     6.14 o
   5  -4  15   0    44.90    42.70     3.89 o
  -4  -5  15   0    61.15    66.49     5.49 o
  -3   5  15   0   144.58   131.29    11.62 o
  -3  -5  15   0   145.90   142.11    12.50 o
  -2  -5  15   0   315.74   311.11    17.46 o
  -1   5  15   0   490.25   481.83    17.78 o
  -1  -5  15   0   490.64   450.20    18.62 o
   0   5  15   0   344.09   357.58    15.04 o
   0  -5  15   0   346.12   361.88    16.56 o
   1   5  15   0   102.33   112.40     8.92 o
   1  -5  15   0   102.69   106.64     9.64 o
   2   5  15   0   428.42   434.86    18.41 o
   2  -5  15   0   424.42   469.12    20.51 o
   3   5  15   0   144.89   148.52     8.21 o
   3  -5  15   0   142.95   138.93     6.93 o
   4  -5  15   0    13.21    17.23     4.07 o
  -4  -6  15   0    28.43    39.95     3.98 o
  -3  -6  15   0   296.05   234.33    10.18 o
  -2  -6  15   0   187.02   164.88     7.43 o
  -1   6  15   0   276.80   243.90    14.28 o
  -1  -6  15   0   275.19   249.22    15.31 o
   0   6  15   0   402.39   425.80    18.24 o
   0  -6  15   0   403.56   424.09    19.22 o
   1   6  15   0   364.06   377.71    17.56 o
   1  -6  15   0   365.55   378.87    18.45 o
   2   6  15   0    99.46    98.20     9.12 o
   2  -6  15   0   100.91   102.39     5.24 o
   3  -6  15   0    64.23    59.58     4.60 o
   4  -6  15   0    89.14   102.78     8.62 o
  -3  -7  15   0    25.36    24.92     3.50 o
  -2  -7  15   0    19.74    15.36     3.28 o
  -1   7  15   0   177.48   182.98    12.89 o
  -1  -7  15   0   178.13   165.64     7.58 o
   0   7  15   0   588.78   587.55    22.81 o
   0  -7  15   0   588.64   587.96    14.29 o
   1   7  15   0    82.96    99.38     9.39 o
   1  -7  15   0    81.93    80.62     3.90 o
   2  -7  15   0    49.91    47.32     4.10 o
   3  -7  15   0   143.92   127.17     7.32 o
  -3  -8  15   0    35.00    33.38     4.25 o
  -2  -8  15   0   105.71    93.26     8.56 o
  -1  -8  15   0    77.69    65.20     4.73 o
   0  -8  15   0    29.67    30.68     4.06 o
   1  -8  15   0   146.62   134.03     5.79 o
   2  -8  15   0     4.82    31.15     4.42 o
   3  -8  15   0    74.49    83.23     4.11 o
  -2  -9  15   0    57.22    54.07     3.77 o
  -1  -9  15   0     8.36     3.55     1.26 <
   0  -9  15   0    20.96    23.13     3.45 o
   1  -9  15   0    15.50    10.32     1.86 o
   2  -9  15   0    42.29    38.56     4.69 o
  -5   0  16  -1     0.32     1.57     1.54 <
  -4   0  16  -1     8.19    11.27     4.32 <
  -3   0  16  -1     8.51     5.32     2.74 <
  -2   0  16  -1    18.41    16.73     2.19 o
  -1   0  16  -1    15.73    15.09     2.28 o
   0   0  16  -1     0.40     0.85     2.02 <
   0   0  15   1     1.43    -1.80     2.64 <
   1   0  15   1     2.85     2.58     1.77 <
   2   0  15   1     0.45     1.14     1.40 <
   3   0  15   1     2.07     3.37     2.03 <
   4   0  15   1     0.45     5.08     2.44 <
   5   0  15   1     0.17    -0.74     1.74 <
  -5   1  16  -1     3.55     1.98     1.38 <
  -5  -1  16  -1     3.55     4.68     1.38 o
  -4   1  16  -1     1.48     2.56     2.01 <
  -4  -1  16  -1     1.47     6.94     3.55 <
  -3   1  16  -1     1.78     1.70     1.83 <
  -3  -1  16  -1     1.80     3.84     2.62 <
  -2   1  16  -1     3.47     1.58     1.60 <
  -2  -1  16  -1     3.43     3.55     1.42 <
  -1   1  16  -1     5.85     5.54     1.24 o
  -1  -1  16  -1     5.81     3.62     1.42 <
   0   1  16  -1     1.91     4.48     1.88 <
   0  -1  16  -1     1.91     4.40     3.28 <
   0   1  15   1     0.73     0.60     2.12 <
   0  -1  15   1     0.72    -1.64     4.24 <
   1   1  15   1     0.94     1.34     2.52 <
   1  -1  15   1     0.95     1.51     1.25 <
   2   1  15   1     0.31     0.38     1.34 <
   2  -1  15   1     0.30    -0.26     1.37 <
   3   1  15   1     0.28    -1.59     3.05 <
   3  -1  15   1     0.28    -0.37     2.09 <
   4   1  15   1     2.52     0.30     2.02 <
   4  -1  15   1     2.53    -0.05     1.61 <
   5   1  15   1     0.12    -0.35     1.29 <
   5  -1  15   1     0.12     0.81     1.15 <
  -5  -2  16  -1     9.40    12.91     1.96 o
  -4   2  16  -1     0.19     1.04     2.64 <
  -4  -2  16  -1     0.19    -0.38     2.42 <
  -3   2  16  -1     0.60     1.04     2.56 <
  -2   2  16  -1     2.51     1.57     1.32 <
  -1   2  16  -1    16.70    16.57     2.60 o
  -1  -2  16  -1    16.64    16.80     2.42 o
   0  -2  16  -1    17.35    16.68     3.72 o
   0   2  15   1     3.66     1.08     2.86 <
   0  -2  15   1     3.62     8.23     3.78 <
   1   2  15   1     8.79     5.66     4.79 <
   1  -2  15   1     8.79     9.06     1.78 o
   2   2  15   1     1.41     1.76     1.70 <
   2  -2  15   1     1.42     2.38     1.55 <
   3   2  15   1     1.31     1.89     3.97 <
   3  -2  15   1     1.30    -1.77     1.73 <
   4   2  15   1     7.18     4.19     2.18 <
   4  -2  15   1     7.18     5.30     2.01 <
  -4  -3  16  -1     1.07    -0.67     3.36 <
  -3   3  16  -1     7.71     8.32     2.98 <
  -3  -3  16  -1     7.74    12.33     2.61 o
  -2   3  16  -1     0.36    -1.15     2.11 <
  -1  -3  16  -1    14.76    14.73     3.40 o
   0  -3  16  -1    14.78    13.34     3.72 o
   0   3  15   1    17.35    20.81     3.77 o
   0  -3  15   1    17.33    18.72     3.21 o
   1  -3  15   1     5.26     2.30     1.46 <
   2   3  15   1    10.70     6.81     3.21 <
   2  -3  15   1    10.69     3.54     2.04 <
   3   3  15   1     2.05    -1.01     2.79 <
   3  -3  15   1     2.05    -4.00     3.23 <
   4  -3  15   1     0.82     5.70     3.29 <
  -4  -4  16  -1     6.86     5.03     1.71 <
  -3   4  16  -1     2.87    -1.80     2.60 <
  -3  -4  16  -1     2.84     1.43     1.72 <
  -2   4  16  -1     1.90     3.44     2.41 <
  -1  -4  16  -1     3.98     0.22     2.34 <
   0   4  16  -1    11.65     7.77     1.83 o
   0  -4  16  -1    11.65     6.32     2.80 <
   0   4  15   1     4.62     3.26     1.94 <
   0  -4  15   1     4.61     7.95     2.13 o
   1   4  15   1     1.13     0.78     1.53 <
   1  -4  15   1     1.14     3.99     3.04 <
   2   4  15   1     1.28    -1.07     2.96 <
   3   4  15   1     3.70    -0.56     3.38 <
   3  -4  15   1     3.72     1.76     3.64 <
   4  -4  15   1     1.01     0.00     1.63 <
  -4  -5  16  -1     0.88     0.70     1.48 <
  -3  -5  16  -1     2.81     3.85     2.11 <
  -2   5  16  -1     1.84    -0.25     1.98 <
  -1  -5  16  -1    22.39    20.55     4.64 o
   0   5  16  -1     1.26     1.20     2.38 <
   0  -5  16  -1     1.26     2.50     2.18 <
   0   5  15   1    20.41    16.26     3.45 o
   0  -5  15   1    20.51    16.95     4.22 o
   1   5  15   1     5.90     8.98     2.88 o
   1  -5  15   1     5.86    10.32     3.75 <
   2   5  15   1     4.49     2.95     1.85 <
   2  -5  15   1     4.55     5.05     2.21 <
   3  -5  15   1     4.58     5.18     2.63 <
   4  -5  15   1     3.92     5.06     1.70 <
  -3  -6  16  -1     9.35     1.88     2.47 <
  -2  -6  16  -1    14.96    13.56     2.38 o
  -1  -6  16  -1    10.18     9.23     3.87 <
   0   6  16  -1     8.07     3.34     2.20 <
   0  -6  16  -1     8.01     5.54     2.49 <
   0   6  15   1     4.74     8.71     3.12 <
   0  -6  15   1     4.81     5.60     2.57 <
   1   6  15   1     2.83     2.00     1.75 <
   1  -6  15   1     2.82     4.52     2.57 <
   2  -6  15   1     0.59    -0.64     1.43 <
   3  -6  15   1     0.96     1.24     1.95 <
  -3  -7  16  -1     8.63     8.48     2.67 o
  -2  -7  16  -1     1.00     4.84     1.59 o
  -1  -7  16  -1     5.99     1.80     1.69 <
   0   7  16  -1    10.80    10.86     2.66 o
   0  -7  16  -1    10.76    15.62     2.31 o
   0   7  15   1    25.85    22.96     4.92 o
   0  -7  15   1    25.87    25.55     2.35 o
   1  -7  15   1    43.11    35.54     2.90 o
   2  -7  15   1     1.27    -1.52     1.56 <
   3  -7  15   1     0.31     1.10     1.52 <
  -2  -8  16  -1     9.86    10.05     2.95 o
  -1  -8  16  -1     1.61     5.07     2.72 <
   0  -8  16  -1    25.33    31.26     3.42 o
   0  -8  15   1     1.81     6.53     2.70 <
   1  -8  15   1    15.23    16.89     2.24 o
   2  -8  15   1     5.97     7.68     1.92 o
  -1  -9  16  -1    30.00    31.32     3.20 o
   0  -9  16  -1     6.71     8.54     2.42 o
   0  -9  15   1    95.79    98.58     6.27 o
   1  -9  15   1    14.30    18.96     2.66 o
  -5   0  16   0   205.10   175.23    12.43 o
  -4   0  16   0    74.00    73.34     5.53 o
  -3   0  16   0   158.90   139.60    10.72 o
  -2   0  16   0    16.15    20.94     2.45 o
  -1   0  16   0   214.60   211.49    12.24 o
   0   0  16   0    51.26    44.22     5.36 o
   1   0  16   0   145.64   193.28    15.32 o
   2   0  16   0   197.17   215.62     7.94 o
   3   0  16   0   266.35   249.15    10.09 o
   4   0  16   0    46.24    74.03     5.32 o
   5   0  16   0   101.76    74.41     5.63 o
  -5   1  16   0   106.55   114.28     9.94 o
  -5  -1  16   0   106.20   115.45    10.10 o
  -4   1  16   0    71.85    75.05     5.13 o
  -4  -1  16   0    72.41    72.86     6.23 o
  -3   1  16   0    66.87    80.17     7.91 o
  -3  -1  16   0    66.36    84.70     8.31 o
  -2   1  16   0   258.62   255.45     7.90 o
  -2  -1  16   0   258.79   248.88     8.58 o
  -1   1  16   0   614.75   556.54    19.81 o
  -1  -1  16   0   613.99   548.85    20.54 o
   0  -1  16   0   171.71   163.77    10.36 o
   1   1  16   0   247.57   238.29    17.77 o
   1  -1  16   0   247.60   244.90    17.86 o
   2   1  16   0    74.43    71.59     4.53 o
   2  -1  16   0    74.93    67.62     4.82 o
   3   1  16   0    13.21    15.89     3.63 o
   3  -1  16   0    13.30    11.23     2.88 o
   4   1  16   0   156.20   144.59     8.55 o
   4  -1  16   0   155.10   139.04     6.91 o
   5   1  16   0    25.28    24.21     4.60 o
   5  -1  16   0    25.43    20.63     3.33 o
  -5  -2  16   0   155.60   165.99    12.46 o
  -4   2  16   0   370.97   381.73    14.26 o
  -4  -2  16   0   371.70   376.99    20.06 o
  -3   2  16   0    38.84    41.55     6.36 o
  -2   2  16   0    88.12    95.86     5.38 o
  -2  -2  16   0    90.11   101.30     7.85 o
  -1   2  16   0   787.29   762.16    32.79 o
  -1  -2  16   0   780.16   772.08    14.86 o
   0  -2  16   0   897.80   952.26    40.40 o
   1   2  16   0   576.52   571.26    30.45 o
   1  -2  16   0   575.49   586.45    16.41 o
   2   2  16   0   196.22   206.75    11.03 o
   2  -2  16   0   195.01   196.94     8.20 o
   3   2  16   0    74.10    77.27     8.26 o
   3  -2  16   0    73.27    64.37     5.58 o
   4   2  16   0   130.10   117.88     7.74 o
   4  -2  16   0   130.50   128.59     8.44 o
   5   2  16   0   457.20   436.10    16.60 o
   5  -2  16   0   456.18   473.06    16.82 o
  -5  -3  16   0    96.29    90.98     8.67 o
  -4  -3  16   0    74.46    68.78     8.64 o
  -3   3  16   0   106.57   100.22    10.12 o
  -2   3  16   0   192.43   198.78    10.98 o
  -2  -3  16   0   193.43   192.76    11.86 o
  -1  -3  16   0   322.35   349.82    14.14 o
   0   3  16   0   623.07   696.76    16.15 o
   0  -3  16   0   624.99   663.07    21.07 o
   1  -3  16   0   466.23   510.80    11.75 o
   2  -3  16   0   114.76    99.11     8.45 o
   3   3  16   0    83.45    89.96     9.23 o
   3  -3  16   0    82.35   104.76    10.39 o
   4  -3  16   0    97.64   101.37    11.20 o
   5  -3  16   0    77.55    78.05     5.50 o
  -5  -4  16   0     1.46     5.44     2.47 <
  -4  -4  16   0   107.03   106.86     7.37 o
  -3   4  16   0    26.18    25.57     5.37 o
  -2  -4  16   0   130.56   145.97    11.71 o
  -1  -4  16   0   540.63   554.80    19.26 o
   0   4  16   0     7.04     5.23     2.29 <
   0  -4  16   0     7.02     6.10     2.76 <
   1   4  16   0   148.25   162.87     9.68 o
   1  -4  16   0   147.46   159.92    10.92 o
   2  -4  16   0   499.35   546.38    21.04 o
   3   4  16   0    97.82   101.03     9.68 o
   4  -4  16   0    15.16     3.02     2.81 <
   5  -4  16   0    46.61    54.54     5.89 o
  -4  -5  16   0   139.11   147.69     8.15 o
  -3   5  16   0    31.23     1.58     3.00 <
  -3  -5  16   0    31.40    19.83     7.63 <
  -2  -5  16   0   164.15   160.47    12.64 o
  -1   5  16   0   141.72   147.28     9.72 o
  -1  -5  16   0   140.82   150.39    11.16 o
   0   5  16   0   768.82   846.44    23.44 o
   0  -5  16   0   767.75   831.32    25.45 o
   1   5  16   0    55.88    70.10     7.08 o
   1  -5  16   0    55.99    57.25     7.38 o
   2   5  16   0    83.50    84.22     8.55 o
   2  -5  16   0    84.12    84.78     8.92 o
   3   5  16   0   711.71   709.20    24.60 o
   3  -5  16   0   709.62   701.34    15.30 o
   4  -5  16   0    45.85    41.40     6.12 o
  -4  -6  16   0   134.28   137.02     6.95 o
  -3  -6  16   0    86.68    84.87     6.33 o
  -2  -6  16   0    27.65    22.47     2.70 o
  -1   6  16   0    10.70    11.43     4.18 <
  -1  -6  16   0    10.71    15.37     4.58 o
   0   6  16   0   594.18   599.47    21.80 o
   0  -6  16   0   595.95   605.45    23.58 o
   1   6  16   0   268.91   272.07    14.88 o
   1  -6  16   0   267.68   265.89    15.91 o
   2   6  16   0    14.64    16.51     3.80 o
   2  -6  16   0    14.11    16.15     2.20 o
   3  -6  16   0   123.16   126.33     6.37 o
   4  -6  16   0    21.90    29.12     4.73 o
  -3  -7  16   0    51.06    44.64     4.32 o
  -2  -7  16   0    41.24    35.17     4.58 o
  -1   7  16   0    74.41    75.65     8.32 o
  -1  -7  16   0    73.74    70.18     3.99 o
   0   7  16   0   430.07   421.58    19.44 o
   0  -7  16   0   429.88   406.02    12.04 o
   1   7  16   0    69.44    74.47     8.62 o
   1  -7  16   0    68.71    68.89     3.85 o
   2  -7  16   0   114.13   107.97     6.08 o
   3  -7  16   0    15.06    16.14     3.56 o
  -3  -8  16   0    28.31    21.70     3.39 o
  -2  -8  16   0   125.76   113.35     9.27 o
  -1  -8  16   0   113.73   113.07     7.23 o
   0  -8  16   0    54.98    55.50     5.83 o
   1  -8  16   0    94.32    94.27     4.99 o
   2  -8  16   0   330.18   313.55    11.55 o
   3  -8  16   0    77.33    72.70     4.46 o
  -2  -9  16   0    44.50    49.56     3.65 o
  -1  -9  16   0    16.31    15.27     1.95 o
   0  -9  16   0    29.73    29.47     3.56 o
   1  -9  16   0     7.86     8.64     1.70 o
  -5   0  17  -1     0.20     2.11     1.45 <
  -4   0  17  -1     0.19    -0.11     2.17 <
  -3   0  17  -1     0.50    -1.06     1.82 <
  -2   0  17  -1     1.46     1.84     1.65 <
  -1   0  17  -1     7.58     9.38     2.01 o
   0   0  17  -1     3.38     1.99     1.56 <
   0   0  16   1     0.64    -2.42     3.02 <
   1   0  16   1     1.07     2.29     2.05 <
   2   0  16   1     0.62     1.37     1.25 <
   3   0  16   1     1.34     1.18     1.95 <
   4   0  16   1     4.77     1.19     1.62 <
   5   0  16   1     3.52     2.22     1.43 <
  -5   1  17  -1     0.76     0.18     1.02 <
  -5  -1  17  -1     0.75     2.55     1.21 <
  -4   1  17  -1     5.19     7.20     3.21 <
  -4  -1  17  -1     5.18    10.55     4.00 <
  -3   1  17  -1     5.77     3.82     2.24 <
  -3  -1  17  -1     5.75     9.03     2.96 o
  -2   1  17  -1     2.77     3.23     1.01 o
  -2  -1  17  -1     2.76     1.26     1.64 <
  -1   1  17  -1     1.70     0.47     1.23 <
  -1  -1  17  -1     1.69     0.10     1.01 <
   0   1  17  -1     4.68     1.47     2.12 <
   0  -1  17  -1     4.67     5.32     2.85 <
   0   1  16   1     0.73     1.78     3.70 <
   0  -1  16   1     0.74    -0.31     4.21 <
   1   1  16   1     5.21     2.16     1.48 <
   1  -1  16   1     5.20     3.79     1.33 <
   2   1  16   1     1.00    -0.66     1.47 <
   2  -1  16   1     1.01     3.10     1.67 <
   3   1  16   1     0.27    -1.94     2.62 <
   3  -1  16   1     0.27    -0.34     1.90 <
   4   1  16   1     2.69     4.78     1.82 <
   4  -1  16   1     2.69    -0.03     2.12 <
   5   1  16   1     1.45     2.01     1.47 <
   5  -1  16   1     1.46     0.27     1.07 <
  -5  -2  17  -1     7.73     6.20     2.08 <
  -4   2  17  -1     5.88     2.63     3.07 <
  -4  -2  17  -1     5.83     1.93     3.00 <
  -3   2  17  -1     2.49     2.37     2.73 <
  -2   2  17  -1     4.84     6.26     1.94 o
  -1   2  17  -1     7.99    11.83     2.64 o
  -1  -2  17  -1     7.95     6.14     1.25 o
   0  -2  17  -1    11.13    10.17     3.15 o
   0   2  16   1     8.30     7.79     4.19 <
   0  -2  16   1     8.31     8.73     4.96 <
   1   2  16   1     3.39     1.04     2.76 <
   1  -2  16   1     3.37     1.65     1.20 <
   2   2  16   1     0.72     0.19     1.67 <
   2  -2  16   1     0.71     1.25     1.69 <
   3   2  16   1     1.01     3.08     2.09 <
   3  -2  16   1     1.01     6.37     2.02 o
   4   2  16   1     8.12     1.99     1.68 <
   4  -2  16   1     8.13     2.98     1.63 <
  -4  -3  17  -1     3.32     4.16     2.29 <
  -3   3  17  -1     0.15     1.80     2.30 <
  -3  -3  17  -1     0.15    -2.35     2.38 <
  -2   3  17  -1     4.69     2.48     1.18 <
  -1  -3  17  -1     2.99     0.51     2.01 <
   0  -3  17  -1     1.19     0.27     1.72 <
   0   3  16   1     5.08     6.01     2.63 <
   0  -3  16   1     5.05     3.69     2.59 <
   1  -3  16   1    10.38     7.87     2.41 o
   2   3  16   1     0.81     1.26     1.73 <
   2  -3  16   1     0.81    -0.25     1.95 <
   3   3  16   1     4.65     8.58     3.92 <
   3  -3  16   1     4.63     5.54     4.73 <
   4  -3  16   1     1.96     0.41     2.66 <
  -4  -4  17  -1     2.86     4.26     1.85 <
  -3   4  17  -1     0.44     0.79     2.17 <
  -3  -4  17  -1     0.45     1.07     2.78 <
  -2   4  17  -1     5.22     6.02     3.49 <
  -1  -4  17  -1     6.58     7.44     2.98 <
   0  -4  17  -1     7.67    15.08     3.42 o
   0   4  16   1     7.36     9.72     2.53 o
   0  -4  16   1     7.33     4.03     1.86 <
   1   4  16   1     5.52     8.62     2.81 o
   1  -4  16   1     5.56     2.76     2.91 <
   2  -4  16   1     7.97     2.94     2.26 <
   3  -4  16   1     0.31    -0.08     2.36 <
   4  -4  16   1     4.41     4.60     1.79 <
  -4  -5  17  -1     0.16     2.23     1.41 <
  -3  -5  17  -1     3.62     5.03     2.35 <
  -2   5  17  -1     3.12     6.94     3.49 <
  -2  -5  17  -1     3.16     3.42     2.15 <
  -1  -5  17  -1    10.86     9.23     3.76 <
   0   5  17  -1     1.25    -0.20     1.27 <
   0  -5  17  -1     1.25     2.07     1.86 <
   0   5  16   1    21.07    11.59     3.43 o
   0  -5  16   1    21.06    18.84     4.71 o
   1   5  16   1     0.68     0.97     1.71 <
   1  -5  16   1     0.68     0.81     1.98 <
   2   5  16   1     2.28     0.57     2.02 <
   2  -5  16   1     2.29     0.26     1.21 <
   3  -5  16   1     1.93     0.69     2.61 <
   4  -5  16   1     3.58     2.37     1.64 <
  -3  -6  17  -1    13.02     7.30     2.73 <
  -2  -6  17  -1     4.11     5.40     1.67 o
  -1  -6  17  -1    19.80    22.39     5.14 o
   0   6  17  -1    18.60    19.40     3.82 o
   0  -6  17  -1    18.65    21.73     4.53 o
   0   6  16   1     1.17    -0.67     2.64 <
   0  -6  16   1     1.16     3.02     2.37 <
   1   6  16   1    21.78    23.35     4.52 o
   1  -6  16   1    21.73    18.00     2.45 o
   2  -6  16   1     3.24     1.67     1.48 <
   3  -6  16   1     2.27    -1.15     1.62 <
  -3  -7  17  -1     2.57     4.13     2.02 <
  -2  -7  17  -1     7.18     3.42     1.28 <
  -1  -7  17  -1    10.21     8.84     2.69 o
   0   7  17  -1    26.22    22.53     4.53 o
   0  -7  17  -1    26.20    22.11     2.52 o
   0   7  16   1     2.83    -0.03     1.89 <
   0  -7  16   1     2.84     4.80     1.31 o
   1  -7  16   1     5.86     6.40     1.64 o
   2  -7  16   1     0.19    -0.15     1.65 <
   3  -7  16   1     0.20    -0.62     1.87 <
  -2  -8  17  -1    37.19    38.32     4.97 o
  -1  -8  17  -1    16.46    17.48     4.01 o
   0  -8  17  -1    14.53    15.97     2.33 o
   0  -8  16   1    17.49    10.88     3.09 o
   1  -8  16   1     5.35     6.75     1.91 o
   2  -8  16   1     3.36     5.43     1.61 o
  -1  -9  17  -1    10.27    15.08     2.33 o
   0  -9  17  -1     1.46     1.86     1.40 <
   0  -9  16   1     0.63     0.76     1.60 <
   1  -9  16   1     3.22     3.01     2.26 <
  -5   0  17   0    50.53    50.11     6.76 o
  -4   0  17   0   763.73   787.43    16.75 o
  -3   0  17   0    52.14    37.52     5.82 o
  -2   0  17   0  2180.86  2054.97    19.83 o
  -1   0  17   0   989.05   915.00    26.03 o
   0   0  17   0    27.03    10.35     2.39 o
   1   0  17   0    47.33    51.12     9.78 o
   2   0  17   0  1350.24  1243.63    19.26 o
   3   0  17   0   359.34   355.27    17.54 o
   4   0  17   0   592.44   582.70    17.03 o
   5   0  17   0   150.23   126.64     6.87 o
  -5   1  17   0    30.27    27.23     5.42 o
  -5  -1  17   0    29.91    33.64     6.02 o
  -4   1  17   0    97.09    98.14     6.05 o
  -4  -1  17   0    96.21   102.30     7.36 o
  -3   1  17   0    38.28    34.36     5.75 o
  -3  -1  17   0    38.73    23.55     4.60 o
  -2   1  17   0   100.84   113.49     4.74 o
  -2  -1  17   0   100.63   108.65     5.84 o
  -1   1  17   0   272.54   265.30     9.91 o
  -1  -1  17   0   272.55   264.50     8.21 o
   0  -1  17   0  2365.84  2308.27    40.45 o
   1   1  17   0    40.07    39.52     8.02 o
   1  -1  17   0    40.31    56.35     5.49 o
   2   1  17   0    58.63    66.80     4.46 o
   2  -1  17   0    58.71    68.03     4.67 o
   3   1  17   0   103.22    94.56     9.32 o
   3  -1  17   0   101.72    92.01     6.69 o
   4   1  17   0   104.56    98.58     7.11 o
   4  -1  17   0   104.90   108.56     6.21 o
   5   1  17   0    11.74    18.15     3.93 o
   5  -1  17   0    12.13    18.25     3.19 o
  -5  -2  17   0    24.23    38.25     6.81 o
  -4   2  17   0   170.65   181.97     9.95 o
  -4  -2  17   0   170.80   178.40    14.14 o
  -3   2  17   0    13.42    12.72     3.91 o
  -2   2  17   0   679.65   706.97    14.67 o
  -2  -2  17   0   677.24   724.00    21.08 o
  -1   2  17   0   383.77   395.48    24.30 o
  -1  -2  17   0   380.21   403.90     9.29 o
   0  -2  17   0  1952.91  2182.42    62.71 o
   1   2  17   0   193.52   232.88    19.95 o
   1  -2  17   0   193.57   227.01     7.56 o
   2  -2  17   0   103.64    96.45     6.05 o
   3   2  17   0    80.05    78.91     8.79 o
   3  -2  17   0    80.39    76.94     6.26 o
   4   2  17   0   346.91   323.97    16.62 o
   5   2  17   0    84.59    70.36     7.05 o
  -5  -3  17   0    92.28    88.73     8.34 o
  -4   3  17   0   120.09   135.57    11.80 o
  -4  -3  17   0   120.00   134.07    12.06 o
  -3   3  17   0   246.83   241.55    15.41 o
  -2   3  17   0    91.41    88.09     7.55 o
  -2  -3  17   0    92.18    98.91     8.69 o
  -1  -3  17   0   435.64   455.92    16.15 o
   0  -3  17   0   359.34   378.99    15.99 o
   1  -3  17   0   175.57   188.13     7.41 o
   2  -3  17   0   148.49   147.40     9.96 o
   3   3  17   0   127.43   129.69    11.00 o
   3  -3  17   0   127.13   132.59    11.14 o
   4  -3  17   0    68.92    40.60     7.43 o
   5  -3  17   0    12.52    14.11     2.41 o
  -5  -4  17   0     9.03     2.08     2.19 <
  -4  -4  17   0     6.97     6.77     2.75 <
  -3   4  17   0     4.48    -0.52     2.47 <
  -2  -4  17   0    44.73    51.72     6.86 o
  -1  -4  17   0   640.33   639.86    21.17 o
   0   4  17   0    23.57    24.78     3.75 o
   0  -4  17   0    24.16    34.44     5.06 o
   1   4  17   0   533.29   569.22    18.01 o
   1  -4  17   0   537.24   578.20    20.33 o
   2  -4  17   0    50.80    51.71     7.09 o
   3   4  17   0    51.80    50.30     7.24 o
   4  -4  17   0     4.09    14.79     3.57 o
   5  -4  17   0   293.29   254.35     8.56 o
  -4  -5  17   0    21.89    25.43     3.20 o
  -3   5  17   0   190.20   182.64    13.92 o
  -3  -5  17   0   188.74   197.32    14.43 o
  -2  -5  17   0    36.82    35.68     6.14 o
  -1  -5  17   0    31.45    30.35     5.59 o
   0   5  17   0    89.28   104.93     8.54 o
   0  -5  17   0    89.83   107.51     9.62 o
   1   5  17   0   297.85   299.35    14.32 o
   1  -5  17   0   297.34   290.80    15.62 o
   2   5  17   0    71.07    66.67     7.11 o
   2  -5  17   0    71.18    73.28     8.14 o
   3  -5  17   0   293.69   253.90    16.65 o
   4  -5  17   0     5.35     9.16     3.55 <
  -4  -6  17   0   171.83   145.51    10.07 o
  -3  -6  17   0    26.23    24.60     3.13 o
  -2  -6  17   0   271.06   251.59     8.96 o
  -1   6  17   0   386.88   372.46    17.39 o
  -1  -6  17   0   385.33   375.62    18.74 o
   0   6  17   0    63.10    67.08     7.41 o
   0  -6  17   0    63.45    57.98     7.86 o
   1   6  17   0    55.87    55.54     7.12 o
   1  -6  17   0    56.89    54.96     7.87 o
   2   6  17   0   164.40   181.59    12.69 o
   2  -6  17   0   165.20   164.66     6.48 o
   3  -6  17   0    43.73    48.61     4.18 o
   4  -6  17   0   178.48   167.14    10.59 o
  -3  -7  17   0   216.37   188.04     8.30 o
  -2  -7  17   0    47.49    51.26     5.29 o
  -1  -7  17   0   410.70   402.87    11.70 o
   0   7  17   0   108.75   106.44     9.67 o
   0  -7  17   0   110.39    99.53     5.15 o
   1  -7  17   0   326.26   316.57    10.55 o
   2  -7  17   0   238.54   245.70    10.96 o
   3  -7  17   0   364.16   339.80    11.66 o
  -3  -8  17   0   106.14   103.25     6.92 o
  -2  -8  17   0   108.10    99.17     8.49 o
  -1  -8  17   0    62.74    62.54     5.37 o
   0  -8  17   0     6.96     6.83     2.82 <
   1  -8  17   0   304.22   264.36    11.15 o
   2  -8  17   0    39.64    55.30     5.19 o
   3  -8  17   0     3.14    -0.93     2.07 <
  -1  -9  17   0    70.50    76.05     3.94 o
   0  -9  17   0    18.38    18.04     4.27 o
   1  -9  17   0    85.93    83.99     4.32 o
  -5   0  18  -1     1.32    -0.75     1.19 <
  -4   0  18  -1     4.78     3.19     2.59 <
  -3   0  18  -1     1.03     3.54     4.23 <
  -2   0  18  -1     6.07     4.87     1.49 o
  -1   0  18  -1     0.16     0.19     2.03 <
   0   0  18  -1     0.58    -1.16     1.97 <
   0   0  17   1    19.84    11.07     3.85 <
   1   0  17   1     0.58     0.39     1.58 <
   2   0  17   1     0.85    -0.38     1.49 <
   3   0  17   1     0.51     1.73     1.71 <
   4   0  17   1    20.04    19.05     4.76 o
   5   0  17   1     9.08     7.57     2.47 o
  -5   1  18  -1     1.02     0.47     1.24 <
  -5  -1  18  -1     1.03    -0.72     1.17 <
  -4   1  18  -1     6.88     3.71     2.01 <
  -4  -1  18  -1     6.92    16.67     4.91 o
  -3   1  18  -1     2.28     5.28     3.41 <
  -3  -1  18  -1     2.30     3.25     2.64 <
  -2   1  18  -1     3.79     1.02     0.98 <
  -2  -1  18  -1     3.81     4.10     1.60 <
  -1   1  18  -1     2.11     2.25     1.34 <
  -1  -1  18  -1     2.12     2.72     1.63 <
   0   1  18  -1     1.10     1.87     3.22 <
   0  -1  18  -1     1.10     1.87     2.62 <
   0  -1  17   1     0.92    -3.75     4.72 <
   1   1  17   1     7.21     5.90     2.54 <
   1  -1  17   1     7.20     9.22     1.83 o
   2   1  17   1     1.41     2.40     2.51 <
   2  -1  17   1     1.41     1.69     1.35 <
   3   1  17   1     1.08    -0.83     2.55 <
   3  -1  17   1     1.08    -0.39     1.98 <
   4   1  17   1    11.55     9.34     2.98 o
   4  -1  17   1    11.57     6.56     3.32 <
   5   1  17   1     2.42     1.62     1.71 <
  -4   2  18  -1     0.13     1.31     2.54 <
  -4  -2  18  -1     0.13     0.56     2.55 <
  -3   2  18  -1     4.63     6.61     1.96 o
  -2   2  18  -1     0.88     0.39     1.11 <
  -1   2  18  -1     1.56     1.05     1.80 <
  -1  -2  18  -1     1.54     0.54     1.30 <
   0  -2  18  -1     9.00    10.55     2.38 o
   0   2  17   1     7.81    16.00     5.71 <
   0  -2  17   1     7.86     8.81     1.66 o
   1   2  17   1     2.45     6.90     5.96 <
   1  -2  17   1     2.45     4.46     1.78 <
   2   2  17   1     8.50    11.78     3.39 o
   2  -2  17   1     8.55     7.96     2.35 o
   3   2  17   1     4.08     2.97     2.21 <
   3  -2  17   1     4.08     2.36     2.39 <
   4   2  17   1     1.30     5.31     3.07 <
   4  -2  17   1     1.31     1.54     1.98 <
  -4  -3  18  -1     2.13    -1.08     2.67 <
  -3   3  18  -1     0.33     4.11     2.36 <
  -3  -3  18  -1     0.34    -1.55     2.03 <
  -2   3  18  -1     0.25     0.69     1.56 <
  -1  -3  18  -1     1.94     3.77     2.62 <
   0  -3  18  -1    15.35    18.67     3.56 o
   0   3  17   1     0.87     1.03     1.25 <
   0  -3  17   1     0.86     2.62     1.37 <
   1  -3  17   1     3.69     2.32     1.55 <
   2   3  17   1     4.10     3.54     1.69 <
   2  -3  17   1     4.14    -0.14     2.09 <
   3   3  17   1     6.20    12.46     4.30 <
   3  -3  17   1     6.18     7.01     2.66 <
   4  -3  17   1     2.71     4.05     3.40 <
  -4  -4  18  -1     0.09     1.08     1.50 <
  -3  -4  18  -1     3.24     7.14     2.07 o
  -2   4  18  -1     4.39    -3.21     3.63 <
  -1  -4  18  -1     8.32     9.85     3.87 <
   0  -4  18  -1     1.94     2.67     1.80 <
   0   4  17   1    27.64    23.85     3.68 o
   0  -4  17   1    27.59    25.19     4.29 o
   1   4  17   1     1.61     1.15     2.18 <
   1  -4  17   1     1.60    -3.39     2.29 <
   2  -4  17   1     0.88     0.76     1.98 <
   4  -4  17   1     0.11     3.23     2.21 <
  -4  -5  18  -1     0.53    -1.12     1.28 <
  -3  -5  18  -1     0.10     9.87     3.52 <
  -2   5  18  -1     2.11     1.41     2.53 <
  -2  -5  18  -1     2.14     1.45     1.30 <
  -1  -5  18  -1     1.63    -0.22     3.48 <
   0   5  18  -1     9.92     9.07     2.68 o
   0  -5  18  -1     9.86    12.32     4.19 <
   0   5  17   1     4.96     5.60     2.52 <
   0  -5  17   1     4.96     3.79     2.55 <
   1   5  17   1     6.00    12.91     3.30 o
   1  -5  17   1     5.99     6.43     2.85 <
   2   5  17   1     6.57     7.77     2.82 <
   2  -5  17   1     6.54     2.98     1.34 <
   3  -5  17   1     0.06    -3.34     2.27 <
   4  -5  17   1     2.36     5.73     2.67 <
  -3  -6  18  -1     1.05     0.02     2.56 <
  -2  -6  18  -1     0.27     2.97     1.55 <
  -1  -6  18  -1    19.11    16.06     2.64 o
   0   6  18  -1    10.21    12.02     3.64 o
   0  -6  18  -1    10.26     8.20     3.07 <
   0   6  17   1     5.72     3.49     2.45 <
   0  -6  17   1     5.70    -0.04     2.35 <
   1   6  17   1     8.63     7.16     3.22 <
   1  -6  17   1     8.58     9.51     1.64 o
   2  -6  17   1     0.07     1.74     1.47 <
   3  -6  17   1     1.18     2.16     2.33 <
  -3  -7  18  -1     0.37    -0.21     1.75 <
  -2  -7  18  -1     1.63    -0.36     1.23 <
  -1  -7  18  -1    18.57    15.62     3.37 o
   0   7  18  -1    28.31    29.43     5.08 o
   0  -7  18  -1    28.33    29.96     2.97 o
   0   7  17   1     1.91    -2.89     1.62 <
   0  -7  17   1     1.91     2.06     1.44 <
   1  -7  17   1    27.26    29.36     2.96 o
   2  -7  17   1     2.48     4.43     2.02 <
   3  -7  17   1     4.41     4.99     1.51 o
  -2  -8  18  -1    18.98    26.32     4.06 o
  -1  -8  18  -1    57.07    53.11     6.19 o
   0  -8  18  -1    22.13    23.05     2.91 o
   0  -8  17   1     8.30    10.73     2.85 o
   1  -8  17   1     1.58     3.44     1.29 <
   2  -8  17   1    10.31    11.26     2.13 o
  -1  -9  18  -1    18.71    16.58     2.17 o
   0  -9  18  -1     2.02     3.76     1.50 <
   0  -9  17   1    29.88    23.49     4.33 o
   1  -9  17   1     6.62     7.23     2.54 <
  -5   0  18   0    20.14    30.10     5.46 o
  -4   0  18   0   354.74   343.14    11.13 o
  -3   0  18   0    41.29    39.32     4.21 o
  -2   0  18   0   802.15   827.53    15.95 o
  -1   0  18   0    21.01    17.94     2.47 o
   0   0  18   0  2747.56  3019.79    45.08 o
   1   0  18   0     3.54     1.86     2.24 <
   2   0  18   0    59.89    56.78     4.44 o
   3   0  18   0     2.62     4.31     1.84 <
   4   0  18   0    19.83    21.09     3.00 o
   5   0  18   0    69.14    58.32     4.79 o
  -5   1  18   0   180.68   184.90    12.23 o
  -5  -1  18   0   182.16   199.05    13.07 o
  -4   1  18   0   184.40   194.66     8.45 o
  -4  -1  18   0   187.03   192.58     8.34 o
  -3   1  18   0   190.88   194.08    13.01 o
  -2   1  18   0    22.33    10.79     2.31 o
  -2  -1  18   0    22.45    18.07     3.35 o
  -1   1  18   0   648.74   770.50    15.40 o
  -1  -1  18   0   648.53   783.43    14.99 o
   0  -1  18   0  2375.64  2458.24    42.71 o
   1   1  18   0  3308.82  3517.15    70.34 o
   1  -1  18   0  3309.08  3545.99    41.00 o
   2   1  18   0   675.07   689.26    14.27 o
   2  -1  18   0   672.87   667.59    14.83 o
   3   1  18   0   120.05   110.48    10.20 o
   3  -1  18   0   121.24   122.76     7.63 o
   4   1  18   0    28.88    21.88     3.40 o
   4  -1  18   0    29.28    23.02     3.16 o
   5   1  18   0    28.09    21.24     4.02 o
   5  -1  18   0    27.89    22.02     3.57 o
  -5  -2  18   0    96.94   101.56     9.48 o
  -4   2  18   0    37.25    40.99     7.34 o
  -4  -2  18   0    36.44    47.05     7.59 o
  -3   2  18   0    71.43    61.95     7.54 o
  -2   2  18   0   169.71   168.54     7.50 o
  -2  -2  18   0   172.77   179.94    11.36 o
  -1  -2  18   0  1035.66  1094.47    15.78 o
   0  -2  18   0   657.13   775.48    15.53 o
   1   2  18   0  1456.68  1562.18    52.90 o
   1  -2  18   0  1465.30  1553.16    20.01 o
   2  -2  18   0   638.23   670.57    15.37 o
   3   2  18   0    18.74     9.43     3.98 <
   3  -2  18   0    18.70    17.78     3.77 o
   4   2  18   0   638.91   570.94    22.08 o
   5  -2  18   0   213.80   194.32    12.46 o
  -5  -3  18   0    36.23    30.52     5.18 o
  -4   3  18   0     7.11    16.07     5.30 o
  -4  -3  18   0     6.96    16.36     4.73 o
  -3   3  18   0    54.32    62.37     7.77 o
  -2   3  18   0   154.44   142.54     9.82 o
  -2  -3  18   0   154.39   142.08    10.41 o
  -1  -3  18   0   251.53   245.94    12.24 o
   0  -3  18   0   195.58   203.55    11.80 o
   1  -3  18   0    39.29    45.16     3.97 o
   2  -3  18   0   261.36   278.05    14.31 o
   3   3  18   0    37.40    36.83     6.43 o
   3  -3  18   0    37.26    36.18     6.15 o
   4  -3  18   0    39.61    26.61     5.68 o
   5  -3  18   0    55.14    50.92     4.40 o
  -5  -4  18   0    74.64    81.62     7.18 o
  -4  -4  18   0   292.44   276.17    11.27 o
  -3   4  18   0    22.50    23.34     5.56 o
  -2   4  18   0   121.65   123.13     9.85 o
  -2  -4  18   0   121.65   125.72    10.92 o
  -1  -4  18   0   119.24   126.88     9.88 o
   0   4  18   0   359.46   373.70    14.05 o
   0  -4  18   0   358.98   367.38    15.94 o
   1   4  18   0    45.19    50.15     5.72 o
   1  -4  18   0    45.03    40.08     5.66 o
   2  -4  18   0   311.52   304.19    16.52 o
   3  -4  18   0    24.25    16.31     3.50 o
   4  -4  18   0    53.80    47.95     5.35 o
  -4  -5  18   0     4.53    10.47     2.89 o
  -3  -5  18   0   205.54   163.76    12.87 o
  -2  -5  18   0    48.07    44.13     6.22 o
  -1  -5  18   0    14.80    15.63     4.09 o
   0   5  18   0    28.29    30.23     4.50 o
   0  -5  18   0    29.12    30.17     5.34 o
   1   5  18   0   180.40   170.51    10.93 o
   1  -5  18   0   180.35   164.65    11.93 o
   2   5  18   0   175.54   180.68    12.00 o
   2  -5  18   0   176.43   187.38    13.65 o
   3  -5  18   0   293.14   286.49    17.12 o
   4  -5  18   0     8.22    17.97     4.39 o
  -4  -6  18   0   102.93   103.18     8.47 o
  -3  -6  18   0   308.48   281.24    11.62 o
  -2  -6  18   0   333.45   301.55     9.93 o
  -1  -6  18   0   142.63   145.33    11.88 o
   0   6  18   0   139.44   138.91    10.59 o
   0  -6  18   0   139.12   139.38    11.67 o
   1   6  18   0     4.23     6.08     3.26 <
   1  -6  18   0     4.15     6.55     3.97 <
   2   6  18   0    59.55    62.76     7.58 o
   2  -6  18   0    58.78    60.60     3.79 o
   3  -6  18   0    64.66    52.88     4.34 o
   4  -6  18   0   180.54   154.48    10.15 o
  -3  -7  18   0    91.74    81.12     5.49 o
  -2  -7  18   0    81.96    91.75     6.77 o
  -1  -7  18   0    45.54    47.72     3.80 o
   0   7  18   0    65.75    66.92     7.74 o
   0  -7  18   0    66.93    63.22     4.05 o
   1  -7  18   0    93.51    86.82     4.83 o
   2  -7  18   0    43.48    43.80     4.05 o
   3  -7  18   0    57.84    61.24     4.01 o
  -2  -8  18   0   302.03   326.19    14.51 o
  -1  -8  18   0   173.14   162.44     8.21 o
   0  -8  18   0    46.64    41.64     4.71 o
   1  -8  18   0   119.30   116.88     6.17 o
   2  -8  18   0    43.40    41.67     4.43 o
  -1  -9  18   0    48.24    51.25     2.76 o
   0  -9  18   0    30.27    27.06     5.11 o
   1  -9  18   0    45.05    44.11     3.77 o
  -5   0  19  -1     0.17     1.26     1.55 <
  -4   0  19  -1     2.52     3.90     3.30 <
  -3   0  19  -1     4.19     3.23     2.88 <
  -2   0  19  -1     3.53     1.89     1.20 <
  -1   0  19  -1     4.52     3.61     1.19 o
   0   0  19  -1     0.12    -0.20     1.68 <
   0   0  18   1     1.63     0.23     2.56 <
   1   0  18   1     0.30     1.28     2.12 <
   2   0  18   1     1.72     2.34     1.34 <
   3   0  18   1     0.10     0.49     1.86 <
   4   0  18   1     0.25    -5.56     2.59 <
  -5  -1  19  -1     9.28    10.23     2.06 o
  -4   1  19  -1     2.37     3.98     3.38 <
  -4  -1  19  -1     2.37     5.93     3.11 <
  -3   1  19  -1     9.40     8.78     4.08 <
  -2   1  19  -1     0.88    -0.59     1.51 <
  -2  -1  19  -1     0.89    -0.63     1.81 <
  -1   1  19  -1     3.16     0.33     1.20 <
  -1  -1  19  -1     3.17     2.61     1.58 <
   0   1  19  -1     8.63     6.59     2.75 <
   0  -1  19  -1     8.63    12.35     2.65 o
   0  -1  18   1    19.58    17.48     3.11 o
   1   1  18   1     2.56     3.93     1.86 <
   1  -1  18   1     2.57     1.71     1.33 <
   2   1  18   1     3.02    -0.13     2.15 <
   2  -1  18   1     3.02     2.53     1.55 <
   3   1  18   1     2.61    -0.19     2.11 <
   3  -1  18   1     2.60     1.98     1.58 <
   4   1  18   1    24.83    23.67     4.55 o
   4  -1  18   1    24.81    15.22     4.38 o
  -4   2  19  -1     0.10    -1.41     2.11 <
  -4  -2  19  -1     0.10    -1.38     3.06 <
  -3   2  19  -1     1.49    -1.19     3.25 <
  -2   2  19  -1     7.51     5.25     1.82 <
  -1   2  19  -1     2.68     0.57     1.32 <
  -1  -2  19  -1     2.68     0.72     0.97 <
   0  -2  19  -1     6.22     8.77     1.68 o
   0  -2  18   1    14.04    13.06     2.42 o
   1  -2  18   1     3.64     3.04     1.51 <
   2   2  18   1     1.03    -1.17     2.46 <
   2  -2  18   1     1.02     1.86     1.56 <
   3   2  18   1     6.77     9.07     2.39 o
   3  -2  18   1     6.75     5.60     1.89 <
   4   2  18   1     1.06     0.53     2.09 <
   4  -2  18   1     1.08     0.58     2.08 <
  -4  -3  19  -1     0.16     4.01     2.87 <
  -3   3  19  -1     2.06    -0.02     2.13 <
  -3  -3  19  -1     2.05     2.93     2.36 <
  -2   3  19  -1     0.53     0.96     1.59 <
  -1  -3  19  -1     6.62     5.02     1.89 <
   0  -3  19  -1     1.67     4.13     2.38 <
   0  -3  18   1     0.89     1.45     2.20 <
   1  -3  18   1     0.59     0.61     1.37 <
   2  -3  18   1     0.72     0.93     1.95 <
   3   3  18   1     4.79     4.54     3.31 <
   3  -3  18   1     4.83     2.03     2.28 <
   4  -3  18   1     1.40     2.51     1.55 <
  -4  -4  19  -1     1.33     2.68     2.06 <
  -3  -4  19  -1     0.38    -0.97     2.27 <
  -2   4  19  -1     8.64     7.96     1.97 o
  -1  -4  19  -1    11.31     6.21     2.94 <
   0  -4  19  -1    12.45    13.39     3.58 o
   0   4  18   1     3.31     2.22     1.69 <
   0  -4  18   1     3.26     6.17     3.11 <
   1   4  18   1     1.75     1.32     1.26 <
   1  -4  18   1     1.70     2.21     1.96 <
   2  -4  18   1     1.88    -2.20     2.38 <
   3  -4  18   1     7.38     5.98     2.89 <
   4  -4  18   1     3.05     2.88     1.77 <
  -4  -5  19  -1     3.41     5.65     1.66 o
  -3  -5  19  -1     2.19     1.95     1.83 <
  -2   5  19  -1     0.60    -0.73     2.20 <
  -2  -5  19  -1     0.58     0.31     1.63 <
  -1  -5  19  -1     2.80     6.88     3.39 <
   0  -5  19  -1    25.07    31.81     5.23 o
   0   5  18   1    18.62    16.27     3.31 o
   0  -5  18   1    18.69    16.14     4.40 o
   1   5  18   1    16.06    20.75     4.50 o
   1  -5  18   1    16.08    17.80     4.24 o
   2   5  18   1     1.84     3.41     2.16 <
   2  -5  18   1     1.79     0.66     1.52 <
   3  -5  18   1     3.82     8.97     3.90 <
   4  -5  18   1     0.12     1.42     1.65 <
  -3  -6  19  -1     0.56    -3.76     2.34 <
  -2  -6  19  -1     8.00     3.69     1.35 <
  -1  -6  19  -1    15.85    17.19     2.50 o
   0   6  19  -1    17.75    14.00     4.08 o
   0  -6  19  -1    17.76    24.27     5.49 o
   0   6  18   1     4.36     1.81     2.34 <
   0  -6  18   1     4.35     6.28     2.81 <
   1   6  18   1     4.84     2.26     1.88 <
   1  -6  18   1     4.96     7.10     1.60 o
   2  -6  18   1     2.28     3.97     1.30 o
   3  -6  18   1     0.86    -1.45     2.58 <
  -3  -7  19  -1    24.81    24.61     4.18 o
  -2  -7  19  -1     3.62     2.04     1.57 <
  -1  -7  19  -1    14.97    14.41     3.00 o
   0  -7  19  -1    17.71    12.59     2.57 o
   0  -7  18   1    12.87    13.04     2.06 o
   1  -7  18   1    28.47    26.09     2.82 o
   2  -7  18   1     6.92     7.79     1.83 o
   3  -7  18   1     9.09    14.36     2.21 o
  -2  -8  19  -1    43.87    43.49     4.74 o
  -1  -8  19  -1    41.20    35.55     5.36 o
   0  -8  19  -1    14.16     5.54     1.56 o
   0  -8  18   1     5.25     5.64     2.29 <
   1  -8  18   1     5.88     9.19     1.71 o
   2  -8  18   1    13.77    13.56     2.42 o
  -1  -9  19  -1     5.25     3.81     1.34 <
   0  -9  19  -1     8.47    10.52     2.11 o
   0  -9  18   1     7.69     6.46     3.12 <
  -5   0  19   0    19.97    16.12     4.44 o
  -4   0  19   0   167.56   175.48     8.11 o
  -3   0  19   0    44.39    23.31     3.46 o
  -2   0  19   0  1338.05  1223.38    19.95 o
  -1   0  19   0    65.98    57.95     3.90 o
   0   0  19   0   535.92   538.28    19.52 o
   1   0  19   0    15.84    13.63     2.78 o
   2   0  19   0  1192.58  1191.91    19.38 o
   3   0  19   0   862.61   867.44    19.47 o
   4   0  19   0  1158.11  1163.04    24.15 o
   5   0  19   0    74.39    65.66     5.14 o
  -5   1  19   0    98.56   105.23     9.11 o
  -5  -1  19   0    98.01   109.54     9.56 o
  -4   1  19   0    84.03    86.26     5.58 o
  -4  -1  19   0    83.50    89.71     7.02 o
  -3   1  19   0   515.86   497.15    14.33 o
  -2   1  19   0   221.01   223.85     6.92 o
  -2  -1  19   0   218.72   214.39     8.52 o
  -1   1  19   0  1726.46  1889.58    22.88 o
  -1  -1  19   0  1727.25  1858.61    23.55 o
   0  -1  19   0   663.05   671.69    16.28 o
   1   1  19   0  2973.55  3186.38    35.61 o
   1  -1  19   0  2980.71  3134.37    40.02 o
   2   1  19   0   124.98   125.85     8.53 o
   2  -1  19   0   125.86   135.10     6.73 o
   3   1  19   0   313.40   326.10    17.27 o
   3  -1  19   0   313.42   298.16    11.94 o
   4   1  19   0    62.61    58.40     7.65 o
   4  -1  19   0    62.84    67.63     7.83 o
   5   1  19   0    82.43    76.56     7.08 o
   5  -1  19   0    81.18    78.81     5.69 o
  -5   2  19   0    11.84    16.27     4.01 o
  -5  -2  19   0    11.92    19.52     4.69 o
  -4   2  19   0    13.91    40.78     7.50 o
  -4  -2  19   0    13.90    31.38     6.60 o
  -3   2  19   0   326.00   290.41    16.42 o
  -2   2  19   0   325.18   311.50    10.16 o
  -2  -2  19   0   323.61   298.89    14.39 o
  -1  -2  19   0    15.83    22.59     2.97 o
   0  -2  19   0   264.37   289.62     9.78 o
   1   2  19   0   161.20   206.69    19.60 o
   1  -2  19   0   160.18   192.18     7.12 o
   2  -2  19   0   113.83   122.70     6.92 o
   3   2  19   0    66.77    57.51     7.22 o
   3  -2  19   0    65.59    49.55     5.37 o
   4   2  19   0   279.93   250.26    14.37 o
   5   2  19   0    72.04    60.73     6.15 o
   5  -2  19   0    70.90    75.96     8.00 o
  -5  -3  19   0    43.14    45.55     5.64 o
  -4   3  19   0   102.54    96.67    10.17 o
  -4  -3  19   0   103.94   100.02    10.21 o
  -3   3  19   0   128.80   109.13    10.42 o
  -2   3  19   0   266.19   273.37    13.72 o
  -2  -3  19   0   266.23   257.78    14.08 o
  -1  -3  19   0   639.60   605.86    19.37 o
   0  -3  19   0   472.93   498.02    16.83 o
   1   3  19   0   226.78   217.36    10.51 o
   1  -3  19   0   226.48   218.40     8.41 o
   2  -3  19   0    19.77    10.55     3.67 <
   3   3  19   0   180.33   176.82    12.65 o
   3  -3  19   0   181.39   177.35    12.85 o
   4  -3  19   0     7.31    15.61     4.56 o
   5  -3  19   0   169.68   154.24     7.03 o
  -5  -4  19   0   125.04   140.00     8.85 o
  -4  -4  19   0   133.71   118.96     7.65 o
  -3   4  19   0    50.95    51.58     7.51 o
  -2   4  19   0   295.71   293.88    14.85 o
  -2  -4  19   0   298.75   279.73    16.01 o
  -1  -4  19   0    19.68    22.73     4.55 o
   0  -4  19   0    61.49    55.85     6.70 o
   1   4  19   0    61.82    60.35     5.98 o
   1  -4  19   0    62.71    65.48     7.34 o
   2   4  19   0    59.37    54.35     6.28 o
   2  -4  19   0    60.08    62.73     7.76 o
   3  -4  19   0    39.20    59.21     5.74 o
   4  -4  19   0   320.76   290.63    11.63 o
  -4  -5  19   0   160.10   150.89     7.63 o
  -3  -5  19   0    73.97    63.36     9.33 o
  -2  -5  19   0   137.18   119.76    11.07 o
  -1  -5  19   0    25.81    36.38     5.93 o
   0   5  19   0   440.15   456.21    17.50 o
   0  -5  19   0   439.85   420.00    18.75 o
   1   5  19   0   232.31   231.68    12.97 o
   1  -5  19   0   231.53   231.66    14.38 o
   2   5  19   0   152.02   144.50    11.00 o
   2  -5  19   0   152.68   140.61    11.85 o
   3  -5  19   0    86.95    78.77     9.80 o
   4  -5  19   0     4.73     6.90     3.90 <
  -4  -6  19   0    25.60    36.56     4.92 o
  -3  -6  19   0    47.22    53.85     5.48 o
  -2  -6  19   0   100.36    82.87     5.50 o
  -1  -6  19   0   618.90   642.69    17.25 o
   0   6  19   0    68.17    83.12     8.28 o
   0  -6  19   0    68.04    74.94     8.65 o
   1   6  19   0   620.14   612.92    22.56 o
   1  -6  19   0   623.15   621.56    12.40 o
   2  -6  19   0    91.50    80.02     4.60 o
   3  -6  19   0    43.65    39.79     3.64 o
   4  -6  19   0   169.10   159.43     9.92 o
  -3  -7  19   0    92.67    91.31     5.49 o
  -2  -7  19   0   131.39   116.36     7.78 o
  -1  -7  19   0     3.93     2.43     1.38 <
   0  -7  19   0     5.88     6.51     2.21 <
   1  -7  19   0    50.00    41.16     3.35 o
   2  -7  19   0   178.67   193.83     9.77 o
   3  -7  19   0    65.11    67.56     4.08 o
  -2  -8  19   0   105.80   105.65     8.46 o
  -1  -8  19   0    19.18    23.49     3.60 o
   0  -8  19   0     2.73     2.13     2.02 <
   1  -8  19   0   252.71   242.43     8.50 o
   2  -8  19   0   154.19   155.44     7.75 o
  -1  -9  19   0    25.87    22.94     1.83 o
   0  -9  19   0   191.73   179.86    11.58 o
   1  -9  19   0    28.82    19.67     2.53 o
  -5   0  20  -1     0.99    -3.21     1.74 <
  -4   0  20  -1     0.93     1.57     2.84 <
  -3   0  20  -1     0.69     4.34     3.05 <
  -2   0  20  -1    13.76     9.34     2.59 o
  -1   0  20  -1     5.58     6.01     2.30 <
   0   0  20  -1     1.65     2.64     2.21 <
   0   0  19   1    10.15     7.72     2.10 o
   1   0  19   1    30.90    28.34     4.32 o
   2   0  19   1     7.94    12.67     2.52 o
   3   0  19   1     4.15     7.17     2.70 <
   4   0  19   1    29.72    28.66     5.47 o
  -4   1  20  -1     1.18     2.29     2.26 <
  -4  -1  20  -1     1.20     2.44     2.37 <
  -3   1  20  -1     5.50     6.18     3.08 <
  -2   1  20  -1     2.89     2.71     1.70 <
  -2  -1  20  -1     2.91     4.50     2.59 <
  -1   1  20  -1     0.74     0.02     1.47 <
  -1  -1  20  -1     0.73    -0.94     1.26 <
   0   1  20  -1     1.56     1.13     1.15 <
   0  -1  20  -1     1.58     2.05     1.38 <
   0   1  19   1    23.67    24.03     3.43 o
   0  -1  19   1    23.69    27.32     4.24 o
   1   1  19   1     2.68     3.28     2.37 <
   1  -1  19   1     2.69     3.88     2.19 <
   2   1  19   1     0.57     3.61     3.06 <
   2  -1  19   1     0.55     1.58     1.48 <
   3   1  19   1     3.69     1.46     3.00 <
   3  -1  19   1     3.68    -2.21     2.02 <
   4   1  19   1     3.12     5.87     2.41 <
   4  -1  19   1     3.14     1.43     1.83 <
  -4   2  20  -1     0.68     1.88     2.03 <
  -4  -2  20  -1     0.68     2.37     3.42 <
  -3   2  20  -1     6.01     5.21     2.33 <
  -3  -2  20  -1     6.00     6.75     2.58 <
  -2   2  20  -1     0.12    -1.25     1.46 <
  -1   2  20  -1     0.94    -0.83     1.24 <
  -1  -2  20  -1     0.96     0.29     1.14 <
   0  -2  20  -1     0.54     1.16     1.08 <
   0  -2  19   1     6.01     4.69     1.49 o
   1  -2  19   1     4.03     0.46     1.80 <
   2  -2  19   1     1.12     2.09     1.99 <
   3   2  19   1     4.13     6.66     2.35 <
   3  -2  19   1     4.11     3.66     2.01 <
   4   2  19   1    12.84    11.09     2.38 o
   4  -2  19   1    12.86    15.37     4.56 o
  -4   3  20  -1     0.03     0.94     2.42 <
  -4  -3  20  -1     0.03     0.24     1.96 <
  -3   3  20  -1     1.13     2.53     3.36 <
  -3  -3  20  -1     1.14     0.63     1.90 <
  -2   3  20  -1     0.39    -0.04     1.78 <
  -1  -3  20  -1     9.97    11.48     3.23 o
   0  -3  20  -1     2.13     0.57     1.72 <
   0  -3  19   1    26.06    22.75     2.75 o
   1  -3  19   1     5.03     4.68     1.93 <
   2  -3  19   1     1.46     4.86     2.88 <
   3   3  19   1    12.94    19.14     4.28 o
   3  -3  19   1    13.02     6.40     2.96 <
   4  -3  19   1     1.05    -0.48     1.60 <
  -4  -4  20  -1     2.10     3.17     1.67 <
  -3  -4  20  -1     0.80     0.07     2.11 <
  -2   4  20  -1     8.63    10.78     2.30 o
  -1  -4  20  -1    13.16    13.38     3.54 o
   0  -4  20  -1    26.92    29.97     4.75 o
   0   4  19   1     3.32     4.85     2.52 <
   0  -4  19   1     3.38     7.82     2.48 o
   1   4  19   1     2.13    -0.13     2.30 <
   1  -4  19   1     2.16     2.23     2.16 <
   2  -4  19   1     1.43     5.44     3.17 <
   3  -4  19   1     3.10     3.35     2.61 <
   4  -4  19   1     2.42     2.80     1.81 <
  -4  -5  20  -1     0.98     2.13     1.47 <
  -3  -5  20  -1     1.28    -3.01     2.48 <
  -2   5  20  -1    15.71    17.14     4.38 o
  -2  -5  20  -1    15.51    12.54     3.87 o
  -1  -5  20  -1     0.85     0.06     3.13 <
   0  -5  20  -1    21.87    19.05     4.24 o
   0   5  19   1     5.74     9.15     3.27 <
   0  -5  19   1     5.71     6.14     3.28 <
   1   5  19   1    10.72    15.87     3.76 o
   1  -5  19   1    10.84    13.94     3.90 o
   2   5  19   1     5.24     2.47     2.80 <
   2  -5  19   1     5.25     4.61     2.38 <
   3  -5  19   1     6.19     4.68     2.37 <
   4  -5  19   1     0.42     4.30     2.13 <
  -3  -6  20  -1     6.27     4.59     2.12 <
  -2  -6  20  -1    10.03     9.44     1.97 o
  -1  -6  20  -1     5.02     2.80     1.44 <
   0  -6  20  -1    35.75    32.44     5.83 o
   0   6  19   1     9.21    16.65     3.98 o
   0  -6  19   1     9.14    10.61     4.47 <
   1   6  19   1     0.66     1.71     1.50 <
   1  -6  19   1     0.67     2.06     1.21 <
   2  -6  19   1    12.42    12.21     2.20 o
   3  -6  19   1     1.24     3.08     2.72 <
  -3  -7  20  -1    13.84    20.63     3.67 o
  -2  -7  20  -1    10.18    11.00     1.98 o
  -1  -7  20  -1    18.06    16.30     3.36 o
   0  -7  20  -1     8.46     6.65     1.51 o
   0  -7  19   1    15.04    12.14     2.31 o
   1  -7  19   1     8.79     7.62     1.82 o
   2  -7  19   1     6.02     3.22     1.23 <
  -2  -8  20  -1     5.73    -1.03     1.82 <
  -1  -8  20  -1    17.18    13.23     3.37 o
   0  -8  20  -1     0.14     2.52     1.91 <
   0  -8  19   1     5.15     3.04     1.96 <
   1  -8  19   1     2.63     3.78     1.50 <
   2  -8  19   1     2.33     3.96     1.22 o
  -1  -9  20  -1     9.64    11.25     2.99 o
   0  -9  20  -1     0.25    -0.95     0.87 <
   0  -9  19   1     3.99     4.37     2.75 <
  -5   0  20   0    33.63    33.16     5.67 o
  -4   0  20   0     5.35    68.72     5.68 o
  -3   0  20   0     6.57     8.14     3.67 <
  -2   0  20   0    15.70    14.40     2.98 o
  -1   0  20   0    87.56    82.24     5.14 o
   0   0  20   0  4643.20  5148.00    44.74 o
   1   0  20   0   568.40   569.68    16.96 o
   2   0  20   0     8.47     6.37     2.50 <
   3   0  20   0    19.74    28.70     3.96 o
   4   0  20   0   119.02   101.32     9.55 o
   5   0  20   0   102.56    84.61     5.45 o
  -5   1  20   0    49.87    55.09     6.91 o
  -5  -1  20   0    50.66    48.44     6.71 o
  -4   1  20   0   168.57   177.53     9.91 o
  -4  -1  20   0   170.62   179.05    10.00 o
  -3   1  20   0   406.49   412.83    13.38 o
  -2   1  20   0   114.55    99.10     4.82 o
  -2  -1  20   0   115.17   107.40     6.32 o
  -1   1  20   0    88.74    95.99     5.51 o
  -1  -1  20   0    89.80    91.29     5.73 o
   0   1  20   0  1865.14  2125.05    34.47 o
   0  -1  20   0  1865.58  2025.15    29.63 o
   1   1  20   0   619.19   651.35    18.85 o
   1  -1  20   0   619.11   651.23    18.57 o
   2   1  20   0   409.67   393.69    15.61 o
   2  -1  20   0   413.46   396.66    11.78 o
   3   1  20   0   175.85   202.25    14.04 o
   3  -1  20   0   175.69   190.71    10.10 o
   4   1  20   0    25.65    28.40     5.29 o
   4  -1  20   0    25.23    26.89     5.63 o
   5   1  20   0   191.77   197.39    10.96 o
   5  -1  20   0   191.38   188.24    11.12 o
  -5   2  20   0    32.72    34.18     5.09 o
  -5  -2  20   0    33.75    39.26     5.64 o
  -4   2  20   0    96.51    94.94    10.52 o
  -4  -2  20   0    95.65   101.57    10.89 o
  -3   2  20   0    84.39    76.68     8.36 o
  -2   2  20   0   244.75   227.09     9.00 o
  -2  -2  20   0   244.97   221.49    13.01 o
  -1   2  20   0   499.46   515.28    16.61 o
  -1  -2  20   0   494.96   495.76     9.53 o
   0  -2  20   0   512.47   529.21    13.51 o
   1   2  20   0   144.90   151.17    17.46 o
   1  -2  20   0   143.57   146.25     6.76 o
   2  -2  20   0   840.72   877.20    18.19 o
   3   2  20   0     6.60     9.20     4.06 <
   3  -2  20   0     6.79     6.24     2.81 <
   4   2  20   0   340.12   337.06    16.98 o
   5   2  20   0   133.56   123.46     8.49 o
   5  -2  20   0   131.95   109.88     9.05 o
  -5  -3  20   0    46.13    52.08     6.18 o
  -4   3  20   0   127.90   127.19    11.47 o
  -4  -3  20   0   127.57   130.79    11.50 o
  -3   3  20   0    62.48    70.08     8.81 o
  -2   3  20   0   243.37   233.99    13.08 o
  -2  -3  20   0   242.50   228.32    13.47 o
  -1  -3  20   0   427.29   426.23    16.80 o
   0  -3  20   0   173.58   155.93     9.62 o
   1   3  20   0   556.89   600.40    17.29 o
   1  -3  20   0   560.41   570.64    13.48 o
   2  -3  20   0   242.75   229.73     9.60 o
   3  -3  20   0    97.09    98.48     9.83 o
   4  -3  20   0   150.33   147.68    12.36 o
   5  -3  20   0    15.79    22.25     2.94 o
  -4   4  20   0   109.68    96.55     9.18 o
  -4  -4  20   0   109.58    95.50     6.62 o
  -3   4  20   0    25.50    18.60     4.28 o
  -2   4  20   0   247.14   251.88    14.19 o
  -2  -4  20   0   247.73   226.59    14.43 o
  -1  -4  20   0    58.89    54.51     6.67 o
   0  -4  20   0   239.03   260.16    13.60 o
   1   4  20   0    99.37    87.23     7.24 o
   1  -4  20   0    99.02    88.49     8.39 o
   2   4  20   0    16.66    11.66     2.78 o
   2  -4  20   0    16.08     8.23     3.80 <
   3  -4  20   0    18.55    18.38     3.25 o
   4  -4  20   0   280.58   240.19    10.69 o
  -4  -5  20   0   114.49    93.94     8.99 o
  -3  -5  20   0    20.85    18.97     4.79 o
  -2   5  20   0   416.69   397.24    18.40 o
  -2  -5  20   0   416.41   361.04    19.32 o
  -1  -5  20   0   188.40   191.87    13.15 o
   0  -5  20   0    11.89    11.22     3.91 <
   1   5  20   0   229.17   243.97    13.50 o
   1  -5  20   0   229.38   242.26    14.77 o
   2   5  20   0   104.56    95.46     8.65 o
   2  -5  20   0   105.03    93.77     9.60 o
   3  -5  20   0    83.57    71.29     8.43 o
   4  -5  20   0    62.56    65.82     7.31 o
  -4  -6  20   0    82.23    98.18     7.59 o
  -3  -6  20   0    94.35   104.80     7.04 o
  -2  -6  20   0   184.06   165.70     7.43 o
  -1  -6  20   0    34.78    53.45     5.58 o
   0   6  20   0     5.61     6.40     2.29 <
   0  -6  20   0     6.08     6.77     3.02 <
   1   6  20   0   644.34   650.42    23.22 o
   1  -6  20   0   642.45   658.76    11.42 o
   2  -6  20   0    35.30    39.79     3.68 o
   3  -6  20   0    53.37    50.54     3.84 o
   4  -6  20   0    52.06    53.19     5.72 o
  -3  -7  20   0    53.61    49.48     4.00 o
  -2  -7  20   0   188.81   168.54     8.88 o
  -1  -7  20   0     6.35    10.44     2.19 o
   0  -7  20   0   762.42   825.85    19.21 o
   1  -7  20   0    59.69    54.39     3.76 o
   2  -7  20   0    48.34    48.18     4.13 o
   3  -7  20   0    42.46    46.44     3.43 o
  -2  -8  20   0   116.76   107.08     8.19 o
  -1  -8  20   0   141.52   134.80     7.49 o
   0  -8  20   0   154.84   115.88    11.40 o
   1  -8  20   0   264.07   258.61     8.59 o
   2  -8  20   0    61.45    54.79     6.59 o
  -1  -9  20   0    14.27     9.08     1.19 o
   0  -9  20   0   298.20   258.16    13.40 o
   1  -9  20   0     1.07    -4.52     2.30 <
  -4   0  21  -1     2.48     1.57     2.46 <
  -3   0  21  -1     0.30     0.27     1.96 <
  -2   0  21  -1     0.93    -0.53     1.80 <
  -1   0  21  -1     0.24     1.67     2.03 <
   0   0  21  -1     4.00     5.34     1.29 o
   0   0  20   1     0.15     0.89     1.50 <
   1   0  20   1     8.14     9.99     3.01 o
   2   0  20   1     9.80    11.70     2.46 o
   3   0  20   1     3.65     1.15     1.45 <
   4   0  20   1    12.47    15.06     4.02 o
  -4   1  21  -1     4.29    -5.84     4.33 <
  -4  -1  21  -1     4.28     9.49     3.80 <
  -3   1  21  -1     2.03     2.24     2.40 <
  -2   1  21  -1     7.54     5.74     1.92 <
  -2  -1  21  -1     7.52     8.28     3.38 <
  -1   1  21  -1     5.92     7.07     1.69 o
  -1  -1  21  -1     5.88     6.29     2.00 o
   0   1  21  -1     4.60     5.75     1.41 o
   0  -1  21  -1     4.59     4.36     1.63 <
   0   1  20   1     3.45     0.02     1.83 <
   0  -1  20   1     3.42     2.53     2.31 <
   1   1  20   1    16.08    15.65     3.24 o
   1  -1  20   1    16.03    13.02     3.22 o
   2  -1  20   1    15.17    12.66     2.60 o
   3   1  20   1     2.23     1.94     1.79 <
   3  -1  20   1     2.25     2.04     1.76 <
   4   1  20   1    29.07    22.38     5.08 o
   4  -1  20   1    29.05    22.75     4.38 o
  -4   2  21  -1     0.71     2.69     2.13 <
  -4  -2  21  -1     0.70     1.47     2.49 <
  -3   2  21  -1     2.98     3.28     2.25 <
  -3  -2  21  -1     2.98     1.67     1.67 <
  -2   2  21  -1     3.12     6.30     2.18 <
  -1   2  21  -1     8.87     6.88     1.34 o
  -1  -2  21  -1     8.83     7.58     1.39 o
   0  -2  21  -1    14.03    11.26     1.66 o
   0  -2  20   1     2.27     1.37     1.86 <
   1  -2  20   1     2.05    -1.20     1.34 <
   2  -2  20   1    10.21     8.91     2.25 o
   3   2  20   1     6.14     6.12     2.08 <
   3  -2  20   1     6.16    -0.35     2.07 <
   4   2  20   1     1.44     4.19     2.25 <
   4  -2  20   1     1.44     0.80     2.18 <
  -4   3  21  -1     2.95     2.39     1.74 <
  -4  -3  21  -1     2.91     5.85     2.35 <
  -3   3  21  -1     0.74     0.98     1.88 <
  -3  -3  21  -1     0.74     2.60     2.60 <
  -2   3  21  -1     0.45    -0.34     1.30 <
  -1   3  21  -1    19.18    15.62     3.72 o
  -1  -3  21  -1    19.26    17.75     3.84 o
   0  -3  21  -1     3.33    -0.54     1.88 <
   0  -3  20   1    24.78    17.49     2.49 o
   1  -3  20   1     1.31     0.97     1.46 <
   2  -3  20   1     5.90     2.92     2.94 <
   3  -3  20   1     0.10     1.74     3.24 <
   4  -3  20   1     1.56     4.13     1.61 <
  -4  -4  21  -1     0.91    -0.80     1.72 <
  -3  -4  21  -1     4.70     5.31     1.83 <
  -2   4  21  -1     9.11     8.01     2.00 o
  -1  -4  21  -1     6.35     4.44     2.75 <
   0  -4  21  -1    16.66    16.57     3.24 o
   0  -4  20   1     4.31     4.70     3.48 <
   1   4  20   1     6.56     6.10     2.26 <
   1  -4  20   1     6.57     5.55     3.10 <
   2  -4  20   1     1.14    -1.28     2.36 <
   3  -4  20   1     5.10     3.90     2.62 <
   4  -4  20   1     1.36     1.53     1.40 <
  -4  -5  21  -1     0.44     3.21     1.40 <
  -3  -5  21  -1     1.41     1.11     2.09 <
  -2   5  21  -1    43.20    50.31     7.52 o
  -2  -5  21  -1    42.98    52.36     7.80 o
  -1  -5  21  -1     0.16     1.44     3.01 <
   0  -5  21  -1    37.20    30.31     5.33 o
   0   5  20   1    12.31     8.63     2.45 o
   0  -5  20   1    12.36    10.25     4.05 <
   1   5  20   1     3.50     5.06     2.32 <
   1  -5  20   1     3.50     4.71     2.60 <
   2   5  20   1    12.02     9.22     2.77 o
   2  -5  20   1    12.00    12.31     2.94 o
   3  -5  20   1     0.45     4.82     3.31 <
   4  -5  20   1     4.30     2.96     1.77 <
  -3  -6  21  -1    13.14     8.39     3.56 <
  -2  -6  21  -1    11.00    11.72     2.09 o
  -1  -6  21  -1    50.52    45.57     3.86 o
   0  -6  21  -1    44.52    45.24     4.03 o
   0   6  20   1     9.15    10.70     2.81 o
   0  -6  20   1     9.12     9.91     1.36 o
   1   6  20   1     8.79    11.82     2.91 o
   1  -6  20   1     8.81     9.07     1.49 o
   2  -6  20   1     4.61     3.49     1.58 <
   3  -6  20   1     1.40     0.58     2.30 <
  -3  -7  21  -1    20.63    29.25     4.15 o
  -2  -7  21  -1     2.53     0.97     1.41 <
  -1  -7  21  -1    31.99    25.91     3.46 o
   0  -7  21  -1     1.42     1.01     1.67 <
   0  -7  20   1     3.14     3.39     1.85 <
   1  -7  20   1     8.67    10.61     2.22 o
   2  -7  20   1    14.08    17.05     2.05 o
  -2  -8  21  -1     2.22     6.70     2.18 o
  -1  -8  21  -1    15.61    14.01     3.05 o
   0  -8  21  -1     2.25     3.88     2.16 <
   0  -8  20   1     1.62     0.71     1.51 <
   1  -8  20   1     2.08     5.33     1.92 <
   2  -8  20   1     0.94     0.19     1.62 <
   0  -9  21  -1     4.50     4.50     1.16 o
   0  -9  20   1     1.10    -2.32     2.80 <
  -5   0  21   0    73.44    80.38     8.15 o
  -4   0  21   0     7.49    12.27     3.42 o
  -3   0  21   0     7.39     2.93     1.90 <
  -2   0  21   0   165.79   138.11     7.17 o
  -1   0  21   0     2.04     4.42     1.44 o
   0   0  21   0  1091.33  1250.66    27.08 o
   1   0  21   0    67.10    60.52     5.41 o
   2   0  21   0   463.36   420.25    16.96 o
   3   0  21   0   114.07   104.88     7.10 o
   4   0  21   0   200.18   184.59    12.66 o
   5   0  21   0     1.84     1.64     1.42 <
  -5   1  21   0    28.56    34.45     5.59 o
  -5  -1  21   0    28.44    39.98     5.96 o
  -4   1  21   0    91.70    85.66     6.86 o
  -4  -1  21   0    92.35    84.62     6.76 o
  -3   1  21   0   922.24   880.22    19.55 o
  -2   1  21   0   354.63   316.33     8.50 o
  -2  -1  21   0   354.94   322.54    11.01 o
  -1   1  21   0    80.02    88.26     5.41 o
  -1  -1  21   0    80.33    87.85     5.59 o
   0   1  21   0  2442.52  2647.37    28.87 o
   0  -1  21   0  2441.15  2625.01    34.79 o
   1   1  21   0   261.78   291.56    13.12 o
   1  -1  21   0   261.97   297.08    12.81 o
   2   1  21   0   544.67   524.33    18.41 o
   2  -1  21   0   542.77   516.49    13.73 o
   3   1  21   0   347.87   328.63    17.46 o
   3  -1  21   0   350.02   321.95    12.46 o
   4   1  21   0    30.66    29.00     5.13 o
   4  -1  21   0    30.54    31.81     5.86 o
   5   1  21   0   159.16   160.54     9.87 o
   5  -1  21   0   158.11   152.29     9.65 o
  -5   2  21   0    11.64    13.80     3.24 o
  -5  -2  21   0    11.70    16.95     4.52 o
  -4   2  21   0    85.77    92.93     7.13 o
  -4  -2  21   0    84.61    78.94     9.47 o
  -3   2  21   0   191.59   177.35     8.79 o
  -2   2  21   0   215.11   210.17     8.52 o
  -2  -2  21   0   215.53   192.47    12.06 o
  -1   2  21   0   230.99   226.75    11.32 o
  -1  -2  21   0   234.63   229.29     6.77 o
   0  -2  21   0    34.11    28.25     3.38 o
   1  -2  21   0   562.04   577.29    12.88 o
   2  -2  21   0    65.86    57.78     4.98 o
   3  -2  21   0   205.92   208.82    10.20 o
   4   2  21   0   265.89   265.39    14.98 o
   5   2  21   0    37.22    33.22     4.57 o
   5  -2  21   0    37.44    37.29     5.39 o
  -5  -3  21   0   195.54   176.72    10.68 o
  -4   3  21   0    30.93    37.40     6.34 o
  -4  -3  21   0    30.59    30.12     5.72 o
  -3   3  21   0    53.79    47.07     7.36 o
  -2   3  21   0   214.47   195.36    12.26 o
  -2  -3  21   0   214.74   209.30    13.22 o
  -1  -3  21   0    50.27    62.57     6.92 o
   0  -3  21   0   163.91   163.12     6.92 o
   1  -3  21   0   473.64   459.29    12.22 o
   2  -3  21   0   170.52   160.65     8.14 o
   3  -3  21   0    52.89    52.60     5.13 o
   4  -3  21   0    98.20    92.95     7.12 o
   5  -3  21   0     6.92     9.22     3.40 <
  -4   4  21   0    51.88    53.88     6.85 o
  -4  -4  21   0    51.69    43.39     4.85 o
  -3   4  21   0    71.04    58.34     7.78 o
  -2   4  21   0    77.06    80.51     8.29 o
  -2  -4  21   0    76.03    77.99     8.67 o
  -1  -4  21   0    98.34    93.48     8.61 o
   0  -4  21   0   302.03   299.94    15.10 o
   1   4  21   0     9.66    12.44     3.47 o
   1  -4  21   0     9.96    12.66     3.82 o
   2   4  21   0    84.20   106.21     8.91 o
   2  -4  21   0    84.73   109.74     9.89 o
   3  -4  21   0   337.24   301.29    17.75 o
   4  -4  21   0   412.32   364.33    12.95 o
  -4  -5  21   0    17.23    10.55     3.63 <
  -3  -5  21   0    11.54     5.40     2.33 <
  -2   5  21   0   176.85   184.04    12.85 o
  -2  -5  21   0   176.18   171.04     8.92 o
  -1  -5  21   0    11.83    14.67     4.71 o
   0  -5  21   0   318.24   317.20    16.93 o
   1   5  21   0    25.03    28.07     4.65 o
   1  -5  21   0    26.45    26.77     5.61 o
   2   5  21   0   323.65   343.02    16.77 o
   2  -5  21   0   321.43   333.12    12.85 o
   3  -5  21   0    42.06    22.43     5.35 o
   4  -5  21   0    16.34    16.23     3.98 o
  -4  -6  21   0    18.86    17.23     3.58 o
  -3  -6  21   0    14.23    14.66     3.06 o
  -2  -6  21   0   489.47   444.50    12.06 o
  -1  -6  21   0   247.65   273.71    11.46 o
   0  -6  21   0    29.44    29.52     2.67 o
   1   6  21   0   810.12   904.07    27.29 o
   1  -6  21   0   809.95   868.00    14.91 o
   2  -6  21   0   270.05   249.83     8.07 o
   3  -6  21   0   131.67   136.05     7.92 o
   4  -6  21   0    11.70    14.89     3.00 o
  -3  -7  21   0    95.54   101.81     5.52 o
  -2  -7  21   0   201.93   195.07     9.41 o
  -1  -7  21   0    13.87    12.81     2.39 o
   0  -7  21   0   409.48   448.78    14.18 o
   1  -7  21   0     7.45     6.65     1.79 o
   2  -7  21   0    59.43    51.39     4.21 o
   3  -7  21   0    82.43    71.43     4.97 o
  -2  -8  21   0     0.20    -3.87     2.46 <
  -1  -8  21   0   292.74   284.30     8.49 o
   0  -8  21   0     5.13     6.93     2.30 o
   1  -8  21   0   101.17   107.99     6.82 o
   2  -8  21   0     0.03     0.40     2.01 <
  -1  -9  21   0   135.71   129.79     8.41 o
   0  -9  21   0    75.04    74.20     4.77 o
  -4   0  22  -1     0.70     0.21     2.84 <
  -3   0  22  -1     0.18     2.53     1.85 <
  -2   0  22  -1     1.65     1.05     1.81 <
  -1   0  22  -1     0.50     1.25     1.29 <
   0   0  22  -1     3.68     3.45     1.45 <
   0   0  21   1     0.09    -2.44     1.90 <
   1   0  21   1    16.53    17.92     3.74 o
   2   0  21   1    17.13    12.34     2.23 o
   3   0  21   1     2.16     5.29     1.91 <
   4   0  21   1     7.64     8.26     3.16 <
  -4   1  22  -1     2.08     1.14     2.73 <
  -4  -1  22  -1     2.06     3.42     3.04 <
  -3   1  22  -1     4.28     1.88     1.57 <
  -3  -1  22  -1     4.32     3.37     1.57 <
  -2   1  22  -1     3.56     2.14     1.38 <
  -2  -1  22  -1     3.58     3.08     2.65 <
  -1   1  22  -1     0.36     1.61     1.34 <
  -1  -1  22  -1     0.37     0.81     1.60 <
   0   1  22  -1     7.25     9.92     2.16 o
   0  -1  22  -1     7.25     6.85     2.04 o
   0   1  21   1     4.08     8.51     2.49 o
   0  -1  21   1     4.10     4.42     2.19 <
   1   1  21   1     9.01     8.95     2.66 o
   1  -1  21   1     8.98     9.78     2.43 o
   2  -1  21   1    23.30    23.44     3.34 o
   3   1  21   1     9.83    10.53     2.05 o
   3  -1  21   1     9.82    12.47     2.43 o
   4   1  21   1     6.94     7.01     3.25 <
   4  -1  21   1     6.96     5.94     2.40 <
  -4   2  22  -1     2.07     1.57     2.18 <
  -4  -2  22  -1     2.05     5.03     3.05 <
  -3   2  22  -1     3.13     1.54     2.25 <
  -3  -2  22  -1     3.09     1.04     1.43 <
  -2   2  22  -1     3.86     0.86     1.35 <
  -1   2  22  -1    19.49    17.15     2.42 o
  -1  -2  22  -1    19.47    18.58     2.33 o
   0  -2  22  -1     6.85     5.88     1.68 o
   0  -2  21   1     2.25     0.05     2.30 <
   1  -2  21   1    10.62    10.58     2.25 o
   2  -2  21   1     9.31     9.11     2.34 o
   3   2  21   1    13.67    13.43     2.59 o
   3  -2  21   1    13.74    15.69     3.45 o
   4   2  21   1     3.12     1.62     2.11 <
   4  -2  21   1     3.09    -0.41     2.42 <
  -4   3  22  -1     0.95     2.43     2.37 <
  -4  -3  22  -1     0.94     0.24     1.83 <
  -3  -3  22  -1     1.03     1.49     2.13 <
  -2   3  22  -1     7.14     3.90     1.51 <
  -1   3  22  -1    30.40    32.31     5.02 o
  -1  -3  22  -1    30.56    29.33     4.59 o
   0  -3  22  -1     1.61    -0.02     1.51 <
   0  -3  21   1     5.81     3.30     1.49 <
   1  -3  21   1     5.46     2.48     1.74 <
   2  -3  21   1     4.08    10.20     2.93 o
   3  -3  21   1     5.39     8.61     3.46 <
   4  -3  21   1     5.25     3.02     1.62 <
  -4  -4  22  -1     0.75     1.23     1.12 <
  -3  -4  22  -1     1.38    -0.01     2.56 <
  -2   4  22  -1     7.11     3.87     1.66 <
  -1  -4  22  -1    14.17     6.64     2.83 <
   0  -4  22  -1     3.98     6.36     3.03 <
   0  -4  21   1     9.11     9.55     3.31 <
   1   4  21   1     0.64     0.03     1.38 <
   1  -4  21   1     0.63     0.71     2.61 <
   2   4  21   1     7.60     7.58     3.10 <
   2  -4  21   1     7.56    11.64     3.24 o
   3  -4  21   1     5.82     6.09     3.28 <
   4  -4  21   1     0.07    -0.69     1.57 <
  -3  -5  22  -1     6.92     3.14     3.19 <
  -2   5  22  -1    31.26    32.19     4.05 o
  -2  -5  22  -1    31.45    30.86     6.20 o
  -1  -5  22  -1     1.01     1.84     3.16 <
   0  -5  22  -1    31.39    29.63     5.13 o
   0  -5  21   1     1.14    -2.41     2.83 <
   1   5  21   1     5.42     3.58     1.98 <
   1  -5  21   1     5.33    -0.69     2.18 <
   2  -5  21   1     2.87     1.15     2.04 <
   3  -5  21   1     4.11     0.22     2.32 <
  -3  -6  22  -1    17.44    13.04     3.91 o
  -2  -6  22  -1    12.78    12.33     2.26 o
  -1  -6  22  -1     4.82     2.96     1.84 <
   0  -6  22  -1    26.08    26.41     3.15 o
   0   6  21   1     7.84    13.05     3.52 o
   0  -6  21   1     7.88     6.13     1.20 o
   1   6  21   1    10.96    11.10     3.42 o
   1  -6  21   1    10.98     9.45     1.80 o
   2  -6  21   1     0.63     0.97     1.26 <
   3  -6  21   1     4.58     2.99     1.77 <
  -2  -7  22  -1     2.20     3.42     1.66 <
  -1  -7  22  -1     3.90     4.43     2.02 <
   0  -7  22  -1     0.78     0.30     1.90 <
   0  -7  21   1     2.25     4.16     1.75 <
   1  -7  21   1    16.08    14.07     2.62 o
   2  -7  21   1     0.51     0.00     1.40 <
  -2  -8  22  -1     4.16     4.05     1.47 <
  -1  -8  22  -1     0.74     6.47     2.54 <
   0  -8  22  -1    17.73    18.51     2.76 o
   0  -8  21   1     5.38    11.91     4.25 <
   1  -8  21   1     7.35     8.34     2.12 o
   2  -8  21   1     4.30     2.47     1.98 <
   0  -9  22  -1     0.48    -0.85     1.13 <
   0  -9  21   1     4.70     4.35     1.69 <
  -5   0  22   0     5.92     0.66     2.02 <
  -4   0  22   0    37.21    32.73     4.26 o
  -3   0  22   0     2.61     5.52     2.97 <
  -2   0  22   0   421.19   359.32    11.49 o
  -1   0  22   0  1179.06  1283.04    21.00 o
   0   0  22   0   584.72   743.65    21.62 o
   1   0  22   0   959.60  1088.58    24.81 o
   2   0  22   0    19.41    13.61     4.02 o
   3   0  22   0    77.54    87.51     6.41 o
   4   0  22   0    41.21    34.46     6.15 o
   5   0  22   0    12.03     3.86     1.31 <
  -5   1  22   0    26.29    28.49     4.91 o
  -5  -1  22   0    26.47    22.72     4.76 o
  -4   1  22   0    22.36    15.73     3.56 o
  -4  -1  22   0    22.26    13.92     3.41 o
  -3   1  22   0   102.23   108.68     7.30 o
  -2   1  22   0    16.85    11.43     2.99 o
  -2  -1  22   0    16.50    15.45     3.17 o
  -1   1  22   0   203.64   219.22     8.76 o
  -1  -1  22   0   206.25   221.27     8.06 o
   0   1  22   0   347.14   417.67    16.41 o
   0  -1  22   0   348.86   389.68    13.67 o
   1   1  22   0   249.36   284.30    12.36 o
   1  -1  22   0   244.74   285.36    13.04 o
   2   1  22   0   247.78   266.39    13.24 o
   2  -1  22   0   248.55   257.54    14.09 o
   3  -1  22   0   160.93   168.60     9.07 o
   4   1  22   0    74.50    91.90     9.13 o
   4  -1  22   0    73.64    93.76     9.12 o
   5   1  22   0    35.19    49.05     5.60 o
   5  -1  22   0    34.86    42.02     5.06 o
  -5   2  22   0    21.51    10.43     2.49 o
  -5  -2  22   0    21.06     9.02     2.88 o
  -4   2  22   0   176.01   183.72     9.74 o
  -4  -2  22   0   176.68   193.30    14.40 o
  -3   2  22   0   204.16   188.22     9.20 o
  -2   2  22   0   431.89   435.58    12.60 o
  -2  -2  22   0   429.72   428.01    18.11 o
  -1   2  22   0   151.09   159.80     9.65 o
  -1  -2  22   0   149.63   150.39     5.50 o
   0  -2  22   0   263.87   311.67     9.24 o
   1  -2  22   0    18.73    22.53     2.95 o
   2  -2  22   0   252.18   231.44    13.54 o
   3  -2  22   0    43.59    43.65     5.02 o
   4   2  22   0     9.74    19.40     4.84 o
   5   2  22   0   248.27   236.59    11.16 o
   5  -2  22   0   248.64   190.03    11.40 o
  -5  -3  22   0   250.43   267.05    12.72 o
  -4   3  22   0   231.93   218.17    14.66 o
  -4  -3  22   0   231.27   241.70    15.41 o
  -3   3  22   0    33.29    23.38     4.54 o
  -2   3  22   0   222.33   235.96    13.66 o
  -2  -3  22   0   223.99   238.72    14.16 o
  -1  -3  22   0   374.91   406.22    16.69 o
   0  -3  22   0   568.95   568.02    13.25 o
   1  -3  22   0   377.08   366.83    11.26 o
   2  -3  22   0    37.63    26.62     3.43 o
   3  -3  22   0   233.66   239.71    10.78 o
   4   3  22   0   179.04   151.03    11.35 o
   4  -3  22   0   179.98   123.84    11.24 o
  -4   4  22   0    36.09    35.96     6.04 o
  -4  -4  22   0    35.88    45.30     4.74 o
  -3   4  22   0    29.96    43.44     7.15 o
  -2   4  22   0   317.36   301.07    16.34 o
  -2  -4  22   0   315.71   311.49    17.68 o
  -1  -4  22   0   193.36   194.71    12.95 o
   0  -4  22   0   168.37   151.04    10.85 o
   1  -4  22   0   565.13   553.32    21.16 o
   2   4  22   0  1152.52  1176.97    29.81 o
   2  -4  22   0  1149.86  1137.45    32.65 o
   3  -4  22   0   174.51   171.07    13.77 o
   4  -4  22   0   171.52   156.18    12.11 o
  -4  -5  22   0     3.48     3.09     2.00 <
  -3  -5  22   0    21.73    21.69     3.39 o
  -2   5  22   0   123.54   126.32    10.54 o
  -2  -5  22   0   122.44   115.59     6.00 o
  -1  -5  22   0   669.19   650.90    24.76 o
   0  -5  22   0  1160.57  1138.36    32.32 o
   1   5  22   0   678.76   712.61    23.17 o
   1  -5  22   0   680.83   671.64    25.25 o
   2   5  22   0    69.68    85.45     8.58 o
   2  -5  22   0    69.55    72.08     6.10 o
   3  -5  22   0    44.54    41.71     3.76 o
   4  -5  22   0     8.34     8.35     2.39 o
  -4  -6  22   0    39.26    31.64     4.32 o
  -3  -6  22   0    53.66    54.64     5.17 o
  -2  -6  22   0   121.07   124.53     6.61 o
  -1  -6  22   0    33.84    46.32     4.94 o
   0  -6  22   0   153.78   161.07     7.08 o
   1   6  22   0   422.33   432.39    18.93 o
   1  -6  22   0   423.16   409.61    10.21 o
   2  -6  22   0   321.46   313.57     8.90 o
   3  -6  22   0    98.41    86.03     6.26 o
  -3  -7  22   0    32.32    22.46     2.63 o
  -2  -7  22   0    95.62    85.66     6.49 o
  -1  -7  22   0   158.07   143.90     6.84 o
   0  -7  22   0   545.63   609.65    16.48 o
   1  -7  22   0    48.87    48.12     4.16 o
   2  -7  22   0   198.29   175.85     9.03 o
   3  -7  22   0    33.87    35.91     3.63 o
  -2  -8  22   0    70.65    69.55     6.37 o
  -1  -8  22   0   129.47   130.32     5.65 o
   0  -8  22   0    51.64    46.62     4.21 o
   1  -8  22   0   104.24   101.66     6.50 o
   2  -8  22   0     9.66    12.42     3.39 o
   0  -9  22   0     9.75     4.12     1.22 o
  -4   0  23  -1     1.37     2.86     2.85 <
  -3   0  23  -1     0.15     1.17     1.52 <
  -2   0  23  -1     1.24    -0.62     2.70 <
  -1   0  23  -1     6.12     2.65     1.35 <
   0   0  23  -1    10.59     7.19     1.62 o
   0   0  22   1     4.13     5.99     2.99 <
   1   0  22   1    17.45    19.32     3.78 o
   2   0  22   1    34.53    22.40     4.05 o
   3   0  22   1     3.34     2.16     1.20 <
   4   0  22   1    11.79     9.40     3.59 <
  -4   1  23  -1     1.88     0.02     1.98 <
  -4  -1  23  -1     1.88    -2.08     3.10 <
  -3   1  23  -1     2.58     3.76     1.82 <
  -3  -1  23  -1     2.59     4.59     2.46 <
  -2   1  23  -1     3.26     0.69     1.41 <
  -2  -1  23  -1     3.25     2.38     2.33 <
  -1   1  23  -1     5.95     3.06     1.51 <
  -1  -1  23  -1     5.99     3.11     1.70 <
   0   1  23  -1     6.19     6.04     1.40 o
   0  -1  23  -1     6.22     7.29     2.56 <
   0   1  22   1     2.48     4.76     2.07 <
   0  -1  22   1     2.50     3.48     2.36 <
   1   1  22   1     2.03     0.77     1.78 <
   1  -1  22   1     2.04     0.98     1.90 <
   2  -1  22   1    33.23    36.08     4.04 o
   3   1  22   1    17.20    14.52     2.41 o
   3  -1  22   1    17.21    18.34     2.98 o
   4   1  22   1     5.21     0.35     1.70 <
   4  -1  22   1     5.23     7.50     2.88 <
  -4   2  23  -1     2.31     2.24     2.85 <
  -4  -2  23  -1     2.32     0.12     2.31 <
  -3   2  23  -1     5.27     3.13     1.82 <
  -3  -2  23  -1     5.30     4.50     2.06 <
  -2   2  23  -1     2.20     3.52     1.90 <
  -1   2  23  -1    13.32    16.43     2.62 o
  -1  -2  23  -1    13.28    10.03     3.16 o
   0   2  23  -1     6.38     4.71     1.64 <
   0  -2  23  -1     6.35     6.52     2.66 <
   0  -2  22   1     7.80     0.02     1.67 <
   1  -2  22   1     1.44    -1.26     1.66 <
   2  -2  22   1    20.48    18.74     3.19 o
   3   2  22   1     3.72     4.61     2.93 <
   3  -2  22   1     3.71     1.72     2.31 <
   4   2  22   1     0.78    -0.50     1.62 <
   4  -2  22   1     0.77     0.69     2.01 <
  -4   3  23  -1     1.26     0.14     2.88 <
  -4  -3  23  -1     1.24    -0.62     1.81 <
  -3  -3  23  -1     2.60    -0.13     3.07 <
  -2   3  23  -1    23.10    22.99     3.70 o
  -1   3  23  -1    10.99     7.52     2.98 <
  -1  -3  23  -1    10.92    12.00     3.01 o
   0  -3  23  -1     1.21    -1.28     1.64 <
   0  -3  22   1     2.54     1.36     1.38 <
   1  -3  22   1     2.42     1.48     1.43 <
   2  -3  22   1    22.72    14.61     2.86 o
   3  -3  22   1     7.08     3.50     2.88 <
   4  -3  22   1     8.69     4.94     1.75 <
  -4  -4  23  -1     1.86     1.71     1.35 <
  -3  -4  23  -1     1.73     2.88     2.61 <
  -2   4  23  -1    47.09    48.14     4.79 o
  -2  -4  23  -1    46.99    44.84     6.72 o
  -1  -4  23  -1    19.24    19.88     4.31 o
   0  -4  23  -1    24.50    23.91     4.20 o
   0  -4  22   1     4.38     5.24     2.28 <
   1   4  22   1     3.05     2.30     2.49 <
   1  -4  22   1     3.04     1.94     3.13 <
   2   4  22   1     2.33     1.87     1.48 <
   2  -4  22   1     2.33     1.51     2.01 <
   3  -4  22   1     9.67    14.09     4.04 o
   4  -4  22   1     3.37     7.49     1.99 o
  -3  -5  23  -1    16.37    17.52     4.23 o
  -2  -5  23  -1    44.75    42.85     4.88 o
  -1  -5  23  -1     2.21     1.98     1.97 <
   0  -5  23  -1     2.83     7.16     3.15 <
   0  -5  22   1     2.73     2.10     2.77 <
   1   5  22   1    13.62    16.79     3.99 o
   1  -5  22   1    13.61    11.29     1.94 o
   2  -5  22   1     3.15     6.26     4.04 <
   3  -5  22   1     0.59     2.39     2.62 <
  -3  -6  23  -1    13.82    13.46     3.71 o
  -2  -6  23  -1    18.23    14.40     2.34 o
  -1  -6  23  -1     2.85     4.86     1.58 o
   0  -6  23  -1     0.46     1.13     1.71 <
   0  -6  22   1     4.11     3.50     1.31 <
   1  -6  22   1     0.65     1.19     1.16 <
   2  -6  22   1     2.71     2.67     1.25 <
   3  -6  22   1     1.05     2.66     2.35 <
  -2  -7  23  -1     2.98     6.41     2.19 <
  -1  -7  23  -1     0.96     6.24     2.29 <
   0  -7  23  -1     2.20     0.93     1.55 <
   0  -7  22   1     5.43     4.78     1.75 <
   1  -7  22   1     9.12     7.06     1.63 o
   2  -7  22   1    12.21    17.63     2.31 o
  -1  -8  23  -1     2.22     1.94     2.05 <
   0  -8  23  -1    15.23    15.97     2.24 o
   0  -8  22   1     2.09     0.09     2.09 <
   1  -8  22   1    35.58    34.75     3.87 o
   0  -9  22   1     1.32     2.64     1.23 <
  -5   0  23   0   120.87   112.11     8.99 o
  -4   0  23   0    28.11    20.52     3.61 o
  -3   0  23   0    69.65    71.24     8.30 o
  -2   0  23   0    12.05    11.76     2.95 o
  -1   0  23   0    71.62    61.69     4.67 o
   0   0  23   0     0.56     0.34     2.96 <
   1   0  23   0   324.26   327.59    13.92 o
   2   0  23   0   165.38   180.85    11.37 o
   3   0  23   0    37.99    43.14     4.86 o
   4   0  23   0   227.92   242.59    14.91 o
   5   0  23   0     9.03     6.63     1.79 o
  -5   1  23   0   119.17   115.54     9.08 o
  -5  -1  23   0   120.13   107.94     8.95 o
  -4   1  23   0   189.00   181.44     9.83 o
  -4  -1  23   0   189.52   187.72    10.10 o
  -3   1  23   0    81.93    83.49     6.17 o
  -2   1  23   0   299.13   282.13    10.40 o
  -2  -1  23   0   300.39   285.28    10.65 o
  -1   1  23   0   446.67   416.32    11.09 o
  -1  -1  23   0   443.05   397.74    11.06 o
   0   1  23   0  2784.08  2995.47    39.88 o
   0  -1  23   0  2786.89  2958.63    42.63 o
   1   1  23   0   125.72   142.65     9.31 o
   1  -1  23   0   126.83   138.39     9.77 o
   2  -1  23   0    84.04    78.94     7.83 o
   3  -1  23   0    82.19    77.77     6.26 o
   4   1  23   0   520.39   510.89    20.85 o
   4  -1  23   0   520.72   495.17    20.44 o
   5   1  23   0    85.13    88.25     7.17 o
   5  -1  23   0    84.70    77.56     6.73 o
  -5   2  23   0     7.56    17.69     4.03 o
  -5  -2  23   0     7.71    17.75     4.29 o
  -4   2  23   0   343.22   316.17    12.56 o
  -4  -2  23   0   341.35   313.64    17.72 o
  -3   2  23   0    44.26    27.13     3.79 o
  -2   2  23   0    21.80    26.35     3.18 o
  -2  -2  23   0    20.92    24.28     4.87 o
  -1   2  23   0   378.67   360.01    14.94 o
  -1  -2  23   0   376.14   358.49    10.84 o
   0  -2  23   0   193.36   205.19    11.13 o
   1  -2  23   0   190.79   202.91    11.66 o
   2  -2  23   0    62.87    77.11     8.20 o
   3  -2  23   0   878.01   888.34    29.68 o
   5   2  23   0    36.59    39.06     4.56 o
   5  -2  23   0    35.60    25.69     3.80 o
  -5  -3  23   0    40.73    41.09     5.17 o
  -4   3  23   0   126.32   107.38    10.48 o
  -4  -3  23   0   127.58   117.23    10.84 o
  -3   3  23   0     2.92     3.56     2.33 <
  -2   3  23   0    26.67    16.74     3.11 o
  -2  -3  23   0    26.26    23.67     5.18 o
  -1  -3  23   0   232.27   214.40    12.28 o
   0  -3  23   0   119.63   115.29     6.10 o
   1  -3  23   0   124.11   131.00     7.01 o
   2  -3  23   0   212.48   211.20     9.47 o
   3  -3  23   0    96.11    96.72     5.95 o
   4   3  23   0   242.66   243.12    14.07 o
   4  -3  23   0   242.02   248.92    14.53 o
  -4   4  23   0    18.91    24.66     5.06 o
  -4  -4  23   0    18.73    21.10     3.11 o
  -2   4  23   0   366.95   375.43    18.10 o
  -2  -4  23   0   366.94   356.30    18.57 o
  -1  -4  23   0   171.12   167.15    12.00 o
   0  -4  23   0   129.51   135.18    10.42 o
   1  -4  23   0   359.67   355.72    17.24 o
   2   4  23   0   339.77   359.50    16.57 o
   2  -4  23   0   338.84   338.78    17.62 o
   3  -4  23   0   251.66   228.12    15.99 o
   4  -4  23   0    81.96    81.59     8.62 o
  -4  -5  23   0    32.90    30.04     4.16 o
  -3  -5  23   0    31.09    27.76     4.15 o
  -2   5  23   0   317.78   335.86    17.41 o
  -2  -5  23   0   321.17   314.95    10.12 o
  -1  -5  23   0    83.41    92.18     9.48 o
   0  -5  23   0   190.85   205.12    13.85 o
   1  -5  23   0   336.50   347.25    17.99 o
   2   5  23   0   329.32   301.76    15.74 o
   2  -5  23   0   331.93   304.62    12.55 o
   3  -5  23   0   266.48   240.82     8.62 o
   4  -5  23   0    73.42    68.45     7.41 o
  -3  -6  23   0    25.88    28.19     3.80 o
  -2  -6  23   0   335.07   341.03    10.30 o
  -1  -6  23   0     7.75     6.20     2.20 <
   0  -6  23   0   295.50   298.91     9.65 o
   1   6  23   0    29.49    31.15     5.09 o
   1  -6  23   0    29.59    31.77     2.88 o
   2  -6  23   0    67.72    51.40     4.02 o
   3  -6  23   0    29.82    26.30     2.79 o
  -3  -7  23   0    36.94    31.72     4.47 o
  -2  -7  23   0    14.94    15.80     3.10 o
  -1  -7  23   0    79.76    73.51     4.18 o
   0  -7  23   0   304.46   319.08    15.92 o
   1  -7  23   0    97.64   103.26     7.36 o
   2  -7  23   0    59.86    51.72     4.03 o
   3  -7  23   0    53.17    50.94     5.49 o
  -2  -8  23   0    22.30    17.00     3.39 o
  -1  -8  23   0    27.93    29.91     2.82 o
   0  -8  23   0   174.45   155.81     7.69 o
   1  -8  23   0   105.93    97.60     6.19 o
   2  -8  23   0    43.18    45.17     5.70 o
   0  -9  23   0    48.79    48.76     5.16 o
  -4   0  24  -1     0.45     1.38     3.16 <
  -3   0  24  -1     0.49    -1.06     1.61 <
  -2   0  24  -1     0.98     1.27     2.20 <
  -1   0  24  -1     5.03     4.93     1.74 <
   0   0  24  -1     0.93     0.19     1.18 <
   0   0  23   1     0.99    -0.13     2.27 <
   1   0  23   1     4.93     5.71     3.02 <
   2   0  23   1    13.04    14.26     4.03 o
   3   0  23   1     2.15     0.98     1.12 <
   4   0  23   1     0.06    -1.21     2.43 <
  -4   1  24  -1     2.32     3.79     3.32 <
  -4  -1  24  -1     2.32    -0.15     2.53 <
  -3   1  24  -1     2.37     3.12     1.61 <
  -3  -1  24  -1     2.37     1.79     1.97 <
  -2   1  24  -1     3.89     0.47     1.97 <
  -2  -1  24  -1     3.91     6.30     2.29 <
  -1   1  24  -1     7.73     6.04     1.57 o
  -1  -1  24  -1     7.72     6.37     2.05 o
   0   1  24  -1     5.16     3.75     1.54 <
   0  -1  24  -1     5.15     4.91     1.50 o
   0   1  23   1    12.11    11.63     3.00 o
   0  -1  23   1    12.09    12.30     3.27 o
   1   1  23   1     4.48     2.04     1.38 <
   1  -1  23   1     4.51     3.71     1.95 <
   2  -1  23   1    34.56    37.71     6.18 o
   3   1  23   1    12.46     9.99     2.16 o
   3  -1  23   1    12.46    10.97     1.97 o
   4   1  23   1     3.32     1.87     1.56 <
   4  -1  23   1     3.28     0.72     1.70 <
  -4   2  24  -1     1.17     0.16     2.66 <
  -4  -2  24  -1     1.15     0.72     2.57 <
  -3   2  24  -1     1.44     1.48     1.69 <
  -3  -2  24  -1     1.44     1.15     2.03 <
  -2   2  24  -1     0.68     1.63     1.64 <
  -1   2  24  -1     4.37     3.58     1.48 <
  -1  -2  24  -1     4.41     5.73     2.39 <
   0   2  24  -1     0.59    -1.33     1.66 <
   0  -2  24  -1     0.59    -1.07     1.61 <
   0  -2  23   1     3.15     0.17     1.66 <
   1  -2  23   1     2.04     1.99     2.16 <
   2  -2  23   1     5.47     5.31     2.47 <
   3   2  23   1    28.86    26.54     3.52 o
   3  -2  23   1    28.84    29.97     5.76 o
   4   2  23   1     3.86     4.76     2.28 <
   4  -2  23   1     3.86     3.15     2.87 <
  -4   3  24  -1     4.65     1.96     1.83 <
  -4  -3  24  -1     4.67     7.12     3.34 <
  -3  -3  24  -1     6.05     7.50     3.01 <
  -2   3  24  -1    18.72    18.35     3.13 o
  -1   3  24  -1     8.51    11.06     3.27 o
  -1  -3  24  -1     8.52     5.54     2.43 <
   0  -3  24  -1     2.50     5.40     2.46 <
   0  -3  23   1     6.18     6.76     1.87 o
   1  -3  23   1     7.60     7.49     2.34 o
   2  -3  23   1    26.97    22.71     3.54 o
   3  -3  23   1    39.99    33.53     6.52 o
   4  -3  23   1     2.93     1.96     1.17 <
  -4   4  24  -1     6.80     6.86     2.45 <
  -4  -4  24  -1     6.79     5.23     1.54 o
  -3  -4  24  -1     1.15     1.15     2.43 <
  -2   4  24  -1    24.62    32.58     3.90 o
  -2  -4  24  -1    24.78    24.48     4.80 o
  -1   4  24  -1     5.49     7.92     3.20 <
  -1  -4  24  -1     5.58     8.78     3.97 <
   0  -4  24  -1    13.10    10.26     3.83 <
   0  -4  23   1     1.87     0.01     2.70 <
   1  -4  23   1     3.33    -0.96     2.99 <
   2   4  23   1    12.51    10.31     3.14 o
   2  -4  23   1    12.48    10.72     2.96 o
   3  -4  23   1    10.71    11.68     3.88 o
   4  -4  23   1     5.37     5.92     1.41 o
  -3  -5  24  -1    12.09    11.06     3.59 o
  -2  -5  24  -1    13.80     9.98     2.97 o
  -1  -5  24  -1     4.14     3.39     1.58 <
   0  -5  24  -1     0.38     1.20     2.05 <
   0  -5  23   1     6.97    10.40     3.91 <
   1   5  23   1     6.97    11.07     3.56 o
   1  -5  23   1     6.95     9.97     3.87 <
   2  -5  23   1     2.64     2.47     2.22 <
   3  -5  23   1    10.03     8.40     3.27 <
  -3  -6  24  -1    16.80    23.44     4.38 o
  -2  -6  24  -1     6.64     5.70     1.76 o
  -1  -6  24  -1    12.03     9.02     2.16 o
   0  -6  24  -1     0.69     3.90     2.30 <
   0  -6  23   1    13.14    11.29     1.82 o
   1  -6  23   1     9.96     9.24     2.07 o
   2  -6  23   1     1.48    -1.22     1.63 <
   3  -6  23   1     0.57     1.85     2.36 <
  -2  -7  24  -1     4.04     2.82     1.61 <
  -1  -7  24  -1     5.37     6.25     2.32 <
   0  -7  24  -1     4.40     3.15     2.07 <
   0  -7  23   1     6.86     4.52     1.99 <
   1  -7  23   1     4.15     3.18     2.63 <
   2  -7  23   1    16.76    21.29     2.42 o
  -1  -8  24  -1     6.42     3.30     1.83 <
   0  -8  24  -1    13.96    19.27     2.46 o
   0  -8  23   1     2.18     0.80     2.36 <
   1  -8  23   1    24.53    24.18     3.15 o
  -5   0  24   0    25.71    15.47     3.57 o
  -4   0  24   0   312.57   294.08    12.66 o
  -3   0  24   0   142.11   135.35    11.14 o
  -2   0  24   0    60.28    65.17     5.19 o
  -1   0  24   0   111.38   120.06     6.34 o
   0   0  24   0    32.26    51.01     5.49 o
   1   0  24   0   222.82   201.61    11.32 o
   2   0  24   0    31.17    31.12     5.16 o
   3   0  24   0    61.54    74.13     8.81 o
   4   0  24   0   536.11   522.96    20.92 o
   5   0  24   0   124.24   108.30     5.67 o
  -5   1  24   0    21.68    15.81     3.63 o
  -5  -1  24   0    21.12    19.86     4.35 o
  -4   1  24   0    23.18    50.02     5.77 o
  -4  -1  24   0    23.41    46.51     5.46 o
  -3   1  24   0     9.61     9.78     2.76 o
  -2   1  24   0    72.69    73.58     5.41 o
  -2  -1  24   0    72.24    64.93     5.24 o
  -1   1  24   0   124.93   118.15     6.22 o
  -1  -1  24   0   124.01   116.73     6.27 o
   0   1  24   0   134.18   143.11     8.95 o
   0  -1  24   0   135.16   151.10     9.45 o
   1   1  24   0   191.54   224.38    11.66 o
   1  -1  24   0   189.17   213.18    12.00 o
   2  -1  24   0    56.57    53.34     7.31 o
   3  -1  24   0    40.47    35.83     4.31 o
   4   1  24   0   132.09   149.33    11.48 o
   4  -1  24   0   132.82   136.07    10.82 o
   5   1  24   0   107.14   115.08     7.88 o
   5  -1  24   0   106.95    82.61     7.44 o
  -5   2  24   0    18.43    11.59     3.06 o
  -5  -2  24   0    18.58    22.03     4.01 o
  -4   2  24   0    35.57    40.43     4.65 o
  -4  -2  24   0    37.41    38.45     6.32 o
  -3   2  24   0   130.62   111.48     7.70 o
  -2   2  24   0   207.98   202.17     8.95 o
  -2  -2  24   0   204.96   208.75    13.37 o
  -1   2  24   0   160.19   159.71    10.37 o
  -1  -2  24   0   159.52   160.40     7.53 o
   0   2  24   0   139.87   159.93     9.09 o
   0  -2  24   0   137.62   136.45     9.20 o
   1  -2  24   0   309.33   325.02    14.93 o
   2  -2  24   0   492.04   459.43    19.55 o
   3   2  24   0  2124.99  2135.61    42.56 o
   3  -2  24   0  2121.66  2141.28    32.64 o
   4   2  24   0   112.73   117.24     7.25 o
   5  -2  24   0    87.63    54.23     5.67 o
  -4   3  24   0   124.49   120.79    10.81 o
  -4  -3  24   0   125.53   136.12    11.19 o
  -3   3  24   0   318.40   305.04    12.13 o
  -2   3  24   0   144.69   142.21     7.94 o
  -2  -3  24   0   145.79   139.44    11.07 o
  -1   3  24   0    47.57    43.42     6.04 o
  -1  -3  24   0    45.75    36.74     5.45 o
   0  -3  24   0    19.24    16.20     2.70 o
   1  -3  24   0    19.03    16.87     2.65 o
   2  -3  24   0   351.57   344.08    12.15 o
   3  -3  24   0    53.43    50.21     4.14 o
   4   3  24   0   177.22   169.32    11.80 o
   4  -3  24   0   176.91   171.62    11.91 o
  -4   4  24   0    36.52    30.27     5.20 o
  -4  -4  24   0    35.92    33.45     5.39 o
  -2   4  24   0    71.26    55.57     7.91 o
  -2  -4  24   0    70.53    59.47     8.51 o
  -1  -4  24   0   139.34   154.98    11.40 o
   0  -4  24   0   377.10   396.31    18.06 o
   1  -4  24   0    26.31    35.37     5.98 o
   2   4  24   0  1032.28  1070.89    28.68 o
   2  -4  24   0  1033.13  1023.96    31.09 o
   3  -4  24   0   197.44   202.93    14.65 o
   4   4  24   0    74.29    74.21     7.35 o
   4  -4  24   0    74.59    75.16     8.25 o
  -4   5  24   0    41.56    43.46     5.28 o
  -4  -5  24   0    41.79    45.82     5.74 o
  -3  -5  24   0     3.76    11.47     3.17 o
  -2   5  24   0    22.66    18.46     5.20 o
  -2  -5  24   0    23.20    20.65     2.95 o
  -1  -5  24   0   602.54   611.26    24.39 o
   0  -5  24   0   104.68   103.84    10.01 o
   1  -5  24   0    57.18    63.74     8.68 o
   2   5  24   0   191.66   192.88    12.56 o
   2  -5  24   0   191.86   190.01     9.79 o
   3  -5  24   0   116.48   108.99     5.92 o
   4   5  24   0    12.54    11.21     2.82 o
   4  -5  24   0    12.37    12.56     3.59 o
  -3  -6  24   0     0.40     2.32     2.05 <
  -2  -6  24   0   202.20   196.50     7.84 o
  -1  -6  24   0   427.23   457.87    11.74 o
   0  -6  24   0    22.21    20.95     2.81 o
   1  -6  24   0   355.98   378.87    14.06 o
   2  -6  24   0    95.95    85.17     4.78 o
   3  -6  24   0    15.49    19.06     2.57 o
  -3  -7  24   0    26.48    22.06     3.53 o
  -2  -7  24   0    20.02    20.64     3.30 o
  -1  -7  24   0   153.04   152.02     6.65 o
   0  -7  24   0   195.34   202.08    12.51 o
   1  -7  24   0    56.39    63.68     5.73 o
   2  -7  24   0    61.61    53.61     5.06 o
   3  -7  24   0   181.01   165.30     9.70 o
  -2  -8  24   0   193.68   226.60    10.72 o
  -1  -8  24   0    38.57    46.78     3.33 o
   0  -8  24   0     8.20     5.73     1.39 o
   1  -8  24   0    79.89    69.25     4.09 o
   2  -8  24   0    49.68    49.37     5.54 o
  -4   0  25  -1     0.15     1.55     3.14 <
  -3   0  25  -1     3.90     1.68     1.78 <
  -2   0  25  -1     4.18     2.22     2.94 <
  -1   0  25  -1     6.15     8.58     2.03 o
   0   0  25  -1     0.90     1.60     1.36 <
   0   0  24   1     4.66     5.73     2.42 <
   1   0  24   1    18.03    15.56     3.71 o
   2   0  24   1    10.87    14.22     3.71 o
   3   0  24   1     9.52    10.94     2.22 o
   4   0  24   1     0.01    -2.17     2.84 <
  -4   1  25  -1     0.19     4.06     4.04 <
  -4  -1  25  -1     0.19     1.03     2.11 <
  -3   1  25  -1     9.70    11.51     3.01 o
  -3  -1  25  -1     9.72    10.46     2.97 o
  -2   1  25  -1     0.74     0.85     2.19 <
  -2  -1  25  -1     0.73    -0.31     1.64 <
  -1   1  25  -1     5.55     5.68     2.01 <
  -1  -1  25  -1     5.59     5.24     1.86 <
   0   1  25  -1     3.73     5.14     1.61 o
   0  -1  25  -1     3.73     3.61     1.43 <
   0   1  24   1    23.45    22.76     3.99 o
   0  -1  24   1    23.38    19.61     3.66 o
   1   1  24   1     1.99    -2.41     2.08 <
   1  -1  24   1     2.01     2.94     2.38 <
   2  -1  24   1    27.91    27.98     5.35 o
   3   1  24   1     1.78     2.85     2.04 <
   3  -1  24   1     1.80    -0.45     1.50 <
   4   1  24   1     2.04    -0.63     2.41 <
   4  -1  24   1     2.07     3.15     2.03 <
  -4   2  25  -1     5.12     1.15     1.95 <
  -4  -2  25  -1     5.06     4.02     2.43 <
  -3   2  25  -1    11.88     3.28     2.85 <
  -3  -2  25  -1    11.92    15.44     3.28 o
  -2   2  25  -1     1.89    -0.16     1.34 <
  -1   2  25  -1    18.95    18.58     2.81 o
  -1  -2  25  -1    19.06    22.44     4.28 o
   0   2  25  -1     7.73     5.70     1.65 o
   0  -2  25  -1     7.74     9.06     3.27 <
   0  -2  24   1     2.96     6.21     3.45 <
   1  -2  24   1     1.56     0.74     1.83 <
   2  -2  24   1    38.41    42.08     6.74 o
   3   2  24   1    15.48    14.68     3.05 o
   3  -2  24   1    15.46     9.76     3.24 o
   4   2  24   1     6.63     7.45     2.65 <
   4  -2  24   1     6.60     0.41     2.11 <
  -4   3  25  -1     9.44    12.88     3.29 o
  -4  -3  25  -1     9.45    11.34     3.48 o
  -2   3  25  -1    29.51    29.33     3.59 o
  -1   3  25  -1    23.67    22.22     3.86 o
  -1  -3  25  -1    23.71    25.15     4.90 o
   0  -3  25  -1     3.17     2.57     1.40 <
   0  -3  24   1     0.82     3.28     1.95 <
   1  -3  24   1    20.98    17.06     2.56 o
   2  -3  24   1    11.05    10.17     2.27 o
   3  -3  24   1    21.00    15.86     4.56 o
   4  -3  24   1    11.78    10.52     2.11 o
  -4   4  25  -1     8.09     9.56     2.88 o
  -4  -4  25  -1     8.06     8.40     1.71 o
  -3  -4  25  -1     4.75    -0.01     3.27 <
  -2   4  25  -1     8.19     8.18     2.10 o
  -2  -4  25  -1     8.19     9.76     4.20 <
  -1   4  25  -1     2.31     1.89     2.06 <
  -1  -4  25  -1     2.23     4.53     3.73 <
   0  -4  25  -1    21.08    19.12     4.28 o
   0  -4  24   1     2.01     0.85     2.61 <
   1  -4  24   1     4.42     1.55     2.41 <
   2   4  24   1     2.02     1.39     1.52 <
   2  -4  24   1     2.03    -1.98     2.44 <
   3  -4  24   1    24.10    25.02     5.85 o
   4  -4  24   1     6.95    11.87     2.80 o
  -3  -5  25  -1    10.90    13.12     4.01 o
  -2  -5  25  -1     8.85     8.83     3.08 <
  -1   5  25  -1     0.85    -0.49     2.36 <
  -1  -5  25  -1     0.86    -0.76     1.28 <
   0  -5  25  -1     6.99     4.27     2.93 <
   0  -5  24   1    18.55    12.71     3.65 o
   1  -5  24   1    18.89    26.02     3.83 o
   2  -5  24   1     4.14     5.39     3.93 <
   3  -5  24   1     2.32     3.64     2.84 <
  -3  -6  25  -1    23.64    23.87     4.19 o
  -2  -6  25  -1     7.04     5.85     1.47 o
  -1  -6  25  -1     1.06     2.05     1.58 <
   0  -6  25  -1     3.97     3.57     1.89 <
   0  -6  24   1    41.59    39.89     3.66 o
   1  -6  24   1    13.10    10.10     2.32 o
   2  -6  24   1     8.65     3.50     1.56 <
   3  -6  24   1     1.79     2.06     1.67 <
  -2  -7  25  -1     3.48     0.99     1.34 <
  -1  -7  25  -1     2.73     4.55     1.80 <
   0  -7  25  -1     5.58     6.04     1.84 o
   0  -7  24   1     5.88     3.76     1.65 <
   1  -7  24   1     0.69     1.11     1.60 <
   2  -7  24   1     3.37     5.48     2.03 <
  -1  -8  25  -1    11.59    12.28     3.14 o
   0  -8  25  -1    15.44    16.45     2.13 o
   0  -8  24   1     1.56     2.55     1.76 <
   1  -8  24   1    11.80     9.67     2.02 o
  -5   0  25   0     2.22     3.26     2.08 <
  -4   0  25   0   150.42   144.16     9.19 o
  -3   0  25   0   420.92   437.69    20.50 o
  -2   0  25   0    25.06    11.74     3.26 o
  -1   0  25   0   819.01   843.80    16.69 o
   0   0  25   0    44.99    45.39     5.45 o
   1   0  25   0   218.49   243.16    13.23 o
   2   0  25   0   672.14   665.61    23.01 o
   3   0  25   0   239.24   225.54    14.95 o
   4   0  25   0   351.53   369.02    17.56 o
   5   0  25   0     6.19     6.41     1.49 o
  -5   1  25   0   112.70   109.23     8.47 o
  -5  -1  25   0   112.60   116.11     8.80 o
  -4   1  25   0   208.83   201.48    10.21 o
  -4  -1  25   0   209.42   211.20    10.36 o
  -3   1  25   0    33.01    23.51     4.60 o
  -2   1  25   0   687.09   649.52    16.41 o
  -2  -1  25   0   688.21   663.11    16.77 o
  -1   1  25   0    27.40    35.71     3.66 o
  -1  -1  25   0    28.01    35.24     3.65 o
   0   1  25   0    43.33    42.41     5.09 o
   0  -1  25   0    42.72    39.90     5.38 o
   1   1  25   0    23.60    19.74     3.87 o
   1  -1  25   0    23.65    26.88     4.84 o
   2  -1  25   0   298.57   287.35    15.66 o
   3   1  25   0   230.39   217.80    10.07 o
   3  -1  25   0   230.57   204.34    10.18 o
   4   1  25   0    45.08    37.79     4.50 o
   4  -1  25   0    44.84    30.02     4.93 o
   5   1  25   0   198.31   184.87     9.83 o
   5  -1  25   0   196.81   179.83     9.48 o
  -5   2  25   0    30.38    27.05     3.89 o
  -5  -2  25   0    30.23    25.20     4.02 o
  -4   2  25   0   150.63   145.43     8.36 o
  -4  -2  25   0   149.22   131.31    11.51 o
  -3   2  25   0   115.56   116.39     6.82 o
  -2   2  25   0    88.12    91.40     9.22 o
  -2  -2  25   0    87.26    91.18     8.95 o
  -1   2  25   0   223.47   227.57    12.27 o
  -1  -2  25   0   224.89   217.54    12.58 o
   0  -2  25   0    21.07    36.53     5.20 o
   1  -2  25   0    26.61    31.62     5.57 o
   2  -2  25   0   520.22   484.21    20.18 o
   3   2  25   0  1881.53  1848.97    40.03 o
   3  -2  25   0  1876.79  1909.17    30.97 o
   4   2  25   0   509.02   502.68    14.44 o
  -4   3  25   0    36.98    36.87     5.93 o
  -4  -3  25   0    37.66    39.06     4.36 o
  -3   3  25   0    42.48    39.44     4.46 o
  -2   3  25   0   107.67   105.40     6.84 o
  -1   3  25   0   762.26   788.22    24.09 o
  -1  -3  25   0   763.73   781.41    24.11 o
   0  -3  25   0    35.23    28.03     3.57 o
   1  -3  25   0    98.68   101.38     6.63 o
   2  -3  25   0   332.64   308.49    11.67 o
   3  -3  25   0   383.13   386.91    13.72 o
   4  -3  25   0    17.51     8.30     2.56 o
  -4   4  25   0    61.70    73.68     7.92 o
  -4  -4  25   0    60.30    66.70     7.37 o
  -2   4  25   0   201.47   203.56    13.68 o
  -2  -4  25   0   202.16   215.61    14.87 o
  -1  -4  25   0   410.58   399.36    18.78 o
   0  -4  25   0   408.96   421.66    18.69 o
   1  -4  25   0   479.32   487.43    20.75 o
   2  -4  25   0   271.79   280.84     9.61 o
   3  -4  25   0   142.14   146.87    12.10 o
   4   4  25   0    25.45    29.10     4.91 o
   4  -4  25   0    25.18    23.93     3.24 o
  -4   5  25   0     5.36     3.21     2.60 <
  -4  -5  25   0     5.47     3.41     1.43 <
  -3  -5  25   0    79.08    66.27     5.92 o
  -2   5  25   0   216.45   203.83    13.65 o
  -2  -5  25   0   219.71   185.56     9.21 o
  -1  -5  25   0   382.06   380.61    19.35 o
   0  -5  25   0   326.32   347.81    18.32 o
   1  -5  25   0    64.21    62.77     3.96 o
   2  -5  25   0    85.58    64.60     8.27 o
   3  -5  25   0    54.71    39.13     3.58 o
   4   5  25   0    10.25     9.87     2.85 o
   4  -5  25   0    10.62    11.53     3.19 o
  -3  -6  25   0    53.77    50.73     4.69 o
  -2  -6  25   0   208.57   208.71     7.99 o
  -1  -6  25   0   607.66   608.93    13.61 o
   0  -6  25   0    24.16    24.59     2.90 o
   1  -6  25   0   527.26   525.26    23.32 o
   2  -6  25   0    89.71    89.02     4.80 o
   3  -6  25   0     3.90     4.67     1.57 <
  -3  -7  25   0   103.10    91.87     7.01 o
  -2  -7  25   0    45.63    44.26     4.23 o
  -1  -7  25   0   121.14   129.34     6.08 o
   0  -7  25   0   230.55   233.32    13.38 o
   1  -7  25   0    50.80    57.08     5.48 o
   2  -7  25   0     6.34     6.49     2.40 <
  -2  -8  25   0    70.33    74.57     6.06 o
  -1  -8  25   0    10.08     6.60     1.69 o
   0  -8  25   0     1.58     1.96     1.10 <
   1  -8  25   0     3.79     2.13     1.32 <
   2  -8  25   0   132.79   113.46     7.95 o
  -4   0  26  -1     0.17    -2.65     2.59 <
  -3   0  26  -1     1.05     2.97     2.12 <
  -2   0  26  -1     0.73     3.19     3.11 <
  -1   0  26  -1    17.46    15.48     2.64 o
   0   0  26  -1     0.07    -0.09     1.41 <
   0   0  25   1     2.37     4.01     2.16 <
   1   0  25   1     5.68     4.77     2.12 <
   2   0  25   1     0.02    -2.40     3.17 <
   3   0  25   1    20.94    19.23     3.37 o
   4   0  25   1     6.84     8.08     2.93 <
  -4   1  26  -1     5.27     0.86     2.18 <
  -4  -1  26  -1     5.29     6.40     2.81 <
  -3   1  26  -1    11.85    12.03     3.22 o
  -3  -1  26  -1    11.80     9.17     2.19 o
  -2   1  26  -1     8.55     8.86     3.19 <
  -2  -1  26  -1     8.55     5.56     2.44 <
  -1   1  26  -1    15.47    15.27     2.80 o
  -1  -1  26  -1    15.48    12.99     2.68 o
   0   1  26  -1     2.24     4.00     1.64 <
   0  -1  26  -1     2.25     3.17     2.29 <
   0   1  25   1    17.07    14.50     3.48 o
   0  -1  25   1    17.17     6.96     2.81 <
   1   1  25   1     3.59     0.18     1.84 <
   1  -1  25   1     3.56    -0.10     1.85 <
   2  -1  25   1    42.49    39.88     5.77 o
   3   1  25   1    26.42    25.11     3.63 o
   3  -1  25   1    26.41    25.51     3.68 o
   4   1  25   1     7.18     6.47     2.12 o
   4  -1  25   1     7.13     3.67     2.15 <
  -4   2  26  -1     6.12     6.12     2.70 <
  -4  -2  26  -1     6.12    15.35     4.33 o
  -3   2  26  -1     1.55    -0.11     2.66 <
  -3  -2  26  -1     1.59     3.07     3.65 <
  -2   2  26  -1     2.86    -1.71     2.90 <
  -1   2  26  -1    26.44    23.04     3.22 o
  -1  -2  26  -1    26.40    23.23     4.28 o
   0   2  26  -1    14.57    13.31     3.48 o
   0  -2  26  -1    14.46    10.89     2.96 o
   0  -2  25   1     7.93     3.72     1.95 <
   1  -2  25   1     4.65     0.99     1.77 <
   2  -2  25   1     1.98     4.85     2.61 <
   3   2  25   1    13.94     4.68     1.72 <
   3  -2  25   1    13.87    14.03     4.55 o
   4   2  25   1     8.67     9.59     2.88 o
   4  -2  25   1     8.68    10.44     3.59 <
  -4   3  26  -1     8.80     7.77     2.64 <
  -4  -3  26  -1     8.81    13.80     3.37 o
  -2   3  26  -1    21.46    27.33     3.93 o
  -1   3  26  -1    11.57    11.98     3.46 o
  -1  -3  26  -1    11.54    12.25     4.18 <
   0   3  26  -1     6.45     9.51     3.53 <
   0  -3  26  -1     6.53     5.91     1.91 o
   0  -3  25   1     8.27     7.42     2.23 o
   1  -3  25   1     4.76     3.27     1.88 <
   2  -3  25   1    31.24    29.79     3.22 o
   3  -3  25   1    48.17    47.43     7.02 o
   4  -3  25   1     4.40     1.63     2.13 <
  -4   4  26  -1     5.74    10.24     2.68 o
  -3  -4  26  -1     8.35     3.60     2.72 <
  -2   4  26  -1    11.56    16.29     3.15 o
  -2  -4  26  -1    11.55     8.66     3.78 <
  -1   4  26  -1    12.85    15.71     4.46 o
  -1  -4  26  -1    12.77    17.01     4.65 o
   0  -4  26  -1    19.45    16.83     3.30 o
   0  -4  25   1    11.04    10.58     3.20 o
   1  -4  25   1    40.88    38.12     5.87 o
   2   4  25   1     4.15     3.14     1.69 <
   2  -4  25   1     4.18     5.71     1.88 o
   3  -4  25   1    12.41    10.82     4.07 <
  -3  -5  26  -1     9.67     4.71     2.06 <
  -2  -5  26  -1    15.73    11.36     3.17 o
  -1   5  26  -1     1.13     2.90     2.76 <
  -1  -5  26  -1     1.11    -0.49     1.37 <
   0  -5  26  -1     9.82     8.22     2.87 <
   0  -5  25   1    20.13    26.60     5.87 o
   1  -5  25   1     8.48     6.62     2.40 <
   2  -5  25   1     3.62     4.14     2.01 <
   3  -5  25   1     1.53    -1.26     2.58 <
  -3  -6  26  -1     7.54     7.00     2.53 <
  -2  -6  26  -1    14.85    15.49     2.29 o
  -1  -6  26  -1     7.73     3.38     1.46 <
   0  -6  26  -1     5.61     6.29     2.06 o
   0  -6  25   1    30.30    32.70     4.03 o
   1  -6  25   1    16.65    17.05     3.08 o
   2  -6  25   1     1.72     1.69     1.44 <
   3  -6  25   1     7.29     7.19     3.00 <
  -2  -7  26  -1     0.90     2.29     2.14 <
  -1  -7  26  -1     9.53     9.28     1.82 o
   0  -7  26  -1    10.59     8.61     1.82 o
   0  -7  25   1     4.14     2.91     1.33 <
   1  -7  25   1    10.28    11.25     2.47 o
   2  -7  25   1     1.75     5.04     1.86 <
  -1  -8  26  -1    10.15    12.52     3.02 o
   0  -8  26  -1    23.95    25.60     2.44 o
   0  -8  25   1     3.06     6.10     1.83 o
   1  -8  25   1    39.96    36.73     3.52 o
  -5   0  26   0     9.34     1.70     1.46 <
  -4   0  26   0   161.00   155.74     9.03 o
  -3   0  26   0    95.35    25.78     6.80 o
  -2   0  26   0    23.97    22.58     3.53 o
  -1   0  26   0     1.43     4.80     1.63 <
   0   0  26   0   244.16   221.63    12.08 o
   1   0  26   0     0.48     3.17     2.52 <
   2   0  26   0     6.08     6.70     2.53 <
   3   0  26   0  3456.18  3478.97    33.18 o
   4   0  26   0    84.70    74.59     5.76 o
   5   0  26   0   112.94   100.79     7.20 o
  -5   1  26   0   230.02   225.47    11.65 o
  -5  -1  26   0   230.05   201.93    11.25 o
  -4   1  26   0   134.29   122.64     8.07 o
  -4  -1  26   0   133.85   130.51     8.19 o
  -3   1  26   0   165.76   166.70     9.33 o
  -3  -1  26   0   166.30   156.01     8.93 o
  -2   1  26   0    82.80    89.49     6.39 o
  -2  -1  26   0    82.31    78.06     6.30 o
  -1   1  26   0    93.54    88.33     5.53 o
  -1  -1  26   0    93.82   100.16     6.02 o
   0   1  26   0    92.44    90.14     7.73 o
   0  -1  26   0    94.58    87.76     7.84 o
   1   1  26   0     7.32    10.65     3.66 <
   1  -1  26   0     7.24     7.89     3.24 <
   2  -1  26   0   352.45   335.99    16.84 o
   3   1  26   0   118.39   121.02     7.36 o
   3  -1  26   0   116.78   114.49     6.08 o
   4   1  26   0   127.75   132.27     7.71 o
   4  -1  26   0   126.36   128.41    10.31 o
  -4   2  26   0   135.83   153.71     8.64 o
  -4  -2  26   0   137.59   145.25    11.76 o
  -3   2  26   0   242.91   280.86     9.79 o
  -3  -2  26   0   244.03   276.65    17.86 o
  -2   2  26   0    42.63    37.24     5.68 o
  -2  -2  26   0    42.65    42.79     6.52 o
  -1   2  26   0   636.14   673.31    21.68 o
  -1  -2  26   0   639.62   653.98    22.21 o
   0  -2  26   0  1579.46  1603.00    33.38 o
   1  -2  26   0    54.29    74.21     8.58 o
   2  -2  26   0   258.52   246.98    14.75 o
   3   2  26   0   552.01   521.06    21.42 o
   3  -2  26   0   555.10   540.17    16.48 o
   4   2  26   0   154.03   156.22     7.96 o
  -4   3  26   0    80.55    81.36     8.37 o
  -4  -3  26   0    80.91    72.76     5.52 o
  -3   3  26   0    11.60     8.80     2.32 o
  -2   3  26   0    70.85    73.44     5.73 o
  -1   3  26   0   966.63   918.47    26.71 o
  -1  -3  26   0   968.43   979.02    27.51 o
   0  -3  26   0   114.23   116.57     6.58 o
   1  -3  26   0   340.58   359.68    12.00 o
   2  -3  26   0   185.02   168.72     8.72 o
   3  -3  26   0   381.07   369.70    19.25 o
   4   3  26   0    14.13    13.29     3.55 o
   4  -3  26   0    14.17    13.69     3.08 o
  -4   4  26   0    65.49    68.93     7.27 o
  -4  -4  26   0    65.59    67.52     6.98 o
  -2   4  26   0   119.25   107.48     7.06 o
  -2  -4  26   0   118.86   107.96     7.60 o
  -1   4  26   0   103.94   105.17     9.72 o
  -1  -4  26   0   105.83   125.81    10.74 o
   0  -4  26   0   571.61   635.71    23.42 o
   1  -4  26   0   213.64   210.95    13.77 o
   2  -4  26   0   108.42   119.49     6.28 o
   3  -4  26   0    52.18    49.06     7.24 o
   4   4  26   0     6.21     4.82     2.19 <
   4  -4  26   0     6.21    12.21     2.54 o
  -4   5  26   0    12.79     9.23     2.31 o
  -4  -5  26   0    12.84     8.05     2.64 o
  -3  -5  26   0    76.23    53.07     5.36 o
  -2  -5  26   0   313.24   300.16    11.64 o
  -1  -5  26   0   370.60   384.88    10.77 o
   0  -5  26   0   603.90   629.59    24.96 o
   1  -5  26   0    81.74    84.36     5.31 o
   2  -5  26   0    41.00    25.97     5.78 o
   3  -5  26   0   166.99   162.57     6.91 o
   4   5  26   0    47.21    59.56     5.76 o
   4  -5  26   0    46.79    55.39     6.16 o
  -3  -6  26   0    25.39    19.38     2.75 o
  -2  -6  26   0    56.61    53.54     4.23 o
  -1  -6  26   0    42.32    38.32     3.63 o
   0  -6  26   0   184.67   196.56     9.42 o
   1  -6  26   0   146.18   136.89     7.84 o
   2  -6  26   0    55.22    51.16     5.34 o
   3  -6  26   0    91.47    89.76     4.68 o
  -2  -7  26   0    24.87    20.83     2.81 o
  -1  -7  26   0    61.87    52.79     3.86 o
   0  -7  26   0    34.18    29.05     3.54 o
   1  -7  26   0     4.34     5.08     1.78 <
   2  -7  26   0    15.05    11.74     2.30 o
  -1  -8  26   0    31.17    30.51     3.04 o
   0  -8  26   0    20.58    19.23     2.22 o
   1  -8  26   0    42.50    46.32     3.30 o
  -4   0  27  -1     2.69     0.98     2.00 <
  -3   0  27  -1     4.78     4.80     2.33 <
  -2   0  27  -1     0.90     1.84     2.75 <
  -1   0  27  -1     5.85     3.45     1.92 <
   0   0  27  -1     0.15     0.44     1.27 <
   0   0  26   1     0.54    -0.68     1.98 <
   1   0  26   1     5.33     2.04     1.88 <
   2   0  26   1    31.76    29.13     5.38 o
   3   0  26   1     5.65     3.26     1.88 <
   4   0  26   1    14.57    16.22     4.11 o
  -4   1  27  -1     4.88    -1.11     2.11 <
  -4  -1  27  -1     4.87    -0.35     2.00 <
  -3   1  27  -1    20.72    21.08     3.88 o
  -3  -1  27  -1    20.72    24.79     4.00 o
  -2   1  27  -1     2.93     2.64     2.91 <
  -2  -1  27  -1     2.92     1.78     2.25 <
  -1   1  27  -1     2.37     3.35     1.59 <
  -1  -1  27  -1     2.37     0.66     1.29 <
   0   1  27  -1     0.85     1.56     1.40 <
   0  -1  27  -1     0.86     0.74     2.74 <
   0   1  26   1     6.40     5.02     2.33 <
   0  -1  26   1     6.42     4.39     1.95 <
   1   1  26   1     0.54     1.11     2.11 <
   1  -1  26   1     0.55     0.60     1.79 <
   2  -1  26   1    12.98     9.55     3.97 <
   3   1  26   1     5.33     4.35     2.14 <
   3  -1  26   1     5.33     4.85     2.28 <
   4   1  26   1     4.98     4.43     1.72 <
   4  -1  26   1     4.97     3.72     2.02 <
  -4   2  27  -1    20.25    18.95     5.22 o
  -4  -2  27  -1    20.37    23.81     4.41 o
  -3   2  27  -1     2.34     1.78     2.16 <
  -3  -2  27  -1     2.31     2.72     1.57 <
  -2   2  27  -1     2.85     4.66     2.29 <
  -1   2  27  -1     1.38     1.89     1.31 <
  -1  -2  27  -1     1.41     2.39     1.87 <
   0   2  27  -1    16.69    17.57     3.66 o
   0  -2  27  -1    16.68    16.95     3.82 o
   0  -2  26   1    13.52     8.17     3.21 <
   1  -2  26   1     0.59     4.48     2.47 <
   2  -2  26   1    35.99    35.42     6.07 o
   3   2  26   1    25.89    21.79     3.43 o
   3  -2  26   1    25.95    31.18     5.52 o
   4   2  26   1    26.27    23.79     4.06 o
   4  -2  26   1    26.27    18.75     4.08 o
  -4   3  27  -1    16.70    16.10     3.49 o
  -4  -3  27  -1    16.67    22.04     3.96 o
  -2   3  27  -1     5.64     8.36     1.95 o
  -2  -3  27  -1     5.64     6.24     3.92 <
  -1   3  27  -1     3.77     5.37     2.60 <
  -1  -3  27  -1     3.74     7.49     2.87 <
   0   3  27  -1     2.19     2.09     2.15 <
   0  -3  27  -1     2.15     3.31     1.78 <
   0  -3  26   1    30.84    19.68     2.99 o
   1  -3  26   1    54.72    56.37     4.85 o
   2  -3  26   1     1.10     1.27     1.61 <
   3   3  26   1     9.28    11.52     3.45 o
   3  -3  26   1     9.29    13.64     3.51 o
   4  -3  26   1     1.00     0.13     1.39 <
  -3  -4  27  -1     1.14     0.58     2.46 <
  -2   4  27  -1    10.59    11.06     4.03 <
  -2  -4  27  -1    10.60    10.22     4.56 <
  -1   4  27  -1    16.05    17.73     4.70 o
  -1  -4  27  -1    16.05    14.88     4.05 o
   0  -4  27  -1     9.17     8.68     3.36 <
   0  -4  26   1    13.23    11.23     3.61 o
   1  -4  26   1     9.05    12.38     4.47 <
   2  -4  26   1     1.76     6.06     2.42 <
   3  -4  26   1    22.79    28.93     3.71 o
  -3  -5  27  -1     1.54    -1.64     2.06 <
  -2  -5  27  -1     3.37     5.69     2.35 <
  -1   5  27  -1     3.04     2.11     2.32 <
  -1  -5  27  -1     3.00     4.09     1.18 o
   0  -5  27  -1     0.93     2.96     2.07 <
   0  -5  26   1     1.46    -0.32     1.23 <
   1  -5  26   1    11.08     9.24     2.82 o
   2  -5  26   1     0.80     1.86     2.27 <
   3  -5  26   1     4.39     5.91     2.78 <
  -3  -6  27  -1     0.48    -1.78     2.21 <
  -2  -6  27  -1     0.96    -0.04     2.04 <
  -1  -6  27  -1     6.61     3.48     1.37 <
   0  -6  27  -1    16.09    16.18     2.85 o
   0  -6  26   1    10.40     9.28     2.68 o
   1  -6  26   1    34.39    34.47     6.37 o
   2  -6  26   1    32.01    29.55     3.14 o
  -2  -7  27  -1     1.28     1.34     1.73 <
  -1  -7  27  -1     4.78     5.25     1.51 o
   0  -7  27  -1     4.97     3.82     1.28 <
   0  -7  26   1     1.00     2.01     1.43 <
   1  -7  26   1    17.21    14.53     2.93 o
   2  -7  26   1     8.20     8.91     2.08 o
  -1  -8  27  -1     7.18    11.94     2.69 o
   0  -8  27  -1    29.96    32.31     2.74 o
   0  -8  26   1     6.20    11.46     2.26 o
   1  -8  26   1    20.74    16.78     2.50 o
  -5   0  27   0    24.46    16.44     3.90 o
  -4   0  27   0     4.65     6.27     2.22 <
  -3   0  27   0   562.35   620.29    13.11 o
  -2   0  27   0    75.13    73.97     6.13 o
  -1   0  27   0   289.27   287.31    10.12 o
   0   0  27   0    15.79    18.07     3.63 o
   1   0  27   0    35.89    49.03     6.97 o
   2   0  27   0   378.27   363.51    17.45 o
   3   0  27   0  2016.14  1988.10    25.18 o
   4   0  27   0   132.79   123.24     7.37 o
  -5   1  27   0    58.63    51.29     5.62 o
  -5  -1  27   0    58.85    52.39     5.68 o
  -4   1  27   0   202.31   187.29     9.73 o
  -4  -1  27   0   203.39   196.42     9.89 o
  -3   1  27   0    61.78    43.53     5.03 o
  -3  -1  27   0    62.55    42.98     4.91 o
  -2   1  27   0   204.78   189.68     9.24 o
  -2  -1  27   0   205.19   191.01     9.56 o
  -1   1  27   0   140.15   151.04     7.52 o
  -1  -1  27   0   140.34   149.20     7.67 o
   0   1  27   0    13.70    11.77     3.30 o
   0  -1  27   0    13.75     9.06     3.19 <
   1   1  27   0   279.84   298.64    14.37 o
   1  -1  27   0   280.69   292.43    15.15 o
   2  -1  27   0   465.89   440.27    19.70 o
   3   1  27   0  1017.30   996.12    21.75 o
   3  -1  27   0  1016.08  1001.04    17.85 o
   4   1  27   0   649.95   656.13    16.40 o
   4  -1  27   0   650.00   620.73    21.95 o
  -4   2  27   0   199.19   170.44     8.92 o
  -4  -2  27   0   196.58   181.73    12.96 o
  -3   2  27   0    20.62    23.99     3.81 o
  -3  -2  27   0    20.44    30.75     6.50 o
  -2   2  27   0   500.80   480.93    20.48 o
  -2  -2  27   0   501.30   520.88    21.85 o
  -1   2  27   0   124.31   122.75     9.73 o
  -1  -2  27   0   125.01   140.92    10.82 o
   0  -2  27   0    47.41    51.58     6.71 o
   1  -2  27   0   547.53   561.28    20.96 o
   2  -2  27   0   823.26   816.92    27.11 o
   3   2  27   0    52.39    55.96     7.42 o
   3  -2  27   0    51.78    50.28     5.49 o
   4   2  27   0   135.77   122.14     6.91 o
  -4   3  27   0   127.98   109.29     9.78 o
  -4  -3  27   0   128.83    98.94     8.67 o
  -2   3  27   0   648.79   676.45    17.54 o
  -1   3  27   0    56.40    70.66     7.65 o
   0  -3  27   0   211.50   228.75    13.12 o
   1  -3  27   0     5.93    11.55     3.60 o
   2  -3  27   0   460.85   469.53    21.18 o
   3  -3  27   0    32.63    27.23     5.62 o
   4   3  27   0    22.23    23.31     4.67 o
   4  -3  27   0    21.84    14.70     2.82 o
  -4   4  27   0    93.02   100.59     8.69 o
  -4  -4  27   0    92.47    90.35     8.02 o
  -2   4  27   0    59.03    49.05     5.08 o
  -2  -4  27   0    59.93    52.71     7.03 o
  -1   4  27   0   310.67   305.24    16.38 o
  -1  -4  27   0   312.35   313.30    16.79 o
   0  -4  27   0   656.64   656.05    24.21 o
   1  -4  27   0    41.57    35.46     6.73 o
   2  -4  27   0     8.71     7.83     1.90 o
   3  -4  27   0    26.68    33.72     4.36 o
   4   4  27   0    71.09    71.65     7.07 o
   4  -4  27   0    71.07    72.81     5.12 o
  -4   5  27   0    44.00    39.92     4.85 o
  -4  -5  27   0    44.91    40.48     4.81 o
  -3  -5  27   0   104.53   104.64     7.04 o
  -2  -5  27   0   253.42   264.56    11.00 o
  -1   5  27   0   536.45   566.24    23.09 o
  -1  -5  27   0   532.43   541.20    11.32 o
   0  -5  27   0   771.44   823.41    15.74 o
   1  -5  27   0   454.13   459.43    12.08 o
   2  -5  27   0   168.50   141.82    12.23 o
   3  -5  27   0    18.33    27.77     3.34 o
  -3  -6  27   0    56.93    46.33     4.37 o
  -2  -6  27   0    79.62    72.61     4.09 o
  -1  -6  27   0   166.08   161.39     6.93 o
   0  -6  27   0   247.64   246.97     8.56 o
   1  -6  27   0    85.50    74.03     4.76 o
   2  -6  27   0    91.99   101.12     7.18 o
   3  -6  27   0    92.65    88.52     5.49 o
  -2  -7  27   0    52.24    43.08     3.99 o
  -1  -7  27   0    12.97    15.08     2.41 o
   0  -7  27   0    77.13    59.03     4.83 o
   1  -7  27   0   120.23   120.98     5.73 o
   2  -7  27   0    17.45    17.02     2.61 o
  -1  -8  27   0     2.73     4.00     1.38 <
   0  -8  27   0    18.66    19.78     2.21 o
   1  -8  27   0     7.58    11.69     1.79 o
  -4   0  28  -1     1.98     4.84     2.26 <
  -3   0  28  -1     3.70     1.67     3.01 <
  -2   0  28  -1     1.46     0.06     2.00 <
  -1   0  28  -1     0.07    -0.16     1.64 <
   0   0  28  -1     0.05    -1.70     2.05 <
   0   0  27   1     0.00    -1.63     1.99 <
   1   0  27   1     1.46     4.09     1.84 <
   2   0  27   1    42.70    39.80     6.42 o
   3   0  27   1     0.56     0.10     1.57 <
   4   0  27   1     3.61    -1.07     1.99 <
  -4   1  28  -1     3.17     2.47     2.57 <
  -4  -1  28  -1     3.16    -0.55     2.78 <
  -3   1  28  -1    34.67    31.50     4.48 o
  -3  -1  28  -1    34.80    31.39     3.99 o
  -2   1  28  -1     1.51     3.24     2.24 <
  -2  -1  28  -1     1.52     3.67     1.89 <
  -1   1  28  -1    21.88    18.95     2.92 o
  -1  -1  28  -1    21.91    22.07     3.11 o
   0   1  28  -1     1.62     1.91     1.40 <
   0  -1  28  -1     1.63     3.88     3.04 <
   0   1  27   1    21.75    18.55     4.11 o
   0  -1  27   1    21.65    17.20     3.92 o
   1   1  27   1     1.23     1.73     1.70 <
   1  -1  27   1     1.23    -1.93     1.97 <
   2  -1  27   1     9.17    11.44     4.12 <
   3   1  27   1    25.36    21.41     3.51 o
   3  -1  27   1    25.34    23.45     3.66 o
   4   1  27   1    21.41    24.28     4.02 o
   4  -1  27   1    21.37    22.56     3.62 o
  -4   2  28  -1    14.66    13.98     3.72 o
  -4  -2  28  -1    14.65    17.80     4.03 o
  -3   2  28  -1     6.35     7.67     2.34 o
  -3  -2  28  -1     6.30    10.62     4.62 <
  -2   2  28  -1    14.31    13.67     3.61 o
  -1   2  28  -1    15.63    18.31     3.24 o
  -1  -2  28  -1    15.60    13.17     3.41 o
   0   2  28  -1    22.03    26.15     4.68 o
   0  -2  28  -1    22.09    19.84     4.46 o
   0  -2  27   1     7.93     5.04     1.82 <
   1  -2  27   1    11.51     8.31     3.21 <
   2   2  27   1     1.98     2.47     2.68 <
   2  -2  27   1     1.97     4.50     1.93 <
   3   2  27   1     1.28    -0.67     2.40 <
   3  -2  27   1     1.30    -0.44     2.59 <
   4  -2  27   1    15.45     9.32     3.10 o
  -4   3  28  -1    13.38    19.09     4.04 o
  -4  -3  28  -1    13.44    18.63     3.69 o
  -2   3  28  -1     8.36     7.90     2.78 <
  -2  -3  28  -1     8.37     5.88     2.81 <
  -1   3  28  -1    23.25    20.37     4.25 o
   0   3  28  -1     3.76     4.62     2.33 <
   0  -3  28  -1     3.80     5.28     2.37 <
   0  -3  27   1    31.26    36.80     5.38 o
   1  -3  27   1    18.27    22.01     4.74 o
   2  -3  27   1     6.00     2.95     1.95 <
   3   3  27   1    20.30    22.92     4.80 o
   3  -3  27   1    20.24    28.64     5.45 o
   4  -3  27   1     4.06     3.22     1.67 <
  -3  -4  28  -1     3.06     0.93     2.62 <
  -2  -4  28  -1     4.75    -2.60     3.89 <
  -1   4  28  -1     5.05     9.82     3.69 <
  -1  -4  28  -1     5.02     5.92     2.90 <
   0   4  28  -1    19.18    25.29     4.71 o
   0  -4  28  -1    19.07    19.27     4.71 o
   0  -4  27   1    53.26    48.35     6.79 o
   1  -4  27   1    55.44    60.52     4.48 o
   2  -4  27   1     3.00     6.00     2.35 <
   3  -4  27   1     1.64     3.37     1.74 <
  -3  -5  28  -1     2.80     3.21     2.25 <
  -2  -5  28  -1     0.36     2.72     2.38 <
  -1   5  28  -1     8.37     9.53     3.53 <
  -1  -5  28  -1     8.41     5.65     1.48 o
   0  -5  28  -1    21.30    22.66     2.82 o
   0  -5  27   1    11.43     9.75     1.59 o
   1  -5  27   1    33.28    24.81     5.02 o
   2  -5  27   1    11.54    15.70     4.66 o
   3  -5  27   1    14.57    14.15     2.53 o
  -3  -6  28  -1     1.39     3.13     1.75 <
  -2  -6  28  -1     1.42    -1.24     1.45 <
  -1  -6  28  -1     3.07     4.17     1.66 <
   0  -6  28  -1    28.49    28.09     3.82 o
   0  -6  27   1    29.35    30.57     3.21 o
   1  -6  27   1     0.53    -1.97     3.56 <
   2  -6  27   1    21.68    18.44     3.26 o
  -2  -7  28  -1     0.24    -0.13     1.43 <
  -1  -7  28  -1    10.02    10.42     1.79 o
   0  -7  28  -1    17.68    16.53     2.29 o
   0  -7  27   1     6.29     5.79     1.47 o
   1  -7  27   1     0.27    -1.00     1.86 <
   2  -7  27   1     7.45     6.94     1.64 o
  -1  -8  28  -1    27.88    27.75     3.65 o
   0  -8  28  -1    18.60    16.56     2.00 o
   0  -8  27   1     9.43    11.21     2.16 o
  -4   0  28   0   125.67   122.85     7.90 o
  -3   0  28   0    83.16    87.75     6.40 o
  -2   0  28   0   159.54   155.69     8.86 o
  -1   0  28   0   142.12   147.04     7.51 o
   0   0  28   0   201.60   183.81    11.44 o
   1   0  28   0    31.46    32.42     5.41 o
   2   0  28   0   954.60   954.19    28.84 o
   3   0  28   0  1681.55  1673.91    23.25 o
   4   0  28   0    10.46     6.05     1.98 o
  -4   1  28   0    88.42    97.01     7.29 o
  -4  -1  28   0    87.49    95.62     6.95 o
  -3   1  28   0    84.73    87.16     7.53 o
  -3  -1  28   0    85.09    85.33    10.61 o
  -2   1  28   0   241.95   232.87    10.52 o
  -2  -1  28   0   243.46   247.76    11.03 o
  -1   1  28   0   174.55   168.81     8.10 o
  -1  -1  28   0   172.95   165.63     8.00 o
   0   1  28   0   372.32   409.39    16.88 o
   0  -1  28   0   374.41   394.87    17.14 o
   1   1  28   0   138.24   161.95    10.93 o
   1  -1  28   0   138.76   141.76    10.77 o
   2  -1  28   0   989.15   993.82    29.94 o
   3   1  28   0   434.35   412.67    14.11 o
   3  -1  28   0   433.09   433.94    11.92 o
   4   1  28   0   233.14   229.87     9.69 o
   4  -1  28   0   231.57   224.19     9.53 o
  -4   2  28   0    56.01    52.06     5.03 o
  -4  -2  28   0    56.92    56.47     7.18 o
  -3   2  28   0   168.37   150.78     8.73 o
  -3  -2  28   0   168.74   146.32    12.05 o
  -2   2  28   0   257.44   224.85    14.16 o
  -2  -2  28   0   257.23   231.40    14.95 o
  -1   2  28   0   567.79   570.34    20.75 o
  -1  -2  28   0   567.17   556.56    21.45 o
   0  -2  28   0  1016.92  1049.11    28.39 o
   1  -2  28   0   356.58   358.83    17.36 o
   2  -2  28   0   714.30   722.24    26.06 o
   3   2  28   0   351.18   342.61    12.76 o
   3  -2  28   0   349.14   335.82    18.76 o
   4   2  28   0   138.10   146.51     7.45 o
  -4   3  28   0   140.31   136.82    10.77 o
  -4  -3  28   0   139.86   141.74     9.97 o
  -2   3  28   0  1616.45  1636.34    39.01 o
  -1   3  28   0   320.54   334.71    16.62 o
   0  -3  28   0    97.05    99.73     9.03 o
   1  -3  28   0   103.38   105.18     9.79 o
   2  -3  28   0    99.00    81.53     5.47 o
   3  -3  28   0   112.43   112.73    11.20 o
   4   3  28   0    45.24    48.13     6.02 o
   4  -3  28   0    45.81    25.65     5.01 o
  -4   4  28   0    76.47    78.75     7.60 o
  -4  -4  28   0    77.50    74.35     7.20 o
  -2   4  28   0   190.99   184.89     9.47 o
  -2  -4  28   0   191.26   170.25    13.27 o
  -1   4  28   0   571.16   572.64    22.72 o
  -1  -4  28   0   566.17   526.29    22.08 o
   0  -4  28   0   434.38   455.86    20.12 o
   1  -4  28   0   108.38   117.74    10.66 o
   2  -4  28   0   183.26   179.82     7.91 o
   3  -4  28   0    55.05    59.02     5.62 o
   4   4  28   0     2.46     8.64     2.88 <
   4  -4  28   0     2.57     8.47     2.23 o
  -3  -5  28   0   396.94   342.44    12.25 o
  -2  -5  28   0   303.56   260.67    16.26 o
  -1   5  28   0  1122.14  1169.89    33.34 o
  -1  -5  28   0  1124.00  1180.53    16.76 o
   0  -5  28   0    34.96    34.09     3.39 o
   1  -5  28   0   515.02   573.89    13.60 o
   2  -5  28   0   276.54   272.95    17.11 o
   3  -5  28   0    51.04    38.85     3.37 o
  -3  -6  28   0     8.77    10.36     2.10 o
  -2  -6  28   0    22.12    23.44     2.47 o
  -1  -6  28   0    95.30    95.48     5.38 o
   0  -6  28   0   139.85   147.72     8.00 o
   1  -6  28   0   225.23   216.62     7.79 o
   2  -6  28   0   104.90    91.63     6.85 o
   3  -6  28   0    13.59    12.15     2.28 o
  -2  -7  28   0    80.45    70.92     4.97 o
  -1  -7  28   0    69.44    60.87     4.19 o
   0  -7  28   0    31.06    34.83     3.74 o
   1  -7  28   0   172.67   169.21     8.51 o
   2  -7  28   0    83.42    79.95     4.39 o
  -1  -8  28   0    65.89    69.13     4.23 o
   0  -8  28   0   160.80   169.69     5.82 o
   1  -8  28   0     3.82     3.62     1.13 o
  -4   0  29  -1     7.47     7.45     2.40 o
  -3   0  29  -1     8.22     7.88     2.58 o
  -2   0  29  -1    12.47    12.29     3.08 o
  -1   0  29  -1     0.07    -0.06     1.53 <
   0   0  29  -1     0.55     0.58     2.37 <
   0   0  28   1     1.36     1.65     1.87 <
   1   0  28   1     0.25     1.81     2.49 <
   2   0  28   1    11.97    15.90     4.44 o
   3   0  28   1     2.29     1.57     1.51 <
   4   0  28   1    61.98    66.36     6.58 o
  -4   1  29  -1     0.48     5.68     2.30 <
  -4  -1  29  -1     0.49     4.93     2.61 <
  -3   1  29  -1     8.71     3.93     2.34 <
  -3  -1  29  -1     8.80     7.18     2.12 o
  -2   1  29  -1     8.12     4.82     3.26 <
  -2  -1  29  -1     8.20     6.56     2.89 <
  -1   1  29  -1     4.30     4.14     1.93 <
  -1  -1  29  -1     4.31     5.34     2.08 <
   0   1  29  -1     1.48     0.44     1.15 <
   0  -1  29  -1     1.49    -0.04     2.79 <
   0   1  28   1     0.59     2.17     2.18 <
   0  -1  28   1     0.59     0.83     2.23 <
   1  -1  28   1     5.20     5.43     1.83 <
   2   1  28   1     6.56     8.89     2.70 o
   2  -1  28   1     6.53     7.38     2.31 o
   3   1  28   1     1.66     0.73     1.53 <
   3  -1  28   1     1.67     4.74     2.09 <
   4   1  28   1     0.41     5.13     2.25 <
  -4   2  29  -1    13.27    13.86     3.46 o
  -4  -2  29  -1    13.24    18.03     3.94 o
  -3   2  29  -1    18.42    12.14     2.71 o
  -3  -2  29  -1    18.37    20.23     4.95 o
  -2   2  29  -1    10.14    10.78     1.99 o
  -2  -2  29  -1    10.06    14.00     3.00 o
  -1   2  29  -1    18.42    18.68     4.24 o
  -1  -2  29  -1    18.36    18.53     4.08 o
   0   2  29  -1     0.55     3.40     2.31 <
   0  -2  29  -1     0.55    -1.48     2.12 <
   0  -2  28   1    21.60    23.05     4.29 o
   1  -2  28   1     4.16     3.81     1.90 <
   2   2  28   1     3.99    -0.98     2.54 <
   2  -2  28   1     3.94     1.57     2.01 <
   3   2  28   1     9.91    11.17     2.37 o
   3  -2  28   1     9.90     7.93     3.80 <
   4  -2  28   1    14.63    11.71     3.42 o
  -4   3  29  -1    11.18    11.57     3.26 o
  -2   3  29  -1     6.62     8.33     2.22 o
  -2  -3  29  -1     6.61     4.00     2.36 <
  -1   3  29  -1     1.73     0.61     1.98 <
   0   3  29  -1    20.92    18.25     3.70 o
   0  -3  29  -1    21.03    15.75     4.05 o
   0  -3  28   1    28.72    29.45     5.04 o
   1  -3  28   1    32.73    35.19     5.83 o
   2  -3  28   1     1.07    -0.28     2.05 <
   3   3  28   1     0.16     6.49     2.87 <
   3  -3  28   1     0.16     0.91     2.25 <
  -3  -4  29  -1     1.95    -0.01     2.43 <
  -2  -4  29  -1    10.74     5.64     2.28 <
  -1   4  29  -1     2.37     3.24     2.69 <
  -1  -4  29  -1     2.39     1.92     1.77 <
   0   4  29  -1     9.70    15.09     4.26 o
   0  -4  29  -1     9.70     4.90     1.81 <
   0  -4  28   1    33.71    27.69     5.20 o
   1  -4  28   1    19.02    22.45     2.85 o
   2  -4  28   1    11.58    14.61     2.95 o
   3   4  28   1    20.22    21.10     3.99 o
   3  -4  28   1    20.23    20.97     3.36 o
  -3  -5  29  -1     0.39     0.51     1.89 <
  -2  -5  29  -1     3.60     0.73     2.10 <
  -1  -5  29  -1    10.35    10.17     2.05 o
   0   5  29  -1     2.90     2.03     1.74 <
   0  -5  29  -1     2.91     5.04     1.81 <
   0  -5  28   1    14.29    15.12     2.04 o
   1  -5  28   1    40.51    49.11     7.52 o
   2  -5  28   1    11.59    10.18     2.30 o
   3   5  28   1     5.64     2.46     1.80 <
   3  -5  28   1     5.60     3.14     1.20 <
  -2  -6  29  -1    22.05    25.23     3.51 o
  -1  -6  29  -1     1.95     2.73     1.99 <
   0  -6  29  -1    46.77    47.82     4.62 o
   0  -6  28   1    17.57    17.90     2.57 o
   1  -6  28   1    17.37    12.52     2.69 o
   2  -6  28   1    21.91    18.55     2.87 o
  -2  -7  29  -1     4.55     2.45     0.94 <
  -1  -7  29  -1    17.06    16.24     2.02 o
   0  -7  29  -1    18.46    21.24     2.26 o
   0  -7  28   1     5.38     6.38     1.86 o
   1  -7  28   1     5.93     4.66     1.88 <
   2  -7  28   1     9.75     9.02     1.76 o
   0  -8  29  -1     3.62     1.40     0.92 <
   0  -8  28   1     3.54     6.51     2.08 o
  -4   0  29   0    21.16    17.66     3.23 o
  -3   0  29   0    48.60    84.44     5.22 o
  -2   0  29   0   421.86   406.08    13.87 o
  -1   0  29   0    91.70    68.55     5.24 o
   0   0  29   0   209.67   199.84    12.59 o
   1   0  29   0     4.07     4.67     2.85 <
   2   0  29   0    13.10    10.45     4.36 <
   3   0  29   0    61.60    53.73     4.21 o
   4   0  29   0    31.47    37.23     3.92 o
  -4   1  29   0   122.76   124.06     7.74 o
  -4  -1  29   0   123.95   133.20     8.08 o
  -3   1  29   0    96.83    98.23     7.43 o
  -3  -1  29   0    96.78    93.54    10.60 o
  -2   1  29   0   203.65   182.77     9.74 o
  -2  -1  29   0   206.73   193.60    10.35 o
  -1   1  29   0   268.43   267.16    10.40 o
  -1  -1  29   0   270.31   275.43    10.60 o
   0   1  29   0   125.05   141.08    10.44 o
   0  -1  29   0   124.98   123.12     9.99 o
   1   1  29   0   154.14   153.75    10.77 o
   1  -1  29   0   157.35   158.26    11.71 o
   2  -1  29   0  1256.60  1232.85    33.73 o
   3   1  29   0   365.82   362.37    13.24 o
   3  -1  29   0   369.11   360.30    13.26 o
   4   1  29   0    16.75    23.36     3.35 o
   4  -1  29   0    16.89    21.95     3.16 o
  -4   2  29   0    65.01    58.45     5.13 o
  -4  -2  29   0    63.79    60.22     7.44 o
  -3   2  29   0   451.11   406.37    21.04 o
  -3  -2  29   0   450.04   437.35    21.68 o
  -2   2  29   0   257.10   239.28    15.52 o
  -2  -2  29   0   259.38   237.34    15.60 o
  -1   2  29   0   462.98   482.87    19.57 o
  -1  -2  29   0   462.66   469.07    20.21 o
   0  -2  29   0   399.32   396.49    18.04 o
   1  -2  29   0   185.32   199.32    13.35 o
   2  -2  29   0  1326.07  1336.70    35.92 o
   3   2  29   0   447.34   452.64    14.79 o
   3  -2  29   0   446.72   448.58    21.66 o
   4   2  29   0   104.47   103.33     9.02 o
  -4   3  29   0    75.89    79.92     8.14 o
  -4  -3  29   0    76.34    74.13     7.07 o
  -2   3  29   0   937.98   929.45    29.68 o
  -2  -3  29   0   936.14   953.32    31.48 o
  -1   3  29   0  1373.12  1405.56    34.38 o
   0  -3  29   0    17.62    17.59     4.39 o
   1  -3  29   0   490.58   511.91    21.63 o
   2  -3  29   0   308.44   293.96    10.12 o
   3  -3  29   0     9.85    15.38     4.47 o
   4   3  29   0   122.26   135.46     9.87 o
   4  -3  29   0   122.15   142.57    10.53 o
  -4   4  29   0   181.62   150.72     9.98 o
  -4  -4  29   0   184.29   154.84     9.80 o
  -2   4  29   0   334.35   343.45    12.94 o
  -2  -4  29   0   331.14   336.04    19.01 o
  -1   4  29   0    90.62    92.06     9.22 o
  -1  -4  29   0    90.47    93.74     9.80 o
   0  -4  29   0   116.98   116.26    10.25 o
   1  -4  29   0    45.83    45.96     3.69 o
   2  -4  29   0    78.29    62.44     5.96 o
   3  -4  29   0   374.67   336.56    12.49 o
   4   4  29   0    10.90     8.80     2.48 o
   4  -4  29   0    10.56     7.60     1.83 o
  -3  -5  29   0    36.75    31.84     4.15 o
  -2  -5  29   0   103.30    87.61     9.65 o
  -1   5  29   0   154.60   165.82    12.82 o
  -1  -5  29   0   151.91   153.09     7.07 o
   0  -5  29   0   292.07   289.28     9.46 o
   1  -5  29   0   403.56   411.64    13.70 o
   2  -5  29   0    36.17    29.54     6.04 o
   3  -5  29   0    75.54    84.68     4.82 o
  -3  -6  29   0   118.09   109.41     6.02 o
  -2  -6  29   0    80.15    76.06     4.10 o
  -1  -6  29   0    76.18    62.98     4.36 o
   0  -6  29   0   481.80   511.38    14.76 o
   1  -6  29   0    25.33    21.69     2.65 o
   2  -6  29   0   108.28    91.51     6.70 o
   3  -6  29   0    71.15    69.73     4.62 o
  -2  -7  29   0    10.68     8.78     2.12 o
  -1  -7  29   0   137.31   145.28     6.04 o
   0  -7  29   0    60.74    66.37     4.92 o
   1  -7  29   0   221.37   223.85     7.58 o
   2  -7  29   0    94.55    92.61     4.56 o
  -1  -8  29   0    62.40    70.56     4.20 o
   0  -8  29   0    19.71    19.39     2.02 o
   1  -8  29   0    20.11    18.18     3.07 o
  -4   0  30  -1     1.88     4.06     2.55 <
  -3   0  30  -1     9.88     9.59     2.78 o
  -2   0  30  -1     7.19     6.06     2.69 <
  -1   0  30  -1     2.57    -0.47     1.79 <
   0   0  30  -1     0.71     1.61     2.32 <
   0   0  29   1     1.88     4.54     2.66 <
   1   0  29   1     5.90     9.40     3.60 <
   2   0  29   1     4.35     0.78     1.64 <
   3   0  29   1     1.32     2.34     1.40 <
  -4   1  30  -1    10.31     4.02     1.74 <
  -4  -1  30  -1    10.29    13.77     3.45 o
  -3   1  30  -1    34.24    27.54     3.98 o
  -3  -1  30  -1    34.10    34.65     4.39 o
  -2   1  30  -1    35.34    40.81     4.00 o
  -2  -1  30  -1    35.39    37.63     3.76 o
  -1   1  30  -1     8.12     6.50     2.31 <
  -1  -1  30  -1     8.09     9.25     2.82 o
   0   1  30  -1     2.57    -1.95     3.40 <
   0  -1  30  -1     2.57    -2.13     2.22 <
   0   1  29   1     5.68     1.74     1.77 <
   0  -1  29   1     5.71     3.31     2.16 <
   1  -1  29   1     6.47     1.95     2.21 <
   2   1  29   1    23.97    25.43     3.67 o
   2  -1  29   1    23.89    23.63     2.85 o
   3   1  29   1     2.10     2.67     1.63 <
   3  -1  29   1     2.11     1.72     1.63 <
  -4   2  30  -1    13.92    15.01     3.57 o
  -4  -2  30  -1    13.96    16.62     3.45 o
  -3   2  30  -1     1.71     3.01     2.26 <
  -3  -2  30  -1     1.72    -2.49     3.25 <
  -2   2  30  -1    10.06    12.14     2.63 o
  -2  -2  30  -1    10.06     9.02     2.41 o
  -1   2  30  -1    10.03    10.02     3.29 o
  -1  -2  30  -1    10.04    11.42     3.94 <
   0   2  30  -1     8.56     7.18     2.32 o
   0  -2  30  -1     8.57    11.56     4.03 <
   0  -2  29   1     3.50     4.18     1.87 <
   1  -2  29   1     5.43     5.28     2.97 <
   2  -2  29   1    14.49    17.57     3.21 o
   3   2  29   1     6.56    11.99     2.54 o
   4  -2  29   1    12.54     7.59     1.71 o
  -4   3  30  -1     7.16     7.90     2.79 <
  -2  -3  30  -1     4.82     5.21     3.55 <
  -1   3  30  -1     4.46     6.63     3.69 <
   0   3  30  -1     5.69     9.24     3.12 <
   0  -3  30  -1     5.63     9.47     3.04 o
   0  -3  29   1     8.92     7.04     2.65 <
   1  -3  29   1    13.54    16.58     4.32 o
   2  -3  29   1     7.68     9.02     2.18 o
   3   3  29   1     2.60    -1.47     2.30 <
   3  -3  29   1     2.59     1.65     2.06 <
  -3  -4  30  -1     2.48     3.55     2.15 <
  -2  -4  30  -1     4.08     4.89     2.20 <
  -1   4  30  -1    35.53    28.31     5.37 o
  -1  -4  30  -1    35.55    36.31     3.48 o
   0   4  30  -1     0.36     3.47     3.04 <
   0  -4  30  -1     0.35     4.60     1.89 <
   0  -4  29   1     8.62    12.17     3.86 o
   1  -4  29   1    10.34    14.93     2.53 o
   2  -4  29   1     4.22     1.54     1.78 <
   3   4  29   1     0.60     1.47     2.26 <
   3  -4  29   1     0.59    -1.85     1.69 <
  -3  -5  30  -1     4.06     1.11     1.72 <
  -2  -5  30  -1     3.80     5.18     2.59 <
  -1  -5  30  -1     3.81     1.51     1.61 <
   0   5  30  -1    19.03    20.01     4.45 o
   0  -5  30  -1    19.01    16.79     2.62 o
   0  -5  29   1     4.24     6.24     1.55 o
   1  -5  29   1    45.42    46.91     7.15 o
   2  -5  29   1    19.46    16.06     3.09 o
   3   5  29   1     1.45    -1.50     1.37 <
   3  -5  29   1     1.44    -0.31     1.54 <
  -2  -6  30  -1    14.64    11.84     2.26 o
  -1  -6  30  -1     2.10     3.77     2.07 <
   0  -6  30  -1     8.44     6.99     1.91 o
   0  -6  29   1     1.18     0.98     1.61 <
   1  -6  29   1     5.30     2.82     2.17 <
   2  -6  29   1    10.76     9.46     2.32 o
  -1  -7  30  -1     4.17     7.01     1.44 o
   0  -7  30  -1    21.52    24.17     2.28 o
   0  -7  29   1    10.94    14.29     2.23 o
   1  -7  29   1    10.32    11.03     2.11 o
   0  -8  30  -1     1.27    -1.29     1.26 <
   0  -8  29   1     0.53     0.34     1.03 <
  -4   0  30   0     3.36     3.66     1.99 <
  -3   0  30   0     0.31     2.68     2.32 <
  -2   0  30   0   445.41   410.45    14.35 o
  -1   0  30   0    45.06    37.82     4.15 o
   0   0  30   0   116.25   115.43     9.52 o
   1   0  30   0    90.95    85.05     8.48 o
   2   0  30   0  1236.42  1193.37    33.32 o
   3   0  30   0     3.78    17.87     3.98 o
   4   0  30   0     5.76    11.26     2.41 o
  -4   1  30   0   162.90   151.98     8.24 o
  -4  -1  30   0   164.24   149.26     8.31 o
  -3   1  30   0   124.25   145.73    12.91 o
  -3  -1  30   0   122.92   131.24    12.79 o
  -2   1  30   0   416.11   422.36    14.44 o
  -2  -1  30   0   412.36   385.21    14.17 o
  -1   1  30   0   187.89   198.42     9.34 o
  -1  -1  30   0   188.88   198.32     9.40 o
   0   1  30   0    79.72    83.56     8.28 o
   0  -1  30   0    78.28    73.45     7.93 o
   1   1  30   0   573.34   574.37    21.12 o
   1  -1  30   0   570.30   559.38    21.91 o
   2  -1  30   0   618.29   652.50    24.83 o
   3   1  30   0   140.25   149.88     8.72 o
   3  -1  30   0   140.19   137.75     8.27 o
   4   1  30   0    26.26    21.40     3.06 o
   4  -1  30   0    25.73    18.89     4.04 o
  -4   2  30   0    48.32    44.45     4.55 o
  -4  -2  30   0    48.33    43.15     6.07 o
  -3   2  30   0   955.41   915.20    31.29 o
  -2   2  30   0    84.63    84.44     9.20 o
  -2  -2  30   0    84.50    89.67     9.43 o
  -1   2  30   0   206.26   212.24    13.61 o
  -1  -2  30   0   206.91   239.53    15.01 o
   0  -2  30   0    54.51    47.22     6.57 o
   1  -2  30   0   634.69   650.22    24.05 o
   2  -2  30   0   110.22   108.11     6.13 o
   3   2  30   0   960.83   956.79    30.88 o
   3  -2  30   0   961.89   906.37    30.53 o
   4   2  30   0   152.71   139.27    10.33 o
  -4   3  30   0    29.25    20.48     4.43 o
  -2   3  30   0   871.11   925.16    29.82 o
  -2  -3  30   0   874.03   917.60    30.97 o
  -1   3  30   0     9.78    13.40     4.03 o
   0  -3  30   0    42.75    50.08     7.14 o
   1  -3  30   0    24.10    29.05     5.44 o
   2  -3  30   0    49.53    40.33     4.22 o
   3   3  30   0    70.42    76.64     8.77 o
   3  -3  30   0    69.78    72.70     5.99 o
   4   3  30   0     9.83    15.87     3.56 o
   4  -3  30   0     9.85    12.94     2.84 o
  -4   4  30   0    31.55    41.51     5.01 o
  -4  -4  30   0    31.45    40.14     5.12 o
  -2  -4  30   0    60.02    51.86     7.87 o
  -1   4  30   0   150.16   161.08    12.71 o
  -1  -4  30   0   151.00   172.77     5.90 o
   0  -4  30   0   386.89   421.99    19.56 o
   1  -4  30   0   644.28   645.35    14.14 o
   2  -4  30   0   129.89   106.28     7.38 o
   3  -4  30   0     1.30    -1.18     1.88 <
   4   4  30   0    34.31    31.78     4.47 o
   4  -4  30   0    33.74    33.05     4.35 o
  -3  -5  30   0    91.00    67.52     5.20 o
  -2  -5  30   0   221.98   198.97    14.10 o
  -1  -5  30   0   357.17   340.48    10.33 o
   0  -5  30   0    16.34    13.08     2.39 o
   1  -5  30   0   382.55   394.95    13.54 o
   2  -5  30   0   337.89   316.82    12.18 o
   3  -5  30   0    91.64    91.16     4.74 o
  -3  -6  30   0    68.78    68.41     4.59 o
  -2  -6  30   0    59.46    53.95     3.33 o
  -1  -6  30   0   118.38   119.65     5.89 o
   0  -6  30   0     0.54     1.73     2.04 <
   1  -6  30   0   211.73   213.66     9.70 o
   2  -6  30   0     8.94     8.07     2.68 o
   3  -6  30   0    99.06    92.81     5.18 o
  -2  -7  30   0    41.74    41.48     3.58 o
  -1  -7  30   0   123.51   121.59     5.41 o
   0  -7  30   0    48.42    43.83     3.35 o
   1  -7  30   0    80.64    74.66     4.33 o
   2  -7  30   0    42.79    42.77     3.05 o
   0  -8  30   0    35.90    42.77     3.50 o
  -4   0  31  -1    22.22    21.88     3.92 o
  -3   0  31  -1     2.14     1.39     1.58 <
  -2   0  31  -1     6.01     8.32     2.17 o
  -1   0  31  -1     0.78     1.83     1.88 <
   0   0  31  -1     4.75     3.20     3.06 <
   0   0  30   1     0.17     0.32     2.46 <
   1   0  30   1    28.91    26.76     5.19 o
   2   0  30   1    17.83    21.37     3.11 o
   3   0  30   1    20.12    18.97     3.25 o
  -4   1  31  -1     9.51    10.66     3.44 o
  -4  -1  31  -1     9.53    13.19     3.22 o
  -3   1  31  -1    12.47    14.40     3.07 o
  -3  -1  31  -1    12.38    14.26     2.84 o
  -2   1  31  -1    17.87    16.87     2.54 o
  -2  -1  31  -1    17.83    15.32     2.70 o
  -1   1  31  -1    18.19    19.68     3.05 o
  -1  -1  31  -1    18.26    18.82     3.28 o
   0   1  31  -1     1.27    -0.07     2.35 <
   0  -1  31  -1     1.25    -1.94     3.33 <
   0   1  30   1     0.17     0.01     2.36 <
   0  -1  30   1     0.17    -0.37     2.00 <
   1  -1  30   1     4.12     0.23     2.12 <
   2   1  30   1     4.85     6.85     2.93 <
   2  -1  30   1     4.88     0.05     2.25 <
   3   1  30   1    10.14     6.73     2.29 <
   3  -1  30   1    10.15     9.95     2.68 o
   4  -1  30   1     3.93    11.11     3.21 o
  -4   2  31  -1     3.55     9.32     2.51 o
  -4  -2  31  -1     3.58     5.29     2.02 <
  -3   2  31  -1     1.32     2.80     2.23 <
  -3  -2  31  -1     1.28     2.78     2.92 <
  -2   2  31  -1     7.84     9.22     2.19 o
  -2  -2  31  -1     7.88     7.50     2.65 <
  -1   2  31  -1     1.45    -4.23     3.63 <
  -1  -2  31  -1     1.44     1.82     2.42 <
   0   2  31  -1    10.57     9.97     2.66 o
   0  -2  31  -1    10.56    12.13     3.89 o
   0  -2  30   1     3.45     2.07     2.54 <
   1  -2  30   1     8.49     9.58     3.25 <
   2   2  30   1    10.90     4.11     2.69 <
   2  -2  30   1    10.95    10.26     2.57 o
   3   2  30   1     3.71     4.77     2.73 <
  -2  -3  31  -1     6.77     7.54     2.95 <
  -1   3  31  -1     2.80     4.00     1.76 <
  -1  -3  31  -1     2.79     7.85     4.47 <
   0   3  31  -1     6.84     7.56     3.08 <
   0  -3  31  -1     6.89     7.00     2.91 <
   0  -3  30   1    12.27    14.03     4.00 o
   1  -3  30   1     1.90     0.76     1.52 <
   2  -3  30   1     4.80     7.51     2.57 <
   3   3  30   1     2.19     7.15     3.54 <
   3  -3  30   1     2.17     3.82     2.71 <
  -3  -4  31  -1     1.48     3.45     2.80 <
  -2  -4  31  -1    17.86    22.96     4.94 o
  -1   4  31  -1     1.48    -0.10     1.84 <
  -1  -4  31  -1     1.46    -1.46     1.64 <
   0   4  31  -1    18.70    16.48     4.02 o
   0  -4  31  -1    18.68    16.70     2.37 o
   0  -4  30   1     4.53     2.64     1.61 <
   1  -4  30   1     9.51    11.09     4.19 <
   2  -4  30   1     3.30     3.36     1.89 <
   3   4  30   1     0.97     1.36     1.71 <
   3  -4  30   1     1.00     1.12     1.53 <
  -3  -5  31  -1     0.51    -0.53     2.39 <
  -2  -5  31  -1    19.25    14.11     2.84 o
  -1  -5  31  -1    19.41    17.54     2.43 o
   0  -5  31  -1    10.62    13.75     2.44 o
   0  -5  30   1    20.98    23.66     2.43 o
   1  -5  30   1    57.10    56.24     5.45 o
   2  -5  30   1     5.97     4.56     1.83 <
   3   5  30   1     1.53     3.34     1.95 <
   3  -5  30   1     1.54    -0.05     1.73 <
  -2  -6  31  -1    17.62    16.94     2.73 o
  -1  -6  31  -1     7.66     5.24     1.38 o
   0  -6  31  -1    20.51    22.28     2.69 o
   0  -6  30   1     1.28     2.55     1.56 <
   1  -6  30   1     1.40     4.47     2.13 <
   2  -6  30   1     5.75     6.31     1.59 o
  -1  -7  31  -1    18.49    19.30     2.23 o
   0  -7  31  -1     8.69     8.69     1.46 o
   0  -7  30   1    10.30    13.14     2.25 o
   1  -7  30   1    22.70    19.45     2.78 o
  -4   0  31   0     4.17     0.36     1.82 <
  -3   0  31   0  1091.80  1121.20    19.76 o
  -2   0  31   0     5.29     4.45     2.51 <
  -1   0  31   0  1234.15  1237.95    22.99 o
   0   0  31   0   111.78   112.96     9.60 o
   1   0  31   0   159.58   175.69    13.18 o
   2   0  31   0    81.49    66.70     7.84 o
   3   0  31   0    27.79     4.57     2.21 <
   4   0  31   0    46.37    43.75     6.13 o
  -4   1  31   0    55.73    43.25     4.49 o
  -4  -1  31   0    55.65    50.48     4.59 o
  -3   1  31   0   241.22   239.16    11.31 o
  -3  -1  31   0   241.19   216.56    15.42 o
  -2   1  31   0  3150.60  3097.77    39.24 o
  -2  -1  31   0  3155.21  3051.95    39.53 o
  -1   1  31   0    33.30    38.50     4.36 o
  -1  -1  31   0    32.67    34.17     4.06 o
   0   1  31   0   276.11   275.43    14.94 o
   0  -1  31   0   276.02   262.99    15.26 o
   1   1  31   0   109.20   113.49     9.60 o
   1  -1  31   0   107.75   117.27    10.44 o
   2  -1  31   0   278.51   254.48    16.31 o
   3   1  31   0   238.74   231.99    15.32 o
   3  -1  31   0   240.43   243.30    15.79 o
   4   1  31   0   110.24   113.19     9.32 o
   4  -1  31   0   109.84   104.01     9.02 o
  -4   2  31   0     0.88     8.81     2.75 o
  -3   2  31   0   271.53   282.03    17.80 o
  -2   2  31   0   210.79   198.93    10.00 o
  -2  -2  31   0   212.97   208.40    10.30 o
  -1   2  31   0   605.71   602.93    22.79 o
  -1  -2  31   0   605.20   610.77    24.06 o
   0  -2  31   0   105.16    94.12     9.07 o
   1  -2  31   0  1046.51  1064.92    31.31 o
   2  -2  31   0   469.09   479.90    12.83 o
   3   2  31   0   257.42   261.71    16.12 o
   3  -2  31   0   254.77   244.32    15.66 o
   4   2  31   0     4.73    11.01     2.92 o
   4  -2  31   0     5.07     5.49     2.51 <
  -4   3  31   0   132.90   122.74     9.45 o
  -2   3  31   0    93.16    79.71     9.39 o
  -2  -3  31   0    94.31    90.20    10.44 o
  -1   3  31   0    62.96    56.70     7.58 o
  -1  -3  31   0    62.25    56.90     7.17 o
   0  -3  31   0   189.96   203.68    13.43 o
   1  -3  31   0   124.71   107.94    10.11 o
   2  -3  31   0   703.08   702.51    15.42 o
   3   3  31   0    41.15    36.56     6.42 o
   3  -3  31   0    41.67    41.79     7.29 o
   4   3  31   0   165.65   165.16    10.28 o
   4  -3  31   0   166.01   177.93    11.01 o
  -4   4  31   0   140.23   129.91     8.72 o
  -4  -4  31   0   138.65   102.81     7.44 o
  -2  -4  31   0   356.20   331.75    18.74 o
  -1   4  31   0   135.35   149.97    12.04 o
  -1  -4  31   0   135.96   137.85     6.72 o
   0  -4  31   0    55.54    64.48     4.52 o
   1  -4  31   0   252.75   285.58    17.31 o
   2  -4  31   0    39.17    39.00     4.81 o
   3  -4  31   0   211.41   196.26     9.35 o
  -3  -5  31   0    25.36    18.39     2.67 o
  -2  -5  31   0    32.57    20.26     5.02 o
  -1  -5  31   0    50.71    55.46     4.28 o
   0  -5  31   0   136.14   143.25     6.76 o
   1  -5  31   0   102.90    99.56     7.12 o
   2  -5  31   0    71.65    85.91     6.32 o
   3  -5  31   0    13.23    16.26     2.13 o
  -3  -6  31   0    12.22     8.46     2.70 o
  -2  -6  31   0   106.64    88.48     4.16 o
  -1  -6  31   0    68.46    72.13     4.60 o
   0  -6  31   0    99.47   101.52     6.55 o
   1  -6  31   0     9.89     5.05     2.17 <
   2  -6  31   0   114.45   106.89     6.74 o
  -2  -7  31   0    19.82    25.68     2.82 o
  -1  -7  31   0    11.09    11.79     1.60 o
   0  -7  31   0    80.27    84.45     4.00 o
   1  -7  31   0    17.66    16.83     2.09 o
   2  -7  31   0    56.51    62.65     4.44 o
  -4   0  32  -1     0.85     6.79     2.20 o
  -3   0  32  -1     1.22     3.91     2.10 <
  -2   0  32  -1     0.67    -0.91     1.71 <
  -1   0  32  -1    11.06    13.55     3.01 o
   0   0  32  -1     2.03     0.27     2.49 <
   0   0  31   1     0.46    -3.97     2.44 <
   1   0  31   1     3.93     0.82     1.91 <
   2   0  31   1    21.09    21.66     3.55 o
   3   0  31   1    11.97     7.38     2.32 o
  -4   1  32  -1     9.82    15.97     3.48 o
  -4  -1  32  -1     9.88     6.29     2.67 <
  -3   1  32  -1     4.80     5.66     2.50 <
  -3  -1  32  -1     4.85     4.26     3.24 <
  -2   1  32  -1     9.12     9.88     2.43 o
  -2  -1  32  -1     9.06     5.73     1.50 o
  -1   1  32  -1    21.50    21.24     3.23 o
  -1  -1  32  -1    21.52    20.37     3.35 o
   0   1  32  -1     1.39    -1.66     3.15 <
   0  -1  32  -1     1.36     3.17     2.90 <
   0   1  31   1     1.07     1.57     2.57 <
   0  -1  31   1     1.06     1.55     2.19 <
   1  -1  31   1     3.59     0.65     2.16 <
   2   1  31   1    31.42    26.92     5.48 o
   2  -1  31   1    31.56    30.91     4.13 o
   3   1  31   1     3.94     1.39     2.17 <
   3  -1  31   1     3.94     2.47     1.96 <
  -4   2  32  -1     1.88     1.65     1.82 <
  -3   2  32  -1     3.75     7.41     2.44 o
  -3  -2  32  -1     3.70     9.17     3.93 <
  -2   2  32  -1     0.45     0.44     2.52 <
  -2  -2  32  -1     0.46    -4.17     2.85 <
  -1   2  32  -1     3.76     5.48     3.14 <
  -1  -2  32  -1     3.73     4.48     3.96 <
   0  -2  32  -1     2.19     4.51     3.41 <
   0  -2  31   1     9.65    13.60     3.63 o
   1  -2  31   1     4.37     2.66     2.56 <
   2   2  31   1     1.12    -2.11     2.85 <
   2  -2  31   1     1.12    -1.87     2.48 <
   3   2  31   1    11.54    10.24     3.81 <
   3  -2  31   1    11.60    10.19     2.92 o
  -3   3  32  -1    10.61    11.02     3.64 o
  -2  -3  32  -1     2.90    -2.14     4.40 <
  -1   3  32  -1    17.90    20.71     3.47 o
  -1  -3  32  -1    17.82    19.72     3.22 o
   0   3  32  -1     3.43     2.14     2.30 <
   0  -3  32  -1     3.42     5.60     2.64 <
   0  -3  31   1     5.16    -1.55     2.66 <
   1  -3  31   1     9.27    10.00     2.78 o
   2  -3  31   1     0.30    -2.12     3.18 <
   3   3  31   1     9.01    12.38     3.58 o
   3  -3  31   1     8.96    14.70     4.36 o
  -3  -4  32  -1     2.22     0.81     2.08 <
  -2  -4  32  -1    12.72    12.29     3.78 o
  -1  -4  32  -1    21.81    24.26     3.67 o
   0   4  32  -1    10.62    10.84     3.80 <
   0  -4  32  -1    10.57     8.09     1.78 o
   0  -4  31   1    23.92    27.76     3.05 o
   1  -4  31   1     7.17     2.94     2.36 <
   2  -4  31   1     3.09     3.03     2.37 <
   3   4  31   1     2.05    -0.93     2.38 <
   3  -4  31   1     2.05     1.03     1.39 <
  -3  -5  32  -1     0.08    -4.19     1.92 <
  -2  -5  32  -1    14.04    19.41     3.70 o
  -1  -5  32  -1     8.55     0.94     1.57 <
   0  -5  32  -1    28.45    26.09     3.19 o
   0  -5  31   1    11.45    14.84     2.06 o
   1  -5  31   1    20.73    22.25     3.68 o
   2  -5  31   1     3.63     4.57     2.11 <
   3   5  31   1     0.43     0.64     2.07 <
  -2  -6  32  -1    10.56    12.25     2.14 o
  -1  -6  32  -1     0.77    -2.10     1.55 <
   0  -6  32  -1     2.58     1.87     1.55 <
   0  -6  31   1     6.43     2.35     1.36 <
   1  -6  31   1     0.69     0.87     1.40 <
   2  -6  31   1     4.75     1.81     1.50 <
  -1  -7  32  -1    13.15    14.46     1.85 o
   0  -7  32  -1    10.03    11.77     1.78 o
   0  -7  31   1     4.49     4.54     3.24 <
   1  -7  31   1    12.82    13.47     2.37 o
  -4   0  32   0    53.24    53.66     5.04 o
  -3   0  32   0   106.27   104.13    10.74 o
  -2   0  32   0     7.74     3.85     1.98 <
  -1   0  32   0    37.22    37.93     4.12 o
   0   0  32   0    51.87    55.21     7.26 o
   1   0  32   0    31.95    24.55     5.05 o
   2   0  32   0     1.86    -0.37     1.41 <
   3   0  32   0    94.45   111.45    11.09 o
   4   0  32   0    39.97    48.67     6.29 o
  -4   1  32   0   220.48   213.15     9.40 o
  -4  -1  32   0   220.36   211.05     9.17 o
  -3   1  32   0    73.53    70.94     6.22 o
  -3  -1  32   0    74.10    71.19     9.11 o
  -2   1  32   0  2323.68  2348.00    28.32 o
  -2  -1  32   0  2327.33  2307.46    28.15 o
  -1   1  32   0  1671.17  1676.80    27.18 o
  -1  -1  32   0  1677.33  1675.51    40.26 o
   0   1  32   0    15.47    17.05     4.65 o
   0  -1  32   0    14.97    16.17     4.21 o
   2   1  32   0    87.33    41.48     6.96 o
   2  -1  32   0    87.15    50.83     4.64 o
   3   1  32   0   152.68   144.79    12.20 o
   3  -1  32   0   152.37   143.24    11.98 o
   4   1  32   0    17.93    20.32     4.01 o
   4  -1  32   0    17.31    16.03     3.74 o
  -4   2  32   0    53.38    56.46     4.65 o
  -3   2  32   0    87.92    69.83     8.50 o
  -2   2  32   0   419.08   430.70    14.78 o
  -2  -2  32   0   418.45   404.11    14.38 o
  -1   2  32   0    64.79    77.11     9.34 o
  -1  -2  32   0    65.41    58.99     7.90 o
   0  -2  32   0   559.65   559.51    22.59 o
   1  -2  32   0   268.94   251.28    15.37 o
   2   2  32   0   174.08   190.56    13.79 o
   2  -2  32   0   175.52   180.59     7.95 o
   3   2  32   0   126.03   129.10    11.51 o
   3  -2  32   0   126.82   127.77     8.15 o
   4   2  32   0    21.14    14.96     2.86 o
   4  -2  32   0    20.94    17.69     4.01 o
  -4   3  32   0    51.58    43.88     5.98 o
  -2   3  32   0   124.36   123.94     7.86 o
  -2  -3  32   0   124.84   130.35    12.18 o
  -1   3  32   0   106.06   110.36    10.10 o
  -1  -3  32   0   105.98   117.37     5.45 o
   0  -3  32   0   310.27   339.62    17.78 o
   1  -3  32   0    91.89    90.79     6.97 o
   2  -3  32   0    39.32    42.27     4.48 o
   3   3  32   0    85.86    85.85     9.23 o
   3  -3  32   0    87.19    85.78     9.10 o
   4   3  32   0   308.78   313.14    13.45 o
   4  -3  32   0   307.26   298.60    13.74 o
  -2  -4  32   0    57.58    50.33     7.33 o
  -1   4  32   0   240.28   242.66    15.29 o
  -1  -4  32   0   241.34   229.68     8.53 o
   0  -4  32   0    23.33    27.26     3.08 o
   1  -4  32   0   406.16   407.36    20.84 o
   2  -4  32   0    18.83    13.18     4.23 o
   3   4  32   0    17.52    17.12     3.89 o
   3  -4  32   0    17.37    17.92     3.21 o
  -3  -5  32   0    26.12    26.04     3.20 o
  -2  -5  32   0   284.09   278.78    16.23 o
  -1  -5  32   0    85.54    90.22     5.24 o
   0  -5  32   0    34.89    41.50     3.78 o
   1  -5  32   0    14.38    17.97     3.56 o
   2  -5  32   0   132.80   114.30     7.26 o
   3   5  32   0    48.87    51.93     5.92 o
   3  -5  32   0    49.86    49.76     3.34 o
  -2  -6  32   0    51.68    43.17     2.84 o
  -1  -6  32   0    22.51    20.52     2.42 o
   0  -6  32   0    47.42    43.70     4.32 o
   1  -6  32   0    32.56    30.87     3.63 o
   2  -6  32   0   107.59   108.24     6.42 o
  -2  -7  32   0    30.40    24.07     4.05 o
  -1  -7  32   0     2.36     2.88     1.00 <
   0  -7  32   0    21.07    19.74     2.02 o
   1  -7  32   0    21.36    21.68     2.74 o
  -4   0  33  -1     2.36     6.65     2.43 <
  -3   0  33  -1     3.54     2.81     1.93 <
  -2   0  33  -1     2.42     2.47     1.63 <
  -1   0  33  -1     4.85     4.87     2.38 <
   0   0  33  -1     1.20    -0.42     2.29 <
   0   0  32   1     2.62     0.86     1.94 <
   1   0  32   1     7.80     6.88     2.42 <
   2   0  32   1    25.69    24.96     4.86 o
   3   0  32   1     8.89     8.01     2.82 <
  -4   1  33  -1     8.30     6.78     1.49 o
  -3   1  33  -1     0.94     1.18     1.63 <
  -3  -1  33  -1     0.93     3.22     3.27 <
  -2   1  33  -1     6.08     2.39     1.95 <
  -2  -1  33  -1     6.16     4.94     1.82 <
  -1   1  33  -1    22.96    19.39     3.31 o
  -1  -1  33  -1    23.06    23.06     3.64 o
   0   1  33  -1    11.91    14.09     4.29 o
   0  -1  33  -1    11.99    10.54     2.80 o
   0   1  32   1     2.52     5.97     3.32 <
   0  -1  32   1     2.51     0.25     2.08 <
   1  -1  32   1     1.20     3.82     2.81 <
   2   1  32   1    21.18    24.98     5.08 o
   2  -1  32   1    21.20    21.29     3.67 o
   3   1  32   1    12.54    13.96     4.18 o
   3  -1  32   1    12.59    13.65     2.59 o
  -3   2  33  -1     4.04     3.03     1.80 <
  -3  -2  33  -1     4.08     4.60     1.88 <
  -2   2  33  -1     7.04     9.41     2.75 o
  -2  -2  33  -1     7.04     9.07     3.13 <
  -1   2  33  -1     9.82    15.28     3.14 o
  -1  -2  33  -1     9.75     8.52     2.52 o
   0  -2  33  -1     8.84    12.39     4.44 <
   0  -2  32   1     7.90    12.68     4.21 o
   1   2  32   1     1.59    -0.13     2.28 <
   1  -2  32   1     1.59     2.39     1.95 <
   2   2  32   1     6.95     6.94     3.29 <
   2  -2  32   1     6.94     8.17     2.28 o
   3   2  32   1    14.64    20.77     4.35 o
   3  -2  32   1    14.56    21.61     4.79 o
  -3   3  33  -1     6.75     6.66     2.99 <
  -2   3  33  -1     0.02     1.56     2.20 <
  -2  -3  33  -1     0.02    -5.63     4.42 <
  -1   3  33  -1    10.14    10.36     2.49 o
  -1  -3  33  -1    10.19     9.11     4.10 <
   0  -3  33  -1    14.33    14.06     3.55 o
   0  -3  32   1     2.52     1.37     1.90 <
   1  -3  32   1    10.00    15.36     2.96 o
   2   3  32   1     0.42     0.44     2.08 <
   2  -3  32   1     0.44    -1.71     2.73 <
   3   3  32   1     6.13     9.39     3.52 <
   3  -3  32   1     6.13    10.33     3.36 o
  -3   4  33  -1     4.54     6.98     1.96 o
  -3  -4  33  -1     4.49     4.23     2.00 <
  -2  -4  33  -1    18.26    14.65     3.83 o
  -1  -4  33  -1    49.79    49.24     5.06 o
   0   4  33  -1     6.89     3.95     2.95 <
   0  -4  33  -1     6.93     7.17     2.02 o
   0  -4  32   1     8.83     7.37     1.79 o
   1  -4  32   1     2.65     8.09     4.25 <
   2  -4  32   1     7.66     4.05     3.21 <
   3   4  32   1     2.01    -3.18     2.45 <
   3  -4  32   1     2.04     1.17     1.22 <
  -2  -5  33  -1    27.20    22.11     5.02 o
  -1  -5  33  -1     1.77     1.28     1.40 <
   0  -5  33  -1    27.60    30.03     3.30 o
   0  -5  32   1    11.52     6.35     2.02 o
   1  -5  32   1     4.05     2.59     1.84 <
   2  -5  32   1     2.51     1.14     1.53 <
  -2  -6  33  -1    18.82    17.64     2.67 o
  -1  -6  33  -1     5.76     7.71     1.33 o
   0  -6  33  -1    29.03    29.86     2.93 o
   0  -6  32   1    15.84    13.51     2.13 o
   1  -6  32   1     2.89     1.72     1.70 <
   2  -6  32   1     9.18     6.68     1.90 o
  -1  -7  33  -1     0.41     1.98     1.13 <
   0  -7  33  -1    11.58    14.79     2.00 o
   0  -7  32   1    19.84    27.65     4.39 o
   1  -7  32   1     3.00     5.37     1.94 <
  -4   0  33   0   510.52   468.26    13.47 o
  -3   0  33   0   698.85   668.78    26.90 o
  -2   0  33   0    92.82    80.12     5.17 o
  -1   0  33   0   384.58   370.04    13.01 o
   0   0  33   0     7.79     8.64     3.54 <
   1   0  33   0    21.36    21.72     5.29 o
   2   0  33   0    64.87    58.00     5.42 o
   3   0  33   0   126.06   114.26    10.75 o
   4   0  33   0    28.84    13.11     3.40 o
  -4   1  33   0    45.98    41.98     4.21 o
  -4  -1  33   0    46.98    47.71     4.29 o
  -3   1  33   0   165.05   178.93     9.49 o
  -3  -1  33   0   165.58   171.30    13.74 o
  -2   1  33   0   103.91   109.90     6.21 o
  -2  -1  33   0   104.31   110.88     6.39 o
  -1   1  33   0   303.24   305.29    12.07 o
  -1  -1  33   0   304.13   300.65    17.53 o
   0   1  33   0    17.95    16.11     3.89 o
   0  -1  33   0    17.64    20.13     4.92 o
   1  -1  33   0   313.75   318.58    17.41 o
   2   1  33   0    40.73    36.15     6.39 o
   2  -1  33   0    40.06    39.29     4.04 o
   3   1  33   0    10.10    10.60     3.48 o
   3  -1  33   0    10.11     7.86     2.61 o
   4   1  33   0    57.62    58.24     6.39 o
   4  -1  33   0    57.57    59.35     6.62 o
  -4   2  33   0    31.89    24.33     3.18 o
  -3   2  33   0   258.60   280.76    16.76 o
  -2   2  33   0   457.90   458.01    15.28 o
  -2  -2  33   0   456.91   436.01    14.91 o
  -1   2  33   0   234.54   244.63    15.09 o
  -1  -2  33   0   235.82   235.42    15.22 o
   0  -2  33   0   251.93   256.14    15.75 o
   1  -2  33   0   154.50   141.10    12.06 o
   2   2  33   0    66.38    56.74     7.61 o
   2  -2  33   0    66.46    48.38     4.23 o
   3   2  33   0    54.66    53.56     7.13 o
   3  -2  33   0    53.68    47.24     7.02 o
   4   2  33   0    27.65    28.32     4.53 o
   4  -2  33   0    27.50    39.07     5.76 o
  -4   3  33   0   103.31   118.30     8.71 o
  -2   3  33   0    84.00    86.42     9.52 o
  -2  -3  33   0    82.33    71.85     9.07 o
  -1   3  33   0   698.93   708.49    18.41 o
  -1  -3  33   0   699.05   697.60    13.22 o
   0  -3  33   0   389.35   433.46    10.04 o
   1  -3  33   0    61.60    67.75     6.60 o
   2  -3  33   0   123.87   122.61    11.51 o
   3   3  33   0   146.13   160.25    11.97 o
   3  -3  33   0   144.90   155.60    12.25 o
   4   3  33   0    24.10    30.80     4.34 o
   4  -3  33   0    23.53    27.19     4.22 o
  -2  -4  33   0   236.31   229.40    15.34 o
  -1  -4  33   0    54.93    61.06     4.64 o
   0  -4  33   0    14.89    11.74     2.43 o
   1  -4  33   0   271.87   304.35    18.07 o
   2  -4  33   0    18.12     6.20     3.94 <
   3   4  33   0    25.76    27.00     4.36 o
   3  -4  33   0    25.86    26.87     5.41 o
  -3  -5  33   0     2.93     0.86     1.16 <
  -2  -5  33   0    87.30    78.49     8.35 o
  -1  -5  33   0   137.24   143.37     6.61 o
   0  -5  33   0   132.93   131.59     6.46 o
   1  -5  33   0   451.05   461.18    14.79 o
   2  -5  33   0   159.97   149.99     8.20 o
   3   5  33   0    77.46    83.91     7.14 o
   3  -5  33   0    76.69    85.50     4.19 o
  -2  -6  33   0    50.07    54.61     3.09 o
  -1  -6  33   0   107.67   108.14     5.31 o
   0  -6  33   0    48.14    48.70     4.54 o
   1  -6  33   0    94.52    94.84     6.30 o
   2  -6  33   0    47.70    42.47     4.31 o
  -1  -7  33   0    41.95    44.79     2.68 o
   0  -7  33   0    50.42    55.99     3.02 o
   1  -7  33   0     1.75     0.25     1.01 <
  -3   0  34  -1     0.56     3.12     2.00 <
  -2   0  34  -1     2.84    -1.12     2.27 <
  -1   0  34  -1     7.54     9.34     2.42 o
   0   0  34  -1     5.85    10.44     4.32 <
   0   0  33   1     6.66     1.71     2.93 <
   1   0  33   1     0.48     2.54     2.90 <
   2   0  33   1    23.52    22.60     4.94 o
   3   0  33   1     6.62     5.16     2.85 <
  -3   1  34  -1     1.60     1.10     1.93 <
  -3  -1  34  -1     1.62    -2.07     3.01 <
  -2   1  34  -1     2.91     2.84     2.63 <
  -2  -1  34  -1     2.92     4.09     2.30 <
  -1   1  34  -1    16.59    12.61     2.19 o
  -1  -1  34  -1    16.63    21.80     3.58 o
   0   1  34  -1    13.94    22.69     4.76 o
   0  -1  34  -1    14.00    14.13     3.66 o
   0   1  33   1     3.85     8.02     3.50 <
   0  -1  33   1     3.85     4.80     2.56 <
   1   1  33   1     4.67    -0.95     2.63 <
   1  -1  33   1     4.64     6.68     1.96 o
   2   1  33   1     8.38    14.47     4.61 o
   2  -1  33   1     8.34    11.62     2.72 o
   3   1  33   1     8.78     7.70     3.15 <
   3  -1  33   1     8.76    12.67     2.82 o
  -3   2  34  -1    11.81    18.39     3.12 o
  -3  -2  34  -1    11.78    14.86     4.19 o
  -2   2  34  -1     1.66    -1.12     1.65 <
  -2  -2  34  -1     1.62     3.96     3.53 <
  -1   2  34  -1    23.01    25.62     3.67 o
  -1  -2  34  -1    23.01    23.44     3.34 o
   0  -2  34  -1     5.70     4.13     2.20 <
   0  -2  33   1     7.10     6.35     3.23 <
   1  -2  33   1     1.29    -1.01     1.32 <
   2   2  33   1    10.03     8.77     3.49 <
   2  -2  33   1    10.10    12.93     3.23 o
   3   2  33   1    21.34    23.03     4.57 o
   3  -2  33   1    21.36    25.10     4.94 o
  -3   3  34  -1     8.68    12.02     2.69 o
  -2   3  34  -1     1.60     5.21     2.51 <
  -2  -3  34  -1     1.64    -1.17     2.74 <
  -1   3  34  -1    20.46    18.42     3.01 o
  -1  -3  34  -1    20.52    17.44     5.07 o
   0  -3  34  -1     8.22     6.66     1.67 o
   0  -3  33   1    10.18     6.95     1.46 o
   1  -3  33   1     8.41     9.29     2.52 o
   2   3  33   1     5.57     1.55     3.12 <
   2  -3  33   1     5.53     3.73     3.66 <
   3   3  33   1    21.22    25.76     4.60 o
   3  -3  33   1    21.34    22.11     4.65 o
  -3   4  34  -1     7.66     5.52     2.17 <
  -3  -4  34  -1     7.71     5.04     2.05 <
  -2  -4  34  -1    35.41    23.80     5.24 o
  -1  -4  34  -1     6.08     5.80     3.41 <
   0  -4  34  -1    12.30    11.25     2.27 o
   0  -4  33   1     8.60    12.18     2.32 o
   1  -4  33   1     1.20     5.75     4.06 <
   2   4  33   1     4.57    -0.11     1.90 <
   2  -4  33   1     4.56     5.59     3.22 <
   3   4  33   1     2.52     1.14     1.97 <
   3  -4  33   1     2.51     3.02     1.21 <
  -2  -5  34  -1    13.98    17.40     3.96 o
  -1  -5  34  -1    10.13     6.82     1.84 o
   0  -5  34  -1     9.85     6.52     1.84 o
   0  -5  33   1    22.43    23.40     3.03 o
   1  -5  33   1     4.48     2.88     1.89 <
   2  -5  33   1     1.23     0.28     1.44 <
  -2  -6  34  -1    21.71    18.63     2.44 o
  -1  -6  34  -1    10.48    13.58     1.77 o
   0  -6  34  -1    19.40    21.36     2.58 o
   0  -6  33   1    10.08    10.34     3.65 <
   1  -6  33   1     2.40     0.79     1.28 <
   2  -6  33   1     3.21     2.10     1.36 <
  -1  -7  34  -1     2.77     1.60     1.33 <
   0  -7  34  -1     7.92     8.64     1.67 o
   0  -7  33   1    11.76    12.85     1.81 o
  -4   0  34   0    24.92    23.27     3.22 o
  -3   0  34   0    67.02    75.01     9.19 o
  -2   0  34   0   980.96   986.68    18.61 o
  -1   0  34   0    19.37    17.32     5.02 o
   0   0  34   0    48.25    49.56     6.91 o
   1   0  34   0    97.20    67.63     7.96 o
   2   0  34   0   123.02    94.74     7.13 o
   3   0  34   0    68.02    70.97     8.69 o
   4   0  34   0    46.63    52.74     5.87 o
  -4   1  34   0    33.64    35.07     3.77 o
  -4  -1  34   0    33.45    24.59     4.83 o
  -3   1  34   0   216.53   212.69    10.17 o
  -3  -1  34   0   216.46   208.78    14.31 o
  -2   1  34   0  1158.63  1130.21    19.91 o
  -2  -1  34   0  1155.40  1123.78    24.31 o
  -1   1  34   0  1001.81  1002.71    21.65 o
  -1  -1  34   0  1000.18   970.74    31.66 o
   0   1  34   0   240.48   254.57    15.16 o
   0  -1  34   0   239.30   260.46    16.05 o
   1  -1  34   0    74.58    86.69    10.02 o
   2   1  34   0   149.66   105.96    10.48 o
   2  -1  34   0   149.47   112.59     6.27 o
   3   1  34   0    17.68    15.59     4.70 o
   3  -1  34   0    17.31     9.63     2.45 o
   4   1  34   0    46.49    41.01     5.42 o
   4  -1  34   0    47.07    45.81     5.51 o
  -4   2  34   0   162.84   160.62     7.28 o
  -3   2  34   0    77.89    75.35     8.59 o
  -2   2  34   0    54.60    48.00     6.60 o
  -2  -2  34   0    55.05    56.55     7.82 o
  -1   2  34   0   124.15   124.45    10.78 o
  -1  -2  34   0   124.00   117.65     6.40 o
   0  -2  34   0   196.59   207.47    14.26 o
   1   2  34   0    26.91    33.68     5.77 o
   1  -2  34   0    26.26    31.15     3.44 o
   2   2  34   0    90.82    95.04     9.67 o
   2  -2  34   0    90.69    88.15     6.98 o
   3   2  34   0    37.94    38.26     6.26 o
   3  -2  34   0    37.47    39.98     6.42 o
   4   2  34   0     6.82    11.26     2.30 o
   4  -2  34   0     6.87    10.85     3.28 o
  -4   3  34   0    52.02    63.29     6.18 o
  -2   3  34   0     4.99     2.72     2.51 <
  -2  -3  34   0     4.90     6.47     2.82 <
[truncated: 732,604 more chars]
