# Supplementary material for: Asymmetric rotations and dimerization driven by normal to modulated phase transition in 4-biphenylcarboxy coupled l-phenylalaninate
Source: Acta Crystallogr B Struct Sci Cryst Eng Mater. 2023 Mar 2;79(Pt 2):148–56. doi: 10.1107/S2052520623000215 (PMC10088479; doi:10.1107/S2052520623000215)
Supplement: Supplementary file 3 [file b-79-00148-I_phaseIsup3.hkl]

#
# h,k,l, Fc-squared, Fo-squared, sigma(Fo-squared) and status flag
#
data_I_phaseI
_shelx_title                             '   '
_shelx_reFln_list_code                   4
_shelx_F_calc_maximum                    128.01
_exptl_crystal_F_000                     760
_reflns_d_resolution_high                0.8488

loop_
 _symmetry_equiv_pos_as_xyz
 'x, y, z'
 '-x, y+1/2, -z'

_cell_length_a                           5.0479(2)
_cell_length_b                           8.6330(4)
_cell_length_c                           42.1525(15)
_cell_angle_alpha                        90
_cell_angle_beta                         90.513(3)
_cell_angle_gamma                        90

_shelx_F_squared_multiplier              1.000

loop_
 _refln_index_h
 _refln_index_k
 _refln_index_l
 _refln_F_squared_calc
 _refln_F_squared_meas
 _refln_F_squared_sigma
 _refln_observed_status
   2   0   0  2645.57  2186.22    70.37 o
   3   0   0    69.78    76.57     7.28 o
   4   0   0    51.94    72.70     8.60 o
   5   0   0    57.36    53.68     7.24 o
   1   1   0  6242.81  5820.08    73.76 o
   2  -1   0   346.67   287.40    25.43 o
   3   1   0   294.85   344.34    15.93 o
   3  -1   0   296.60   322.67    15.25 o
   4   1   0   114.64   129.24    11.37 o
   4  -1   0   114.91   126.15    11.50 o
   5   1   0    14.96    12.37     2.54 o
   5  -1   0    15.09    12.80     4.20 o
   0   2   0  1716.45  1718.64    38.16 o
   1   2   0  6907.50  6614.98    65.93 o
   2   2   0    30.01    43.83    11.05 o
   3   2   0    73.61    68.58     7.17 o
   3  -2   0    72.63    74.94     7.67 o
   4   2   0   111.58   123.41    11.10 o
   5  -2   0    48.21    52.56     7.67 o
   1   3   0   398.92   378.59    26.52 o
   2   3   0   318.50   323.31    30.94 o
   2  -3   0   314.39   329.57    13.70 o
   3   3   0   296.72   297.92    15.24 o
   3  -3   0   296.18   293.44    15.38 o
   4  -3   0   918.58   986.05    33.00 o
   5  -3   0    21.93    42.98     7.19 o
   0   4   0    57.88    56.46    10.86 o
   1   4   0    89.05    95.22    15.36 o
   1  -4   0    89.19    89.62     6.69 o
   2  -4   0  1531.40  1482.64    31.74 o
   3   4   0   207.21   193.57    13.36 o
   4   4   0   191.93   204.71    13.26 o
   4  -4   0   192.62   199.57    15.08 o
   5  -4   0    16.92    20.84     4.25 o
   1  -5   0   180.19   205.90    11.72 o
   2   5   0   261.16   226.65    14.46 o
   3   5   0   214.84   227.76    16.01 o
   4   5   0   253.67   272.49    11.29 o
   4  -5   0   253.58   267.77    16.56 o
   5  -5   0    12.81    12.01     3.41 o
   0  -6   0   855.06   898.89    26.73 o
   1  -6   0    80.06    88.68     6.11 o
   2   6   0    23.85    24.16     5.93 o
   3   6   0   209.56   208.44    10.39 o
   4   6   0    21.94    32.22     5.66 o
   1  -7   0   473.02   488.26    22.02 o
   2   7   0   708.07   740.31    16.51 o
   2  -7   0   707.90   728.13    27.80 o
   3   7   0     5.55    18.27     6.20 <
   4   7   0    42.13    69.75     7.69 o
   0   8   0   215.41   218.81    15.75 o
   1   8   0   142.31   116.37    11.91 o
   2   8   0    91.95    73.95     9.04 o
   3   8   0    15.51    23.06     5.91 o
   1   9   0   239.00   243.94    15.48 o
   2   9   0    29.59    39.46     8.23 o
   0  10   0    33.66    36.09     5.07 o
   0 -10   0    33.16    37.26     4.74 o
   1  10   0   100.55    69.16     6.93 o
  -5   0   1     1.59     0.19     1.59 <
  -4   0   1     3.73     3.37     1.70 <
  -3   0   1   130.22   129.24     9.66 o
  -2   0   1    29.06    12.37     7.79 <
  -1   0   1  4931.66  4903.43    53.45 o
   1   0   1 15024.50 16385.30   130.57 o
   2   0   1   480.29   494.00    32.61 o
   3   0   1   292.42   314.98    14.93 o
   4   0   1     3.85     2.38     1.30 <
   5   0   1    17.75    19.26     4.38 o
  -5   1   1    71.28    78.57     6.36 o
  -5  -1   1    71.33    72.73     8.73 o
  -4   1   1   247.35   236.11    15.15 o
  -4  -1   1   248.45   267.26    16.46 o
  -3   1   1    20.91    27.25     4.78 o
  -3  -1   1    21.18    23.97     4.18 o
  -2  -1   1   128.93   198.96    22.21 o
  -1   1   1  9122.69  9054.49    95.45 o
   0   1   1  1514.84  1405.84    22.74 o
   1   1   1  8693.59  8688.91    89.53 o
   2  -1   1  1083.22  1044.79    48.24 o
   3   1   1    79.57    76.94     7.39 o
   3  -1   1    77.86    79.88     7.61 o
   4   1   1   132.69   140.31    11.91 o
   5   1   1    10.74     9.88     4.06 <
   5  -1   1    10.64    12.80     3.66 o
  -5   2   1    51.18    55.52     7.67 o
  -5  -2   1    50.98    56.11     7.73 o
  -4   2   1   332.28   293.57    16.86 o
  -4  -2   1   332.35   325.12    18.27 o
  -3   2   1   866.82   769.75    23.01 o
  -3  -2   1   868.72   793.91    24.65 o
  -2   2   1  1058.65  1106.06    46.80 o
  -1   2   1  5004.28  4810.34    56.40 o
   0   2   1 14115.90 14277.60    82.83 o
   1   2   1  5662.51  5350.22    58.47 o
   2   2   1   163.26   169.71    22.23 o
   3   2   1   201.16   186.54    11.93 o
   3  -2   1   200.37   191.60    11.91 o
   4   2   1    17.16    21.41     5.61 o
   5  -2   1    56.87    57.01     7.68 o
  -5  -3   1   359.78   339.22    18.04 o
  -4  -3   1    90.15   107.93    11.59 o
  -3   3   1   273.45   281.55    14.96 o
  -3  -3   1   274.86   280.63    15.16 o
  -2   3   1    17.11     4.02     5.57 <
  -2  -3   1    16.85    12.88     3.66 o
  -1   3   1   198.88   197.76    19.55 o
   0   3   1     3.61     6.12     2.20 <
   1   3   1   853.72   811.26    39.11 o
   2   3   1   591.77   554.93    40.49 o
   2  -3   1   591.43   563.90    17.55 o
   3   3   1    33.84    40.19     5.85 o
   4  -3   1   162.38   199.36    14.87 o
   5  -3   1    73.59    91.64     9.79 o
  -5  -4   1    35.47    35.49     5.50 o
  -4   4   1   372.33   385.11    17.97 o
  -4  -4   1   373.74   373.16    20.55 o
  -3   4   1   153.58   170.71    12.75 o
  -2  -4   1   137.43   127.25     9.75 o
  -1   4   1   890.64   894.91    45.40 o
  -1  -4   1   891.28   922.08    21.54 o
   0   4   1  4474.93  4671.00    67.10 o
   1   4   1   111.35   146.89    19.53 o
   1  -4   1   109.95   164.52     9.08 o
   2  -4   1   920.88   817.11    23.48 o
   3   4   1    15.70    12.46     3.51 o
   4   4   1   567.19   603.55    22.54 o
   4  -4   1   564.41   559.54    24.73 o
   5  -4   1    18.63    17.84     3.80 o
  -5  -5   1    21.24    18.39     3.53 o
  -4   5   1    33.61    38.51     6.10 o
  -4  -5   1    33.34    30.71     6.13 o
  -3   5   1    51.43    48.88     7.20 o
  -2  -5   1   106.53   107.86     9.32 o
  -1  -5   1    95.56    96.69     7.97 o
   0  -5   1    80.35    76.36     4.88 o
   1   5   1    40.33    40.95     5.53 o
   1  -5   1    39.09    34.50     4.95 o
   2   5   1    64.50    54.39     7.08 o
   3   5   1   138.72   138.44    13.31 o
   4   5   1   161.03   169.76    11.98 o
   4  -5   1   159.95   166.34    12.98 o
   5  -5   1    66.62    80.31     7.11 o
  -4   6   1     2.92     4.25     1.92 <
  -4  -6   1     3.01     6.07     3.03 <
  -3   6   1    19.70   134.79     9.46 o
  -2   6   1    73.30    71.94     8.99 o
  -1  -6   1    73.72    72.53     5.67 o
   0  -6   1   217.70   220.35     9.32 o
   1  -6   1   193.14   216.88    13.60 o
   2   6   1    97.97    85.16     9.28 o
   3   6   1   193.60   233.32    11.07 o
   4   6   1    30.66    27.95     5.45 o
  -4   7   1   137.40   147.79    10.97 o
  -3   7   1    46.24    49.10     7.29 o
  -2   7   1   145.99   127.26     7.18 o
  -2  -7   1   145.49   144.60     8.76 o
  -1  -7   1   112.41   116.73    10.79 o
   0  -7   1   371.83   405.80    13.95 o
   1  -7   1   219.16   209.45    14.76 o
   2   7   1    85.61    85.33     5.88 o
   2  -7   1    86.36    87.74     9.89 o
   3   7   1    46.07    39.00     7.26 o
   4   7   1   145.98   162.31    11.11 o
   4  -7   1   146.10   137.28     9.35 o
  -3   8   1    78.55    62.95     7.97 o
  -2   8   1    30.18    62.75     8.66 o
  -1   8   1   264.47   266.17    17.42 o
   0   8   1   295.82   340.32    14.38 o
   1   8   1   181.50   186.41    14.48 o
   2   8   1    15.25    21.82     4.99 o
   3   8   1    29.99    29.13     4.88 o
  -2   9   1    67.64    79.87     8.23 o
  -1   9   1    18.00    33.37     7.36 o
  -1  -9   1    17.47    12.17     3.36 o
   0   9   1    37.42    38.47     4.38 o
   1   9   1     1.82    41.31     6.54 o
   2   9   1    84.58    88.29     8.97 o
  -1  10   1     8.76     6.83     3.16 <
   0  10   1    41.20    35.48     3.59 o
   0 -10   1    39.82    50.10     5.47 o
   1  10   1     4.97    30.49     4.73 o
  -5   0   2     1.41     2.84     1.54 <
  -4   0   2     8.41    15.22     3.52 o
  -3   0   2   355.10   416.35    17.46 o
  -2   0   2    68.28    65.68    14.95 o
  -1   0   2  1178.68  1084.66    18.21 o
   0   0   2     0.04     0.99     0.27 o
   1   0   2  2046.24  1763.83    42.21 o
   2   0   2  2133.34  1886.09    63.55 o
   3   0   2   344.96   370.43    16.12 o
   4   0   2   117.52   129.56    11.29 o
   5   0   2    26.06    25.07     4.80 o
  -5   1   2   129.35   139.33     8.35 o
  -5  -1   2   129.23   145.40     8.55 o
  -4   1   2   174.04   159.74    12.63 o
  -4  -1   2   174.15   157.30    13.03 o
  -3   1   2    99.40   112.24     9.32 o
  -3  -1   2    99.46    97.33     8.37 o
  -2   1   2  2056.57  1963.78    67.69 o
  -2  -1   2  2055.16  1942.20    66.99 o
  -1   1   2   455.15   412.47    19.98 o
   0   1   2   485.53   465.36    11.96 o
   1   1   2  1574.17  1445.90    26.68 o
   2  -1   2   248.67   253.04    24.53 o
   3  -1   2    98.16    90.47     8.16 o
   4   1   2   492.48   485.95    21.86 o
   4  -1   2   490.45   465.27    21.31 o
   5   1   2    65.80    70.97     8.74 o
   5  -1   2    66.09    84.11     9.61 o
  -5   2   2    67.79    77.67     8.42 o
  -5  -2   2    68.68    75.07     8.95 o
  -4   2   2   344.16   295.70    16.73 o
  -4  -2   2   344.08   317.77    18.24 o
  -3  -2   2     1.76     5.44     2.23 <
  -2   2   2   550.68   531.70    32.69 o
  -1   2   2 10121.20 10280.50    85.30 o
   0   2   2  8360.75  8400.37    61.82 o
   1   2   2 11518.30 11650.50    87.23 o
   2   2   2   206.03   216.79    23.66 o
   2  -2   2   207.23   215.98    22.92 o
   3   2   2    17.90    10.90     3.07 o
   4   2   2    17.90    21.92     5.62 o
   4  -2   2    18.07    17.24     4.47 o
   5  -2   2   173.36   197.78    14.16 o
  -5  -3   2   639.82   619.91    24.43 o
  -4  -3   2   673.64   686.66    27.63 o
  -3  -3   2   177.35   183.16    12.42 o
  -2   3   2   841.81   834.28    49.84 o
  -2  -3   2   840.40   780.17    21.44 o
  -1   3   2  2112.73  2047.12    40.38 o
   0   3   2  2702.46  2730.65    42.35 o
   1   3   2  1862.85  1858.27    60.31 o
   2  -3   2  1316.69  1247.80    25.91 o
   3   3   2   208.40   215.37    13.21 o
   4   3   2   138.04   123.79    10.13 o
   4  -3   2   138.52   140.57    12.67 o
   5  -3   2    44.56    34.28     6.21 o
  -5  -4   2    23.02    26.83     4.86 o
  -4  -4   2    29.16    34.55     7.23 o
  -3   4   2   428.58   412.38    19.99 o
  -3  -4   2   427.85   409.54    19.52 o
  -2  -4   2   460.88   464.36    18.05 o
  -1   4   2   327.45   338.86    28.02 o
  -1  -4   2   326.90   341.16    13.31 o
   0   4   2     6.54     8.83     5.64 <
   0  -4   2     6.40    12.99     2.75 o
   1   4   2   902.89  1078.87    51.32 o
   1  -4   2   899.89   962.62    21.58 o
   2   4   2   700.53   688.50    22.67 o
   3   4   2   122.18   137.44    11.51 o
   4   4   2   198.58   210.46    13.36 o
   4  -4   2   198.37   208.62    14.90 o
   5  -4   2    22.04    24.98     4.75 o
  -5  -5   2     0.16     4.53     2.22 <
  -4   5   2    51.73    61.35     5.44 o
  -4  -5   2    51.76    53.69     7.66 o
  -3   5   2    44.06    64.13     9.74 o
  -2  -5   2    24.57    19.58     4.22 o
  -1  -5   2   172.71   191.50    11.33 o
   0  -5   2  1762.66  1814.95    23.45 o
   1   5   2   140.95   144.67    10.05 o
   2   5   2    27.68    20.43     4.35 o
   3   5   2  1063.65  1054.08    33.84 o
   4   5   2    51.22    59.06     5.39 o
   4  -5   2    52.05    67.10     8.37 o
   5  -5   2     5.42     8.13     2.67 o
  -4   6   2     5.39    12.45     3.78 o
  -4  -6   2     5.44     2.29     1.98 <
  -3   6   2   453.10   454.29    15.32 o
  -3  -6   2   451.24   463.32    22.09 o
  -2   6   2   136.01   108.77    10.77 o
  -2  -6   2   135.98   120.91    11.38 o
  -1  -6   2   462.36   477.02    14.26 o
   0  -6   2   115.65   102.83     6.38 o
   1   6   2   248.96   261.40    15.16 o
   1  -6   2   248.17   255.19    15.01 o
   2   6   2   408.79   362.03    19.51 o
   3   6   2    80.48   111.96     7.96 o
   4   6   2   219.79   222.86     9.67 o
  -4   7   2    25.03    29.08     5.94 o
  -3   7   2    11.91    20.33     5.05 o
  -2   7   2   231.94   245.87     9.69 o
  -2  -7   2   230.80   229.18    11.02 o
  -1  -7   2    36.48    37.78     4.59 o
   0  -7   2   299.46   297.22    17.35 o
   1  -7   2   196.95   181.59    13.73 o
   2   7   2   701.38   686.77    16.00 o
   2  -7   2   703.72   692.09    27.19 o
   3   7   2    78.01    87.57     9.79 o
   4   7   2    15.57    67.45     9.20 o
   4  -7   2    15.61    13.35     3.20 o
  -3   8   2    17.68    24.07     5.36 o
  -2   8   2    73.43   132.41    11.92 o
  -2  -8   2    74.50    63.32     7.89 o
  -1   8   2    51.48    43.77     7.85 o
   0   8   2   120.35   114.82     8.08 o
   1   8   2     4.54     3.79     3.06 <
   2   8   2    13.55    12.84     4.30 <
   3   8   2     5.97     6.65     3.64 <
  -2   9   2    12.37    20.85     4.85 o
  -1   9   2    53.89   105.93    11.14 o
  -1  -9   2    53.65    55.81     6.68 o
   0   9   2    21.27    32.64     4.18 o
   1   9   2   111.65   106.56    10.17 o
   2   9   2     3.73    50.38     7.47 o
  -1  10   2     2.82     4.68     3.60 <
   0  10   2    11.83    10.80     2.55 o
   0 -10   2    11.92    10.56     2.61 o
   1  10   2     9.82     8.70     2.56 o
  -5   0   3    86.93    84.08     6.59 o
  -4   0   3   145.30   156.71    13.05 o
  -3   0   3    36.50    32.19     4.89 o
  -2   0   3  1721.25  1654.35    62.17 o
  -1   0   3  4022.26  3822.79    32.79 o
   0   0   3     1.03     1.20     0.32 o
   1   0   3   105.06    94.29    12.48 o
   2   0   3  1639.51  1622.97    37.80 o
   3   0   3    17.92    24.01     4.33 o
   4   0   3    20.42    22.84     5.29 o
   5   0   3     2.96    12.66     3.99 o
  -5   1   3   274.11   298.08    12.37 o
  -5  -1   3   274.07   299.20    12.33 o
  -4  -1   3   130.30   144.33    12.68 o
  -3   1   3   222.12   241.40    13.53 o
  -3  -1   3   223.10   236.85    13.26 o
  -2   1   3   506.55   470.72    22.34 o
  -2  -1   3   507.41   481.64    33.76 o
  -1   1   3 12289.60 12806.60    85.24 o
   0   1   3  1896.15  1820.82    22.19 o
   1   1   3  5526.16  5767.41    44.71 o
   2  -1   3   271.90   286.33    25.35 o
   3   1   3    51.31    50.01     6.03 o
   3  -1   3    51.92    57.66     6.25 o
   4   1   3   131.60   133.52    12.00 o
   4  -1   3   131.85   162.96    12.59 o
   5   1   3   146.28   156.84    12.96 o
   5  -1   3   147.26   156.10    12.75 o
  -5   2   3   144.88   141.52    11.67 o
  -5  -2   3   145.94   142.62     8.39 o
  -4   2   3   190.94   166.23    12.55 o
  -4  -2   3   190.43   163.79    13.12 o
  -3  -2   3   209.44   186.21    11.96 o
  -2   2   3    78.20    78.41    13.29 o
  -1   2   3  2991.04  2791.39    42.81 o
   0   2   3  9444.54  9559.78    65.98 o
   1   2   3  1805.20  1733.53    32.76 o
   2   2   3  1260.63  1258.03    57.07 o
   2  -2   3  1266.85  1269.32    53.85 o
   3   2   3   411.22   389.04    16.58 o
   4   2   3   306.08   310.14    17.47 o
   4  -2   3   305.31   296.93    16.84 o
   5  -2   3   104.29   103.44    10.29 o
  -5  -3   3    14.63    19.55     4.81 o
  -4  -3   3   814.59   793.21    20.95 o
  -3  -3   3   403.16   363.92    17.60 o
  -2   3   3  1352.60  1316.40    62.33 o
  -2  -3   3  1344.50  1317.76    28.15 o
  -1   3   3   500.39   516.40    20.41 o
   0   3   3   469.77   486.24    17.67 o
   1   3   3   966.84   948.49    43.21 o
   2   3   3  1880.28  1984.66    34.37 o
   3   3   3   103.59   103.88     9.60 o
   4   3   3    95.60    97.33     9.17 o
   4  -3   3    95.42    91.27    10.08 o
   5  -3   3     6.09     8.65     2.20 o
  -5  -4   3    34.35    36.61     5.70 o
  -4  -4   3    58.58    63.41     8.31 o
  -3  -4   3    24.58    25.07     4.92 o
  -2  -4   3   382.99   372.42    16.30 o
  -1  -4   3   669.24   666.90    18.69 o
   0   4   3   101.16   120.42    15.71 o
   0  -4   3   101.17   122.74     7.39 o
   1   4   3   286.00   307.90    15.49 o
   2   4   3   201.09   241.86    13.55 o
   3   4   3   127.13   125.11    10.98 o
   4   4   3     7.44     4.39     1.75 <
   4  -4   3     7.50    10.29     3.36 o
   5  -4   3    63.38    53.35     6.43 o
  -5  -5   3    24.75    13.55     2.95 o
  -4   5   3    52.32    52.11     6.56 o
  -4  -5   3    51.79    42.35     6.74 o
  -3   5   3    85.73   120.76    11.81 o
  -3  -5   3    86.28    65.97     8.74 o
  -2  -5   3   174.65   164.53    11.83 o
  -1  -5   3   242.94   272.10    13.83 o
   0  -5   3  1766.95  1902.82    23.96 o
   1   5   3   807.02   880.37    24.97 o
   2   5   3    26.96    18.45     4.02 o
   3   5   3   878.05   818.29    30.23 o
   4   5   3   184.35   201.59     9.71 o
   5   5   3    57.98    56.57     5.30 o
  -4   6   3    11.60    17.94     5.84 o
  -4  -6   3    11.66    10.22     4.03 <
  -3   6   3   414.05   401.21    21.28 o
  -3  -6   3   416.43   440.19    15.11 o
  -2   6   3    63.09    71.00     8.94 o
  -2  -6   3    62.91    66.99     8.22 o
  -1  -6   3   278.91   279.47    10.86 o
   0  -6   3     1.41     1.73     1.13 <
   1   6   3    92.82    89.81     8.95 o
   1  -6   3    91.91    95.33     9.37 o
   2   6   3   216.04   176.88    14.39 o
   3   6   3    22.20    32.70     5.16 o
   4   6   3   176.14   180.59     8.86 o
  -4   7   3    13.20    32.72     7.06 o
  -3   7   3    49.75    60.74     8.35 o
  -2   7   3    81.61    81.37     6.96 o
  -2  -7   3    80.75    87.89     6.87 o
  -1  -7   3    26.03    41.45     4.76 o
   0  -7   3    21.19    21.91     4.59 o
   1  -7   3   120.15   130.88    11.61 o
   2   7   3   201.37   211.12     8.96 o
   2  -7   3   203.38   212.88    15.13 o
   3   7   3   401.24   365.39    20.03 o
   4   7   3    29.39    28.54     5.17 o
   4  -7   3    29.69    26.48     4.26 o
  -3   8   3    19.59    26.60     6.07 o
  -2   8   3   156.62   159.71    13.51 o
  -2  -8   3   156.68   176.82    12.97 o
  -1   8   3   172.37   175.06    14.17 o
   0   8   3    15.06     8.01     2.21 o
   1   8   3   268.72   267.21    17.23 o
   2   8   3    35.30    35.61     6.44 o
   3   8   3     4.26     5.06     2.75 <
  -2   9   3    24.55    41.81     6.52 o
  -2  -9   3    23.99    19.66     3.97 o
  -1   9   3   102.39   141.51    12.13 o
  -1  -9   3   102.04    99.75     9.45 o
   0   9   3   328.62   291.54    12.08 o
   1   9   3    14.45    27.13     8.27 o
   2   9   3     4.03     5.56     2.47 <
  -1  10   3    41.11    25.80     4.51 o
   0  10   3    27.30    22.70     2.83 o
   1  10   3     5.62     1.89     2.49 <
  -5   0   4   506.15   517.51    16.34 o
  -4   0   4   204.72   193.27    14.60 o
  -3   0   4    14.60    19.83     4.14 o
  -2   0   4   884.14   765.54    42.50 o
  -1   0   4  1982.97  1903.15    31.94 o
   0   0   4   139.35   129.35     4.05 o
   1   0   4  4649.17  4278.18    40.27 o
   2   0   4  1216.73  1139.00    32.27 o
   3   0   4   157.93   172.85    11.05 o
   4   0   4    22.05    39.82     6.56 o
   5   0   4   103.82   109.54    10.63 o
  -5   1   4   454.14   500.31    15.97 o
  -5  -1   4   452.62   497.33    16.03 o
  -4  -1   4   513.67   548.18    24.13 o
  -3   1   4    31.09    23.67     4.46 o
  -3  -1   4    31.15    20.27     3.86 o
  -2   1   4   446.95   467.06    22.52 o
  -2  -1   4   448.72   469.71    33.75 o
  -1   1   4  3134.00  3020.95    41.27 o
   0   1   4   474.89   442.62     9.77 o
   1   1   4  2128.49  2021.25    25.63 o
   1  -1   4  2123.85  2080.06    45.33 o
   2   1   4   339.41   359.82    23.91 o
   2  -1   4   343.61   375.96    28.32 o
   3   1   4   105.04   111.18     8.67 o
   4   1   4    16.79    10.41     4.55 <
   4  -1   4    16.71    10.61     4.12 <
   5   1   4    48.73    56.91     8.35 o
   5  -1   4    48.51    53.53     7.92 o
  -5  -2   4    38.31    38.67     4.54 o
  -4   2   4   272.44   259.72    15.89 o
  -4  -2   4   274.34   257.20    16.61 o
  -3  -2   4    40.77    20.57     4.54 o
  -2   2   4   336.50   298.47    25.68 o
  -2  -2   4   334.60   349.66    13.42 o
  -1   2   4  2217.26  2045.67    36.79 o
   0   2   4  6376.35  6548.56    66.39 o
   1   2   4   749.76   768.68    34.99 o
   2   2   4   862.84   872.99    47.47 o
   3   2   4   627.70   600.52    20.65 o
   4   2   4    23.80    23.12     4.78 o
   4  -2   4    23.13    19.86     4.70 o
   5  -2   4    71.27    96.77    10.00 o
  -5  -3   4    65.14    69.86     5.65 o
  -4  -3   4   116.80   107.42     7.74 o
  -3  -3   4   204.64   184.56    12.71 o
  -2   3   4   209.01   199.84    16.33 o
  -2  -3   4   209.94   201.76    11.26 o
  -1   3   4  1582.56  1625.65    37.03 o
   0   3   4  1640.59  1658.44    32.80 o
   1   3   4  3471.40  3487.80    84.00 o
   2   3   4   429.05   460.23    16.78 o
   4   3   4    30.21    29.31     4.57 o
   4  -3   4    30.07    36.76     6.35 o
   5  -3   4   132.18   133.52    11.11 o
  -5  -4   4     6.97     9.29     3.46 <
  -4  -4   4     7.47     3.19     2.08 <
  -3  -4   4   551.96   531.21    22.81 o
  -2  -4   4  1619.07  1492.74    33.00 o
  -1  -4   4   678.80   750.76    20.25 o
   0   4   4   464.06   428.26    30.58 o
   0  -4   4   463.15   429.05    14.15 o
   1   4   4  1610.95  1686.72    36.60 o
   2   4   4  1642.70  1612.67    34.86 o
   3   4   4    87.13   102.32    10.04 o
   4   4   4    98.39   109.25     9.62 o
   4  -4   4    99.67   115.31    11.00 o
   5   4   4    15.31    18.71     3.43 o
   5  -4   4    15.31    20.60     3.95 o
  -5  -5   4    19.91    22.73     3.86 o
  -4   5   4    81.60    79.85     8.01 o
  -4  -5   4    81.39    80.20     9.37 o
  -3   5   4   157.50   156.72    14.41 o
  -3  -5   4   157.27   134.55    12.11 o
  -2  -5   4   113.64    91.45     8.74 o
  -1  -5   4   118.91   107.97     8.77 o
   0  -5   4    79.71    75.06     4.76 o
   1   5   4    82.32    79.89     7.70 o
   2   5   4    94.72    86.39     9.06 o
   3   5   4   538.56   533.81    24.91 o
   4   5   4   153.64   171.19     8.99 o
   5   5   4    95.73   111.65     7.48 o
  -4   6   4    81.66    88.83     9.09 o
  -4  -6   4    82.18    86.45     9.06 o
  -3   6   4     6.47    12.81     4.87 <
  -3  -6   4     6.38     7.61     1.98 o
  -2   6   4   192.39   171.33    13.34 o
  -2  -6   4   193.26   164.44    13.11 o
  -1  -6   4    25.36    29.57     3.92 o
   0  -6   4   152.69   158.71    11.27 o
   1   6   4   284.18   285.31    15.85 o
   1  -6   4   285.50   287.94    15.88 o
   2   6   4   165.94   133.73    12.29 o
   3   6   4     1.37    -3.79     1.56 <
   4   6   4    63.64    68.12     7.40 o
   4  -6   4    64.23    59.43     7.31 o
  -4   7   4    98.91   114.33     9.33 o
  -4  -7   4    98.16   108.60     8.53 o
  -3   7   4    25.00    19.55     5.11 o
  -3  -7   4    25.32    15.59     4.36 o
  -2   7   4   174.10   172.75     8.08 o
  -2  -7   4   172.32   187.85     8.19 o
  -1  -7   4   313.21   317.13    18.48 o
   0  -7   4    21.12    25.20     4.83 o
   1  -7   4   397.89   399.48    20.39 o
   2   7   4   217.75   201.59     9.05 o
   2  -7   4   220.62   220.75    15.44 o
   3   7   4   202.21   202.38    14.95 o
   4   7   4    12.42    22.80     4.70 o
   4  -7   4    12.36     8.67     2.51 o
  -3   8   4    27.72    37.70     5.80 o
  -2   8   4    30.73    35.35     7.09 o
  -2  -8   4    30.93    30.59     5.51 o
  -1   8   4    29.69    34.57     6.77 o
   0   8   4    30.54    27.03     3.94 o
   1   8   4    37.66    32.90     6.42 o
   2   8   4    21.68    19.61     5.58 o
   3   8   4    77.81    55.72     6.95 o
  -2   9   4    42.40    43.60     6.00 o
  -2  -9   4    41.99    34.72     5.12 o
  -1   9   4   123.90   102.17    10.60 o
  -1  -9   4   123.32   122.57    10.37 o
   0   9   4    27.65    52.10     5.26 o
   1   9   4    33.46    29.84     5.70 o
   2   9   4    27.29    20.80     4.30 o
   0  10   4    52.76    50.92     6.11 o
   0 -10   4    52.85    69.03     6.42 o
  -5   0   5     0.45     3.32     1.95 <
  -4   0   5   850.32   839.97    30.38 o
  -3   0   5    32.28    18.12     4.60 o
  -2   0   5   369.89   392.76    30.65 o
  -1   0   5  2182.86  2149.17    26.58 o
   0   0   5    19.26    16.23     2.61 o
   1   0   5  8922.02  8528.29    72.23 o
   2   0   5   677.84   574.57    30.12 o
   3   0   5  1134.97  1084.92    27.12 o
   4   0   5   184.14   156.43    12.72 o
   5   0   5    16.36    14.43     3.86 o
  -5   1   5   284.59   313.85    12.67 o
  -5  -1   5   285.93   309.29    12.72 o
  -4  -1   5    15.64    15.08     4.41 o
  -3   1   5   109.21   119.27     9.74 o
  -3  -1   5   107.41   112.90     9.21 o
  -2   1   5  1030.58  1007.87    33.22 o
  -2  -1   5  1030.18  1032.51    50.26 o
  -1   1   5  1350.84  1183.85    25.81 o
   0   1   5   249.73   231.47     6.73 o
   1   1   5   232.92   226.33     8.89 o
   1  -1   5   235.43   213.35    14.89 o
   2   1   5   582.93   573.63    31.42 o
   2  -1   5   580.89   567.99    34.40 o
   3   1   5    64.40    70.97     7.02 o
   4   1   5   285.45   310.44    17.83 o
   4  -1   5   284.71   318.27    17.70 o
   5   1   5   149.29   161.35    13.30 o
   5  -1   5   149.13   189.78    14.23 o
  -5  -2   5   433.85   460.01    15.13 o
  -4   2   5    71.79    59.87     7.75 o
  -4  -2   5    72.92    72.76     9.00 o
  -3  -2   5    16.51    10.04     3.97 <
  -2   2   5   105.13   109.59    16.27 o
  -2  -2   5   104.01   131.62     8.61 o
  -1   2   5  5178.42  4995.62    58.54 o
   0   2   5  1495.96  1438.72    28.73 o
   1   2   5  1137.73  1240.80    45.90 o
   2   2   5   745.82   790.62    45.64 o
   3   2   5   630.72   641.57    21.56 o
   4   2   5    99.01    97.38     9.76 o
   5  -2   5    33.78    30.60     5.54 o
  -5  -3   5    19.85    20.24     4.71 o
  -4  -3   5   107.59   106.12     7.69 o
  -3  -3   5    56.74    53.02     7.04 o
  -2   3   5  2498.21  2452.45    57.35 o
  -2  -3   5  2499.70  2422.59    38.74 o
  -1   3   5  2211.33  2256.61    43.49 o
   0   3   5   466.29   479.38    27.49 o
   1   3   5  1177.11  1305.80    52.15 o
   2   3   5  1173.16  1189.89    27.60 o
   4   3   5    38.28    43.91     5.89 o
   4  -3   5    38.94    45.70     7.16 o
   5  -3   5    64.66    73.86     8.42 o
  -5  -4   5    11.75     9.26     2.56 o
  -4  -4   5    45.99    40.45     7.20 o
  -3  -4   5   350.32   370.24    19.18 o
  -2  -4   5   865.13   783.19    24.19 o
  -1  -4   5  1385.70  1380.84    27.76 o
   0   4   5   172.38   197.30    20.80 o
   0  -4   5   172.79   197.78     9.67 o
   1   4   5  1383.86  1483.56    34.47 o
   2   4   5  1191.36  1077.99    28.98 o
   3   4   5    26.23    26.94     5.49 o
   4   4   5    34.35    49.34     6.84 o
   5   4   5    71.92    68.92     6.47 o
   5  -4   5    71.46    73.54     7.43 o
  -5  -5   5    54.79    60.77     6.51 o
  -4   5   5    72.14    61.56     8.26 o
  -4  -5   5    71.90    74.59     9.00 o
  -3   5   5   169.26   171.26    13.90 o
  -3  -5   5   168.96   134.49    12.26 o
  -2  -5   5    28.18    34.62     5.70 o
  -1  -5   5   297.63   326.26    15.26 o
   0  -5   5   326.44   374.23    15.54 o
   1   5   5   144.83   148.98    10.36 o
   2   5   5    61.30    50.53     7.07 o
   3   5   5   425.46   442.77    22.89 o
   4   5   5    28.69    41.76     6.20 o
   5   5   5     8.46    15.22     2.91 o
  -4   6   5    21.33    55.93     7.82 o
  -4  -6   5    21.57    17.47     3.66 o
  -3  -6   5     6.55     4.69     1.67 <
  -2  -6   5    19.96    18.10     5.60 o
  -1  -6   5   201.01   205.09     9.37 o
   0  -6   5   140.51   169.46    11.73 o
   1   6   5     9.87    12.64     2.90 o
   1  -6   5    10.09    20.55     4.64 o
   2   6   5   333.51   297.51    18.46 o
   3   6   5     7.98    11.87     2.96 o
   4   6   5     7.29     9.50     2.15 o
   4  -6   5     7.12     7.85     2.87 <
  -4   7   5    27.16    23.56     4.21 o
  -4  -7   5    26.78    21.29     3.98 o
  -3   7   5    19.08    33.90     6.50 o
  -3  -7   5    18.80    17.57     4.44 o
  -2   7   5    24.20    36.84     4.17 o
  -2  -7   5    23.69    26.71     3.30 o
  -1  -7   5   254.93   232.56    15.81 o
   0  -7   5     7.82     6.22     2.12 <
   1  -7   5   506.34   534.28    23.67 o
   2   7   5   127.91   153.66     8.08 o
   2  -7   5   128.98   124.22    11.62 o
   3   7   5   189.06   172.01    14.54 o
   4   7   5    51.82    51.39     6.45 o
   4  -7   5    51.41    46.58     5.55 o
  -3   8   5     8.63    16.83     5.60 o
  -2   8   5    37.08    42.56     6.68 o
  -2  -8   5    37.27    37.80     6.40 o
  -1   8   5    28.46    40.81     7.48 o
   0   8   5     6.09     4.58     2.14 <
   1   8   5   105.03   114.91    11.65 o
   2   8   5   180.24   157.32     9.19 o
   3   8   5    12.59    20.14     5.40 o
  -2   9   5     8.04    26.31     4.90 o
  -2  -9   5     8.26    10.85     3.21 o
  -1   9   5    11.76    17.52     5.56 o
  -1  -9   5    11.66     6.77     2.90 <
   0   9   5    22.01    23.45     3.91 o
   1   9   5     3.03     8.52     5.25 <
   2   9   5    51.76    58.43     7.30 o
   0 -10   5   101.00   108.96     8.29 o
  -5   0   6    88.21    80.63     6.52 o
  -4   0   6   112.93   131.53    12.25 o
  -3   0   6   232.03   197.08    12.73 o
  -2   0   6   300.09   311.12    27.27 o
  -1   0   6  6219.02  5882.85    44.87 o
   0   0   6  7084.60  7257.33    64.63 o
   1   0   6  4323.13  4191.43    55.78 o
   2   0   6   148.71   173.55    17.10 o
   3   0   6  1268.48  1269.81    30.04 o
   4   0   6    12.11    12.76     3.89 o
   5   0   6   157.94   145.24    12.27 o
  -5   1   6   877.11   950.33    31.61 o
  -5  -1   6   875.69   916.59    21.76 o
  -4  -1   6   419.96   422.04    21.44 o
  -3   1   6    67.33    80.50     7.89 o
  -3  -1   6    67.58    69.75     7.24 o
  -2   1   6   332.11   324.07    19.55 o
  -1   1   6  3116.86  2946.28    42.01 o
   0   1   6   172.25   147.66    10.02 o
   1   1   6  2396.76  2315.46    28.84 o
   1  -1   6  2399.65  2344.90    46.03 o
   2   1   6  1353.07  1416.42    50.10 o
   2  -1   6  1342.92  1481.48    54.88 o
   3   1   6    25.01    27.47     4.61 o
   3  -1   6    25.52    28.35     4.44 o
   4   1   6   129.22   107.75    10.79 o
   4  -1   6   130.73   110.29    10.59 o
   5   1   6    81.26    83.97     9.77 o
   5  -1   6    81.61    81.77     9.46 o
  -5  -2   6    92.96    91.25     6.79 o
  -4  -2   6   481.26   445.15    22.19 o
  -3  -2   6   158.48   155.54    11.46 o
  -2   2   6   170.31   184.70    20.30 o
  -2  -2   6   171.83   188.25    10.07 o
  -1   2   6   845.03   776.95    23.48 o
   0   2   6   210.73   190.07     8.73 o
   1   2   6  1281.43  1175.07    43.66 o
   2   2   6    42.81    44.67     6.21 o
   3   2   6   181.08   188.18    11.89 o
   4   2   6    51.61    68.05     9.54 o
   5  -2   6    48.83    49.04     7.02 o
  -5  -3   6   168.34   158.54    12.38 o
  -4  -3   6    97.19   105.23     7.64 o
  -3  -3   6    30.49    26.30     5.47 o
  -2   3   6   673.78   634.85    29.26 o
  -2  -3   6   672.72   646.84    20.25 o
  -1   3   6  1175.03  1194.59    45.99 o
   0   3   6   687.74   741.08    35.12 o
   1   3   6   859.38   901.80    43.41 o
   2   3   6   352.16   435.61    16.61 o
   3   3   6   229.20   227.31    13.30 o
   4   3   6    21.29    37.08     4.83 o
   4  -3   6    21.52    31.98     6.73 o
   5   3   6    94.31   101.86     8.36 o
   5  -3   6    92.30    95.75     9.13 o
  -5  -4   6    11.51     9.37     2.93 o
  -4  -4   6   162.27   145.38    13.08 o
  -3  -4   6    57.88    74.77     8.74 o
  -2  -4   6  1630.67  1608.55    34.84 o
  -1  -4   6  1994.52  1993.23    33.50 o
   0   4   6   453.46   497.47    33.81 o
   0  -4   6   453.90   525.58    15.96 o
   1   4   6   295.61   398.08    18.78 o
   2   4   6   259.12   288.57    15.20 o
   3   4   6   196.98   194.19    13.62 o
   4   4   6   185.64   188.08    12.95 o
   5   4   6     4.24     6.13     2.28 <
  -5  -5   6    67.42    70.24     6.85 o
  -4   5   6    18.18    15.51     4.69 o
  -4  -5   6    18.00    11.76     3.98 <
  -3  -5   6   150.56   147.89    12.71 o
  -2  -5   6   342.75   307.74    16.57 o
  -1  -5   6   343.09   340.51    15.69 o
   0  -5   6   905.92  1040.95    26.38 o
   1   5   6   127.97   151.49    10.79 o
   2   5   6   188.28   179.94    13.09 o
   3   5   6    74.42    67.94     9.46 o
   4   5   6    99.75    98.34     9.18 o
   4  -5   6   100.19   103.39     9.75 o
   5   5   6    47.83    56.77     5.39 o
  -4   6   6    61.37   103.57     9.73 o
  -4  -6   6    61.57    68.52     7.93 o
  -3   6   6   146.32   120.98    11.90 o
  -3  -6   6   145.82   128.38     8.44 o
  -2  -6   6   281.30   284.48    17.56 o
  -1  -6   6   434.43   419.73    19.76 o
   0  -6   6   121.45   147.11    11.18 o
   1   6   6   303.70   336.46    17.35 o
   1  -6   6   298.88   332.54    17.25 o
   2   6   6   488.90   472.58    23.04 o
   3   6   6    27.00    31.13     4.27 o
   4   6   6     3.01     3.84     1.70 <
   4  -6   6     3.03     5.12     3.20 <
  -4   7   6     2.56     2.59     1.47 <
  -4  -7   6     2.53     2.00     1.12 <
  -3   7   6    36.14    91.83     9.83 o
  -3  -7   6    36.10    39.41     6.77 o
  -2   7   6    63.41    67.02     6.28 o
  -2  -7   6    62.57    60.71     8.37 o
  -1  -7   6    45.18    36.06     6.26 o
   0  -7   6   311.16   322.01    18.41 o
   1  -7   6    66.75    56.51     7.65 o
   2   7   6    40.51    33.19     4.22 o
   3   7   6   226.49   196.61    14.30 o
   4   7   6    69.55    73.78     7.49 o
   4  -7   6    69.83    70.13     6.71 o
  -3   8   6    37.63    41.81     6.10 o
  -2   8   6    21.81    79.10     9.49 o
  -2  -8   6    22.12    25.53     5.37 o
  -1   8   6    86.75    75.21    10.07 o
   0   8   6     4.81     1.94     1.20 <
   1   8   6    38.52    29.37     6.02 o
   2   8   6    99.51   112.13     8.82 o
   3   8   6    20.09    24.97     4.54 o
  -2   9   6    36.99    33.19     5.03 o
  -2  -9   6    37.16    35.33     5.06 o
  -1   9   6    71.54    64.07     8.05 o
  -1  -9   6    71.22    77.04     8.41 o
   0   9   6    22.30    40.85     4.49 o
   1   9   6    62.54    58.32     7.76 o
   2   9   6     5.92     8.47     3.08 <
   0 -10   6     4.81     5.94     2.07 <
  -5   0   7    55.47    59.28     5.60 o
  -4   0   7     1.00     4.48     2.74 <
  -3   0   7    41.74    50.50     6.57 o
  -2   0   7   180.96   168.02    13.81 o
  -1   0   7    47.49    70.72     5.87 o
   0   0   7     0.53     2.38     2.29 <
   1   0   7  1842.32  1627.02    35.37 o
   2   0   7   421.74   411.53    26.89 o
   3   0   7    52.27    59.02     6.62 o
   4   0   7    35.12    32.28     5.84 o
   5   0   7    37.14    72.28     8.92 o
  -5   1   7   380.48   395.98    20.48 o
  -5  -1   7   379.15   396.45    14.31 o
  -4  -1   7   206.72   194.27    14.74 o
  -3   1   7    67.17    72.15     7.64 o
  -3  -1   7    68.80    68.16     7.29 o
  -2   1   7   741.02   771.47    29.92 o
  -1   1   7   875.34   925.13    18.68 o
  -1  -1   7   867.23   919.77    30.29 o
   0   1   7  1894.60  1886.80    26.96 o
   1   1   7  4105.15  3854.13    37.86 o
   1  -1   7  4119.69  3833.27    56.66 o
   2   1   7  1489.02  1552.33    40.49 o
   3   1   7   147.37   163.42    10.84 o
   3  -1   7   146.25   153.76    10.17 o
   4   1   7    11.98    18.40     4.90 o
   4  -1   7    12.12     6.63     4.46 <
   5   1   7    14.89    26.38     5.91 o
   5  -1   7    15.07    25.66     5.71 o
  -5  -2   7    76.16    71.88     5.99 o
  -4  -2   7   891.19   850.55    30.93 o
  -3  -2   7   122.08   119.63    10.11 o
  -2   2   7   382.19   363.35    28.63 o
  -2  -2   7   377.95   379.56    14.60 o
  -1   2   7   383.39   379.90    16.55 o
   0   2   7   101.97   109.94    11.21 o
   1   2   7   591.06   594.89    20.44 o
   2   2   7   279.45   311.80    11.11 o
   3   2   7   108.69    94.44     8.43 o
   4   2   7   111.83    99.85    10.54 o
   5  -2   7    73.67    68.28     8.08 o
  -5  -3   7    43.68    54.60     7.35 o
  -4  -3   7   717.63   665.62    19.38 o
  -3  -3   7   490.15   495.95    21.45 o
  -2   3   7    26.34    17.80     7.37 <
  -2  -3   7    25.85    26.62     5.05 o
  -1   3   7  1077.18  1086.56    44.60 o
   0   3   7   170.32   137.07    15.42 o
   1   3   7   899.96   946.93    44.92 o
   2   3   7   359.58   389.72    10.49 o
   3   3   7   258.45   257.52    14.33 o
   4   3   7   110.31   103.97     7.21 o
   4  -3   7   109.94    99.37    10.38 o
   5   3   7    67.00    63.80     6.60 o
   5  -3   7    67.20    63.11     7.35 o
  -5  -4   7    14.47    11.32     3.54 o
  -4  -4   7   156.48   146.32    12.99 o
  -3  -4   7   547.03   483.57    22.13 o
  -2  -4   7   207.68   187.80    12.24 o
  -1  -4   7  1243.67  1280.82    27.33 o
   0   4   7     1.18    -1.11     4.19 <
   0  -4   7     1.24     2.78     1.71 <
   1   4   7   872.39   855.86    23.26 o
   2   4   7   424.84   428.26    18.22 o
   3   4   7    66.62    78.88     9.19 o
   4   4   7    17.83    15.14     3.92 o
   5   4   7   340.27   334.30    14.21 o
  -5  -5   7    36.09    36.46     5.09 o
  -4   5   7    12.18    14.01     3.75 o
  -4  -5   7    12.11     9.18     3.81 <
  -3  -5   7   596.03   539.08    24.57 o
  -2  -5   7   106.89    77.84     8.58 o
  -1  -5   7    51.11    51.78     6.42 o
   0  -5   7   190.39   200.98    11.76 o
   1   5   7    76.03    96.10     8.23 o
   2   5   7    63.65    45.30     6.50 o
   3   5   7   165.97   176.72    14.70 o
   4   5   7   137.24   141.15    11.05 o
   4  -5   7   138.72   132.40    11.01 o
   5   5   7    20.02    18.68     3.15 o
  -4   6   7    93.74    68.79     7.72 o
  -4  -6   7    94.09    74.26     8.20 o
  -3   6   7   120.62   113.13    11.20 o
  -3  -6   7   121.73   133.76     8.62 o
  -2  -6   7   921.59   891.15    31.03 o
  -1  -6   7    34.94    26.24     5.03 o
   0  -6   7     8.74     4.71     1.97 <
   1   6   7    83.14    71.59     8.04 o
   1  -6   7    83.24    79.19     8.63 o
   2   6   7   491.54   424.98    22.09 o
   3   6   7    23.29    22.68     3.62 o
   4   6   7    35.25    38.11     4.13 o
   4  -6   7    34.94    32.92     5.41 o
  -4   7   7     2.44     4.90     2.54 <
  -4  -7   7     2.43     2.77     2.50 <
  -3   7   7    72.23    73.03     8.55 o
  -3  -7   7    72.41    66.71     8.18 o
  -2   7   7    44.38    47.07     5.00 o
  -2  -7   7    44.29    36.70     6.39 o
  -1  -7   7   287.00   263.86    17.10 o
   0  -7   7   175.72   162.75    13.29 o
   1  -7   7   114.05   109.94    11.08 o
   2   7   7    66.99    67.22     6.31 o
   3   7   7    45.98    40.97     7.23 o
   4   7   7    83.96   102.49     9.03 o
   4  -7   7    83.99    93.41     7.84 o
  -3   8   7    10.11    10.14     3.83 <
  -3  -8   7     9.92    10.53     2.64 o
  -2   8   7   120.72   124.32    11.07 o
  -2  -8   7   121.10   110.02    10.49 o
  -1   8   7    99.64    91.95    10.57 o
   0   8   7     1.73     4.37     1.82 <
   1   8   7    97.02    87.57    10.68 o
   2   8   7    32.75    32.86     4.50 o
   3   8   7    14.64     3.69     2.30 <
  -2   9   7    13.77    10.85     3.15 o
  -2  -9   7    13.93    11.88     3.19 o
  -1   9   7    23.32    41.15     6.50 o
  -1  -9   7    23.56    23.53     4.59 o
   0   9   7    72.07   113.46     7.53 o
   1   9   7    80.00    88.27    10.71 o
   2   9   7    35.20    38.20     4.78 o
   0 -10   7    35.71    35.32     4.62 o
  -5   0   8   551.19   564.23    16.95 o
  -4   0   8    87.11    82.90     9.62 o
  -3   0   8   198.57   182.95    12.67 o
  -2   0   8   973.31   869.17    31.24 o
  -1   0   8  8257.99  8193.36    58.92 o
   0   0   8   633.44   562.98    19.67 o
   1   0   8  6322.52  6347.40    56.18 o
   2   0   8    35.50    26.66     8.73 o
   3   0   8  3508.32  3468.16    49.36 o
   4   0   8    42.43    33.21     5.77 o
   5   0   8   303.32   332.51    18.29 o
  -5   1   8   381.76   416.61    20.93 o
  -5  -1   8   383.43   413.26    14.48 o
  -4  -1   8   273.09   271.55    17.43 o
  -3   1   8    21.84    17.23     4.45 o
  -3  -1   8    22.00    10.90     3.52 o
  -2   1   8  1156.38  1151.89    37.13 o
  -1   1   8   223.32   221.01     8.91 o
  -1  -1   8   223.74   207.08    13.91 o
   0   1   8 11114.30 11925.60    59.65 o
   1   1   8    99.03   102.71     6.33 o
   1  -1   8   100.41   100.55     8.97 o
   2   1   8  2584.52  2651.48    53.49 o
   3   1   8   455.38   439.95    17.99 o
   3  -1   8   454.76   443.01    17.52 o
   4   1   8   126.94   132.76    11.72 o
   4  -1   8   126.43   118.49    10.78 o
   5   1   8    66.78    78.10     9.00 o
   5  -1   8    66.50    65.54     8.06 o
  -5  -2   8    72.48    80.89     6.38 o
  -4  -2   8   131.90   143.45    12.89 o
  -3  -2   8     1.47     4.04     2.43 <
  -2   2   8  1455.96  1528.25    60.04 o
  -2  -2   8  1451.10  1483.98    29.42 o
  -1   2   8   876.54   780.38    35.10 o
   0   2   8  1935.96  1871.31    48.61 o
   1   2   8   307.80   346.45    15.90 o
   2   2   8   971.24  1070.59    21.29 o
   3   2   8    16.31    21.10     4.28 o
   4   2   8   171.23   179.91    13.41 o
   5   2   8    34.30    47.12     5.79 o
   5  -2   8    34.65    32.69     5.86 o
  -5  -3   8    95.72    90.78     9.37 o
  -4  -3   8   707.53   690.26    19.74 o
  -3  -3   8   845.59   795.95    27.35 o
  -2   3   8   957.23   905.48    49.23 o
  -2  -3   8   953.80   868.68    23.95 o
  -1   3   8  2836.38  2845.97    73.94 o
   0   3   8   697.31   683.91    34.85 o
   1   3   8   497.80   534.59    34.88 o
   2   3   8   126.00   140.45     6.51 o
   3   3   8   203.83   165.85    11.56 o
   4   3   8   134.54   122.76     7.63 o
   5   3   8     6.69     7.51     2.74 <
   5  -3   8     6.72     5.64     2.70 <
  -5  -4   8    34.69    44.65     6.14 o
  -4  -4   8    44.25    46.79     7.47 o
  -3  -4   8   176.03   161.69    12.95 o
  -2  -4   8   124.73   151.94    11.01 o
  -1  -4   8   426.52   453.33    16.53 o
   0   4   8   619.19   641.77    39.86 o
   0  -4   8   618.82   644.34    18.18 o
   1   4   8   356.10   376.18    15.40 o
   2   4   8   249.50   221.89    13.38 o
   3   4   8    82.70    96.29    10.02 o
   4   4   8    21.03    12.50     3.99 o
   5   4   8    11.21    12.34     3.20 o
  -5  -5   8     4.57     4.83     2.52 <
  -4   5   8    85.61   117.83    11.02 o
  -4  -5   8    85.21    82.50     9.50 o
  -3  -5   8   269.37   253.36    16.97 o
  -2  -5   8   100.70   110.03    10.30 o
  -1  -5   8   188.10   208.59    12.50 o
   0  -5   8    93.11    91.66     8.06 o
   1   5   8   115.05   125.60     9.84 o
   2   5   8   122.30   108.01    10.17 o
   3   5   8    48.51    44.84     7.49 o
   4   5   8    38.18    43.73     6.41 o
   4  -5   8    37.71    50.01     7.22 o
   5   5   8   143.71   148.45     8.62 o
  -4   6   8    17.65    48.92     6.93 o
  -4  -6   8    17.62    12.15     3.70 o
  -3   6   8    20.84    21.91     5.26 o
  -3  -6   8    20.57    19.51     3.58 o
  -2  -6   8   753.75   715.86    28.25 o
  -1  -6   8    71.07    68.40     7.91 o
   0  -6   8   140.70   105.14     9.53 o
   1   6   8   138.31   124.19    10.57 o
   1  -6   8   136.49   128.68    10.91 o
   2   6   8   646.73   615.09    26.28 o
   3   6   8   121.09   113.81     7.78 o
   4   6   8   168.08   178.90     8.79 o
   4  -6   8   169.12   181.76    12.45 o
  -4   7   8    49.93    70.60     7.25 o
  -4  -7   8    49.49    45.80     5.66 o
  -3   7   8    14.15    24.69     4.94 o
  -3  -7   8    13.85     6.14     2.56 <
  -2   7   8    26.81    39.33     7.24 o
  -2  -7   8    26.62    24.56     5.49 o
  -1  -7   8   133.26   145.02    12.74 o
   0  -7   8   176.97   161.86    13.19 o
   1  -7   8   110.49    99.17    10.45 o
   2   7   8    57.67    55.34     5.88 o
   3   7   8   232.45   215.32    15.25 o
   4   7   8    57.58    72.17     7.40 o
   4  -7   8    58.13    45.25     5.43 o
  -3   8   8    10.01    10.63     3.16 o
  -3  -8   8     9.89     8.67     3.04 <
  -2   8   8    28.23    99.35    10.21 o
  -2  -8   8    27.83    27.21     5.76 o
  -1   8   8   253.40   245.71    16.97 o
   0   8   8    26.73    30.30     4.25 o
   1   8   8   293.64   283.46    18.10 o
   2   8   8   311.61   270.50    11.91 o
   3   8   8    51.61    52.33     6.70 o
  -2   9   8    11.20    12.58     3.61 o
  -2  -9   8    11.38     8.83     2.57 o
  -1   9   8    87.75    95.13     9.66 o
  -1  -9   8    86.52    90.61     8.97 o
   0   9   8   170.99   181.04     9.46 o
   1   9   8    75.00    76.63     5.66 o
   2   9   8    91.63    80.42     6.99 o
   0 -10   8    48.08    61.81     6.08 o
  -5   0   9     2.12     6.24     3.78 <
  -4   0   9   197.02   191.07    14.58 o
  -3   0   9   354.27   354.99    17.27 o
  -2   0   9     8.66     5.24     3.95 <
  -1   0   9  2179.26  2132.34    30.60 o
   0   0   9    75.61    65.95     7.33 o
   1   0   9  1093.95  1152.20    23.83 o
   2   0   9   213.60   214.35    20.73 o
   3   0   9  1151.70  1124.30    28.64 o
   4   0   9     8.41    12.21     3.53 o
   5   0   9    31.38    35.24     5.92 o
  -5   1   9   245.73   258.08    16.41 o
  -5  -1   9   245.96   248.77    11.19 o
  -4  -1   9    64.12    75.98     9.50 o
  -3   1   9   114.00   138.02    10.72 o
  -3  -1   9   114.94   134.23    10.54 o
  -2   1   9   597.80   581.30    26.40 o
  -2  -1   9   595.66   628.90    18.28 o
  -1   1   9   904.63   916.90    18.63 o
  -1  -1   9   908.51   956.92    30.57 o
   0   1   9   213.68   192.75     7.36 o
   1   1   9   263.45   270.23    10.64 o
   2   1   9   483.99   502.03    16.46 o
   3   1   9   271.52   285.88    14.57 o
   3  -1   9   271.22   293.39    14.21 o
   4   1   9   200.54   210.21    14.66 o
   4  -1   9   200.61   195.96    13.61 o
   5   1   9    29.58    22.51     4.88 o
   5  -1   9    29.73    18.32     4.00 o
  -5  -2   9   202.08   180.05     9.28 o
  -4  -2   9    13.75    17.65     5.16 o
  -3  -2   9   220.86   229.40    14.04 o
  -2   2   9   844.51   849.11    45.49 o
  -2  -2   9   849.13   844.63    22.26 o
  -1   2   9   792.49   726.07    34.93 o
   0   2   9  2013.65  1996.79    51.38 o
   1   2   9   370.75   395.01    17.44 o
   2   2   9   221.51   225.70     9.86 o
   3   2   9   488.86   474.82    19.33 o
   4   2   9    80.50    83.86     9.83 o
   5   2   9    92.95    86.06     7.72 o
   5  -2   9    92.73    85.00     8.80 o
  -5  -3   9   190.23   188.01    12.95 o
  -4  -3   9   181.01   172.38     9.98 o
  -3  -3   9   207.18   174.73    13.09 o
  -2  -3   9   588.13   614.30    20.36 o
  -1   3   9   867.87   957.05    44.14 o
   0   3   9   229.45   237.21    20.77 o
   1   3   9  1472.29  1525.70    39.18 o
   2   3   9   117.29   106.11     5.94 o
   3   3   9    44.08    44.90     6.22 o
   4   3   9    34.91    43.66     4.85 o
   5   3   9     4.80    10.23     3.20 o
  -5   4   9    50.49    60.76     6.74 o
  -5  -4   9    50.98    50.96     6.35 o
  -4  -4   9   303.15   333.86    19.16 o
  -3  -4   9    74.33    59.47     8.14 o
  -2  -4   9  1046.89   969.94    27.78 o
  -1   4   9   809.26   840.22    45.35 o
  -1  -4   9   805.87   833.44    22.52 o
   0   4   9   505.55   522.99    35.90 o
   0  -4   9   505.09   457.89    15.56 o
   1   4   9   189.29   225.43    12.15 o
   2   4   9   616.59   609.39    22.29 o
   3   4   9   258.56   217.24    14.85 o
   4   4   9    12.93    11.89     4.24 <
   4  -4   9    12.79     8.80     3.12 <
   5   4   9    11.55    22.71     3.82 o
  -5  -5   9    22.58    23.27     4.07 o
  -4   5   9   154.16   181.86    13.21 o
  -4  -5   9   153.65   158.96    12.72 o
  -3  -5   9   476.22   406.37    21.59 o
  -2  -5   9   261.81   257.43    15.71 o
  -1  -5   9    22.90    29.02     4.58 o
   0  -5   9   233.93   245.62    12.83 o
   1   5   9     5.33     4.57     1.76 <
   1  -5   9     5.47     6.29     2.09 o
   2   5   9    35.18    26.06     5.87 o
   3   5   9    68.78    69.51     9.29 o
   4   5   9   119.25   105.12     9.62 o
   4  -5   9   119.89   105.83    10.18 o
   5   5   9    42.55    45.69     4.78 o
  -4   6   9    65.80   127.08    10.72 o
  -4  -6   9    66.28    69.92     8.25 o
  -3   6   9    31.46    23.88     5.68 o
  -3  -6   9    31.29    21.99     3.74 o
  -2  -6   9   195.40   182.41    14.38 o
  -1  -6   9    11.52     5.63     1.01 o
   0  -6   9   297.35   256.24    15.24 o
   1   6   9    10.72    12.06     3.44 o
   1  -6   9    10.60     8.56     2.93 <
   2   6   9   314.06   314.39    18.60 o
   3   6   9   104.21    95.39     7.09 o
   4   6   9   183.86   193.94     8.89 o
   4  -6   9   183.75   177.32    12.23 o
  -4   7   9    95.31   104.38     8.73 o
  -4  -7   9    95.64    99.73     8.15 o
  -3   7   9    35.50   295.18    18.02 o
  -3  -7   9    35.25    19.35     5.20 o
  -2   7   9   217.62   223.35    10.94 o
  -2  -7   9   215.08   202.58    15.19 o
  -1  -7   9   293.85   322.69    19.11 o
   0  -7   9     0.78     2.30     2.16 <
   1   7   9   268.28   250.54    17.18 o
   1  -7   9   267.93   261.78    16.78 o
   2   7   9    86.93    90.76     7.24 o
   3   7   9    55.48    66.85     9.01 o
   4   7   9    15.58    12.53     3.38 o
   4  -7   9    15.56    10.75     2.88 o
  -3   8   9     2.02     9.91     3.49 <
  -3  -8   9     2.01     3.61     2.02 <
  -2   8   9   138.77   190.32    13.67 o
  -2  -8   9   136.87   116.28    11.01 o
  -1   8   9   298.71   284.43    17.77 o
   0   8   9    53.71   141.59    12.07 o
   1   8   9    17.84    24.07     5.38 o
   2   8   9   236.83   242.59    12.03 o
   3   8   9    17.77    13.71     3.90 o
  -2   9   9    34.33    35.41     5.19 o
  -2  -9   9    34.70    37.34     5.17 o
  -1   9   9    65.27   102.71    10.19 o
  -1  -9   9    64.84    79.39     8.48 o
   0   9   9    53.10    69.28     5.81 o
   1   9   9   222.28   226.52     9.63 o
   2   9   9    38.74    29.78     4.24 o
  -5   0  10   192.97   203.36    14.62 o
  -4   0  10     5.32     4.52     2.43 <
  -3   0  10     1.80     3.12     2.67 <
  -2   0  10   368.83   367.51    21.00 o
  -1   0  10  3579.59  3384.52    40.83 o
   0   0  10   660.68   638.26    23.85 o
   1   0  10  2628.76  2578.09    36.82 o
   2   0  10   836.05   842.91    42.13 o
   3   0  10    72.44    63.31     6.96 o
   4   0  10     7.04    15.15     3.85 o
   5   0  10     4.87     2.52     0.75 o
  -5   1  10    17.59    25.66     5.51 o
  -5  -1  10    18.14    26.17     3.79 o
  -4  -1  10    14.77    18.64     4.68 o
  -3   1  10    21.61    18.80     4.25 o
  -3  -1  10    22.26    22.83     4.72 o
  -2   1  10  1065.34  1090.75    36.20 o
  -2  -1  10  1073.14  1160.49    24.99 o
  -1   1  10   721.93   819.85    18.52 o
  -1  -1  10   723.59   800.51    29.24 o
   0   1  10  1001.41   954.34    17.18 o
   1   1  10  3516.81  3412.95    38.47 o
   2   1  10   132.12   161.78     9.80 o
   3   1  10   115.56   128.95     9.84 o
   3  -1  10   115.79   135.55     9.85 o
   4   1  10     1.36     2.93     3.48 <
   4  -1  10     1.35    -0.31     2.17 <
   5   1  10    77.19    83.89     9.24 o
   5  -1  10    76.60    83.64     8.95 o
  -5  -2  10    51.92    48.83     4.95 o
  -4  -2  10   326.83   342.50    19.91 o
  -3  -2  10   261.50   259.39    15.25 o
  -2   2  10   902.74   913.48    48.00 o
  -2  -2  10   897.06   894.83    23.71 o
  -1   2  10   749.97   749.29    36.33 o
   0   2  10  2039.38  1984.34    36.76 o
   1   2  10    22.44    35.37     5.89 o
   2   2  10  1551.91  1556.21    20.49 o
   3   2  10   383.95   380.24    17.57 o
   4   2  10    53.38    58.74     5.62 o
   5   2  10    15.45     6.90     1.61 o
   5  -2  10    15.34    11.61     2.78 o
  -5  -3  10   287.48   304.52    16.37 o
  -4  -3  10   412.12   425.09    15.60 o
  -3  -3  10   152.73   138.43    11.54 o
  -2  -3  10  2828.17  2779.81    43.89 o
  -1  -3  10   962.17  1045.28    22.63 o
   0   3  10    36.61    40.47     8.53 o
   1   3  10  2217.27  2330.26    34.77 o
   2   3  10  1124.58  1141.28    19.09 o
   3   3  10    48.47    50.66     6.64 o
   4   3  10   211.95   196.85     9.56 o
   5   3  10    47.76    38.82     5.12 o
  -5   4  10     4.59     6.29     2.17 <
  -5  -4  10     4.61     3.78     1.76 <
  -4  -4  10   115.82    95.95    10.59 o
  -3  -4  10    26.49    28.56     6.38 o
  -2  -4  10   511.96   453.50    19.36 o
  -1   4  10   638.41   650.54    40.80 o
  -1  -4  10   635.72   660.32    20.26 o
   0   4  10    42.18    43.00    10.59 o
   0  -4  10    40.85    40.54     4.78 o
   1   4  10   399.83   446.47    17.01 o
   2   4  10   308.69   278.09    15.76 o
   3   4  10   541.48   575.52    24.32 o
   4   4  10   514.21   481.84    20.68 o
   4  -4  10   511.96   468.65    21.74 o
   5   4  10    34.34    35.85     4.56 o
  -5  -5  10    70.36    81.81     7.26 o
  -4   5  10   104.43   122.00    10.89 o
  -4  -5  10   105.67   105.89    10.56 o
  -3  -5  10  1511.57  1505.28    23.56 o
  -2  -5  10    22.18    35.66     6.27 o
  -1  -5  10    66.26    62.17     6.89 o
   0  -5  10    34.38    36.64     4.95 o
   1   5  10    34.44    35.74     5.38 o
   1  -5  10    33.87    35.66     5.34 o
   2   5  10    65.57    48.52     7.22 o
   3   5  10    79.99   127.18     8.92 o
   4   5  10    29.58    27.45     5.09 o
   4  -5  10    29.25    28.47     5.24 o
   5   5  10    54.14    66.73     5.62 o
  -4   6  10   127.54   136.35    11.12 o
  -4  -6  10   128.07   113.90     9.98 o
  -3   6  10     8.98     7.71     3.55 <
  -3  -6  10     8.81    10.28     2.63 o
  -2  -6  10   463.04   439.05    22.22 o
  -1  -6  10   340.51   376.14    19.17 o
   0  -6  10   274.86   274.45    15.91 o
   1   6  10   181.20   178.57    13.30 o
   1  -6  10   181.48   205.29    13.81 o
   2   6  10   344.72   328.28    19.30 o
   3   6  10    46.24    41.47     4.79 o
   4   6  10    15.54    24.49     3.51 o
   4  -6  10    15.88    17.91     4.16 o
  -4   7  10    19.38    21.18     4.14 o
  -4  -7  10    19.11    14.97     2.76 o
  -3   7  10   560.16   584.95    23.89 o
  -3  -7  10   561.54   528.39    22.89 o
  -2   7  10    61.50    56.71     7.73 o
  -2  -7  10    61.74    59.10     8.23 o
  -1  -7  10    99.94   101.51    10.78 o
   0  -7  10   109.99    89.49     9.94 o
   1   7  10   243.47   235.33    16.58 o
   1  -7  10   245.01   252.48    16.47 o
   2   7  10    13.03    12.84     3.09 o
   3   7  10    31.53    35.92     7.82 o
   4   7  10    12.08    11.74     3.08 o
   4  -7  10    11.96    13.26     2.92 o
  -3   8  10    37.23    39.43     5.58 o
  -3  -8  10    37.48    36.88     5.33 o
  -2   8  10   148.87   138.08    11.44 o
  -2  -8  10   149.87   136.72    11.75 o
  -1   8  10    15.92    24.88     5.60 o
   0   8  10   843.51   784.58    30.34 o
   1   8  10    80.51    70.36     9.60 o
   2   8  10    46.63    45.02     4.94 o
   3   8  10    22.79    16.14     4.04 o
  -2   9  10    50.83    35.19     5.53 o
  -2  -9  10    50.69    45.92     5.86 o
  -1   9  10    49.24   114.14    11.26 o
  -1  -9  10    48.14    48.38     6.58 o
   0   9  10    49.90    50.38     6.73 o
   1   9  10   119.99   146.92     8.29 o
   2   9  10    22.00    14.80     3.05 o
  -5   0  11     6.04     5.75     2.07 <
  -4   0  11   418.84   419.33    21.88 o
  -3   0  11    77.15    70.22     8.08 o
  -2   0  11   418.69   401.38    22.00 o
  -1   0  11  5481.62  5400.73    53.17 o
   0   0  11    34.73    30.80     5.66 o
   1   0  11   946.45  1140.94    25.48 o
   2   0  11    11.87     9.61     2.95 o
   3   0  11   403.62   396.71    17.04 o
   4   0  11    60.15    55.74     8.00 o
   5   0  11    19.48    22.32     4.62 o
  -5   1  11    84.07    85.37     9.32 o
  -5  -1  11    83.38    73.90     6.08 o
  -4  -1  11   148.56   150.96    13.11 o
  -3   1  11    11.21    18.09     4.11 o
  -3  -1  11    11.16    11.95     3.27 o
  -2   1  11  1771.09  1771.10    32.99 o
  -2  -1  11  1771.31  1809.75    32.04 o
  -1   1  11   871.31   843.26    18.79 o
  -1  -1  11   869.15   834.23    29.80 o
   0   1  11    50.80    46.29     3.93 o
   1   1  11   101.36   116.91     7.57 o
   2   1  11  1348.24  1370.07    28.35 o
   2  -1  11  1346.00  1276.86    24.78 o
   3   1  11   119.94   126.39     9.81 o
   3  -1  11   119.62   122.44     9.31 o
   4   1  11     3.87     6.41     3.62 <
   4  -1  11     3.87     3.33     3.13 <
   5   1  11    53.64    52.03     5.96 o
   5  -1  11    53.98    48.59     6.60 o
  -5  -2  11    40.76    36.00     4.18 o
  -4   2  11    26.80    29.63     6.20 o
  -4  -2  11    26.96    31.11     4.32 o
  -3  -2  11    62.65    70.51     8.08 o
  -2   2  11   652.51   716.85    43.06 o
  -2  -2  11   655.35   648.89    20.03 o
  -1   2  11   400.22   418.13    23.87 o
   0   2  11  1186.54  1230.05    29.58 o
   1   2  11   825.90   824.18    25.95 o
   2   2  11   222.40   228.74    10.28 o
   3   2  11    47.22    53.07     6.73 o
   4   2  11   111.24   114.58     6.21 o
   5   2  11    30.87    25.32     4.11 o
   5  -2  11    30.94    33.87     5.70 o
  -5  -3  11    28.10    31.47     5.23 o
  -4  -3  11   270.28   283.01    12.61 o
  -3  -3  11   120.64   121.96    10.96 o
  -2  -3  11   181.68   201.18    12.22 o
  -1  -3  11  1118.02  1264.39    25.32 o
   0   3  11   152.56   160.06    18.18 o
   1   3  11  2278.40  2396.56    35.76 o
   2   3  11   657.02   694.58    15.05 o
   3   3  11   181.23   179.98    12.05 o
   4   3  11    16.37     7.46     1.93 o
   4  -3  11    16.21     6.36     2.84 <
   5   3  11    83.51    75.41     7.18 o
  -5   4  11    16.94    15.58     6.13 <
  -5  -4  11    16.93    10.02     2.92 o
  -4  -4  11   225.55   236.09    16.05 o
  -3  -4  11    24.07    21.82     4.95 o
  -2  -4  11    78.65    66.72     8.02 o
  -1   4  11    59.43    44.25    11.19 o
  -1  -4  11    58.45    57.71     6.20 o
   0  -4  11   273.59   245.86    11.71 o
   1   4  11    66.27    66.58     7.01 o
   2   4  11   566.99   578.19    22.63 o
   3   4  11    13.23     9.74     3.88 <
   4   4  11   106.53   117.66    10.45 o
   4  -4  11   106.46   106.42    10.53 o
   5   4  11   138.79   152.65     9.51 o
  -5  -5  11    98.88   110.43     8.17 o
  -4   5  11    98.15   109.37    10.44 o
  -4  -5  11    98.58   105.76    10.27 o
  -3  -5  11   441.12   428.66    12.71 o
  -2  -5  11   426.91   419.88    20.33 o
  -1  -5  11    23.80    26.82     5.08 o
   0  -5  11   795.19   792.17    24.09 o
   1   5  11   197.93   191.49    12.83 o
   1  -5  11   197.68   186.79    11.79 o
   2   5  11    21.81    31.22     5.91 o
   3   5  11    41.92    45.45     4.25 o
   4   5  11    64.54    52.91     6.96 o
   4  -5  11    64.08    48.67     7.03 o
  -4   6  11    79.38    78.02     8.25 o
  -4  -6  11    79.73    67.42     7.89 o
  -3   6  11     8.04     4.85     3.60 <
  -3  -6  11     8.04     7.71     2.34 o
  -2  -6  11   147.98   145.30    12.92 o
  -1  -6  11   124.81   122.90    11.11 o
   0  -6  11  1153.11  1213.72    33.52 o
   1   6  11    25.83    30.96     5.52 o
   1  -6  11    25.17    23.53     4.54 o
   2   6  11    43.48    42.43     6.95 o
   2  -6  11    43.75    43.17     6.82 o
   3   6  11   214.39   183.11     9.74 o
   4   6  11    15.86    17.69     2.84 o
   4  -6  11    16.15    18.65     4.17 o
  -4   7  11    15.21    16.41     3.72 o
  -4  -7  11    14.95    13.78     3.14 o
  -3   7  11   264.87   233.26    15.03 o
  -3  -7  11   265.50   216.47    14.51 o
  -2   7  11    17.21    16.04     4.23 o
  -2  -7  11    16.76    15.57     4.31 o
  -1  -7  11   106.79   104.76    10.84 o
   0  -7  11   382.83   338.90    19.25 o
   1   7  11    49.42    51.81     7.87 o
   1  -7  11    49.17    49.00     7.41 o
   2   7  11    80.13    75.93     6.94 o
   3   7  11   182.37   142.58    12.19 o
   4   7  11     2.96     3.91     1.86 <
   4  -7  11     2.87     4.76     1.64 <
  -3   8  11    14.99    12.19     3.86 o
  -3  -8  11    15.18    10.35     2.86 o
  -2   8  11    28.85    43.17     7.08 o
  -2  -8  11    29.51    26.78     5.23 o
  -1  -8  11    29.62    36.33     6.62 o
   0   8  11     7.96    12.68     2.71 o
   1   8  11   246.05   237.59    16.86 o
   2   8  11    90.00    81.19     9.35 o
   3   8  11    16.94    15.64     4.43 o
   3  -8  11    16.91    16.55     3.66 o
  -2   9  11     1.95     4.29     1.80 <
  -2  -9  11     1.96     2.15     1.02 <
  -1   9  11   127.21   141.51    11.44 o
  -1  -9  11   127.74   141.88    11.06 o
   0   9  11    10.56     8.89     3.32 <
   1   9  11    98.10    95.46     8.23 o
   2   9  11    39.24    38.92     4.67 o
  -5   0  12     9.07     0.49     2.34 <
  -4   0  12   353.56   355.17    20.18 o
  -3   0  12   615.57   625.63    23.28 o
  -2   0  12  1044.17   994.38    24.57 o
  -1   0  12   942.95   907.90    22.67 o
   0   0  12   882.15   730.04    28.07 o
   1   0  12   162.75   166.00    14.70 o
   2   0  12    25.86    21.81     2.85 o
   3   0  12    22.33    15.24     6.45 <
   4   0  12     9.89     3.02     2.46 <
   5   0  12   147.88   154.20    12.12 o
  -5   1  12    72.26    83.75     9.28 o
  -5  -1  12    73.20    72.46     8.77 o
  -4  -1  12   120.40   122.57    12.10 o
  -3   1  12    64.49    61.00     7.19 o
  -3  -1  12    64.96    65.17     7.51 o
  -2   1  12  2361.64  2454.59    38.99 o
  -2  -1  12  2366.15  2485.21    37.86 o
  -1   1  12   233.50   254.44    13.23 o
  -1  -1  12   238.06   246.05    16.66 o
   0   1  12  2725.99  2707.92    38.75 o
   1   1  12   157.57   165.68     8.95 o
   2   1  12   510.80   515.22    18.01 o
   2  -1  12   513.31   494.31    11.04 o
   3   1  12    92.93    96.92     8.70 o
   3  -1  12    93.03    94.27     8.28 o
   4   1  12     9.16     5.34     2.50 <
   4  -1  12     8.93     5.35     2.01 <
   5   1  12    46.61    58.06     6.39 o
   5  -1  12    46.72    55.57     7.24 o
  -5  -2  12    24.18    30.16     3.82 o
  -4   2  12   136.66   163.07    13.89 o
  -4  -2  12   137.80   149.26     9.11 o
  -3  -2  12   221.21   219.02    14.22 o
  -2   2  12   110.63   125.36    19.26 o
  -2  -2  12   109.57   122.91     9.30 o
  -1   2  12   279.55   288.33    20.31 o
   0   2  12  1095.60  1083.06    28.41 o
   1   2  12    45.22    48.27     6.78 o
   2   2  12   761.50   745.62    18.42 o
   3   2  12    16.12     9.45     4.09 <
   4   2  12    15.41    20.71     3.34 o
   5   2  12   106.95    97.22     8.21 o
  -5   3  12    29.30    30.06     5.21 o
  -5  -3  12    29.41    27.63     4.90 o
  -4  -3  12    11.20    14.71     3.49 o
  -3  -3  12   123.51   116.17    10.88 o
  -2  -3  12   145.73   125.80     9.60 o
  -1  -3  12   187.96   240.22    11.36 o
   0   3  12  7631.25  8477.29   135.96 o
   1   3  12  1600.81  1605.27    29.79 o
   2   3  12   155.18   147.34     7.04 o
   3   3  12   318.95   309.18    16.19 o
   4   3  12    44.34    43.24     6.26 o
   4  -3  12    44.26    32.73     5.63 o
   5   3  12    39.13    34.47     4.89 o
  -5   4  12   133.98   147.06     9.91 o
  -5  -4  12   134.49   131.65    10.02 o
  -4  -4  12    24.99    15.28     4.60 o
  -3  -4  12    59.12    59.77     8.10 o
  -2  -4  12   221.81   215.20    13.68 o
  -1  -4  12   599.58   621.71    20.13 o
   0  -4  12    38.70    44.49     5.04 o
   1   4  12   759.88   733.46    22.79 o
   2   4  12   126.91   122.46    10.41 o
   3   4  12   205.73   195.89    14.60 o
   4   4  12   324.59   311.98    16.42 o
   4  -4  12   324.38   314.53    18.07 o
   5   4  12    75.44    69.91     6.39 o
  -4   5  12   105.62   114.65    10.40 o
  -4  -5  12   106.28   124.21    11.20 o
  -3  -5  12    93.54    76.78     6.85 o
  -2  -5  12    13.02    10.71     4.27 <
  -1  -5  12    61.86    66.88     7.24 o
   0  -5  12    28.42    38.95     5.91 o
   1   5  12    21.52    26.09     4.73 o
   1  -5  12    20.85    21.31     3.87 o
   2   5  12   245.65   202.82    14.92 o
   3   5  12   399.72   408.20    11.95 o
   4   5  12    14.39     9.99     3.27 o
   4  -5  12    14.24    10.72     3.62 <
  -4   6  12    75.48    88.94     9.16 o
  -4  -6  12    75.49    77.97     8.30 o
  -3   6  12     5.32     4.86     6.12 <
  -3  -6  12     5.15     2.76     2.86 <
  -2  -6  12   465.57   410.08    21.67 o
  -1  -6  12   394.95   373.86    19.45 o
   0  -6  12    46.96    43.77     6.25 o
   1   6  12   347.39   328.00    18.48 o
   1  -6  12   346.88   338.81    17.88 o
   2   6  12   199.52   210.02    15.54 o
   2  -6  12   198.44   194.49    14.39 o
   3   6  12    59.92    67.98     5.95 o
   4   6  12    16.11    14.98     2.68 o
   4  -6  12    16.20    13.16     3.70 o
  -4   7  12    90.98    84.19     7.34 o
  -4  -7  12    90.84    80.90     7.10 o
  -3   7  12    75.81    75.95     9.43 o
  -3  -7  12    74.67    44.65     7.07 o
  -2   7  12   173.91   179.08    13.75 o
  -2  -7  12   174.39   199.28    14.85 o
  -1  -7  12   139.26   128.32    12.18 o
   0  -7  12    67.27    78.78     9.60 o
   1   7  12    60.90    57.62     8.15 o
   1  -7  12    61.94    57.52     7.81 o
   2   7  12    36.33    29.05     4.84 o
   3   7  12    88.72    72.92     9.55 o
   4   7  12    59.31    73.84     7.10 o
   4  -7  12    59.83    68.56     6.33 o
  -3   8  12    26.13    27.78     4.59 o
  -3  -8  12    26.56    28.40     4.59 o
  -2   8  12   160.75   162.65    12.47 o
  -2  -8  12   159.60   154.56    12.26 o
  -1  -8  12    71.93    90.95     9.90 o
   0   8  12   189.11   160.78     8.87 o
   1   8  12    24.75    30.54     3.99 o
   2   8  12    21.08    17.39     5.41 o
   3   8  12    23.60    15.68     3.66 o
   3  -8  12    23.44    24.29     4.18 o
  -2   9  12    25.26    19.54     3.62 o
  -2  -9  12    25.24    17.55     2.49 o
  -1   9  12    19.11    38.09     6.49 o
  -1  -9  12    19.49    25.53     5.03 o
   0   9  12    17.10    19.95     4.65 o
   1   9  12    33.48    25.54     4.28 o
   2   9  12    33.55    37.35     4.56 o
  -5   0  13     5.83    13.31     4.60 <
  -4   0  13    50.44    62.41     8.52 o
  -3   0  13  3200.74  3392.43    54.13 o
  -2   0  13    59.72    53.33     5.81 o
  -1   0  13     2.43     6.51     2.46 <
   0   0  13     1.63     3.56     2.52 <
   1   0  13    96.14    88.58    10.81 o
   2   0  13    77.81    72.53     5.34 o
   3   0  13   659.57   625.07    22.35 o
   4   0  13    34.24    42.87     6.34 o
   5   0  13    20.57    25.31     3.20 o
  -5   1  13    58.67    56.95     5.18 o
  -5  -1  13    58.43    58.16     7.37 o
  -4  -1  13    84.87    79.54     9.31 o
  -3   1  13     4.98     1.66     1.87 <
  -3  -1  13     5.00     4.23     2.35 <
  -2   1  13    99.81   108.65     9.40 o
  -2  -1  13    98.48   104.57     7.92 o
  -1   1  13   641.03   623.43    21.24 o
   0   1  13  1308.90  1319.64    28.11 o
   1   1  13   213.04   239.74    11.06 o
   2   1  13   217.24   214.23    12.77 o
   2  -1  13   220.25   217.95     7.42 o
   3   1  13   162.54   148.63    10.90 o
   3  -1  13   161.74   156.31    10.63 o
   4   1  13    34.24    27.55     5.31 o
   4  -1  13    34.76    29.12     5.32 o
   5   1  13    46.65    56.02     6.41 o
   5  -1  13    46.25    55.58     6.87 o
  -5   2  13    11.90     9.64     3.59 <
  -5  -2  13    11.70     8.79     2.29 o
  -4   2  13   196.98   198.09    15.17 o
  -4  -2  13   197.72   197.46    10.41 o
  -3  -2  13   568.67   542.26    22.44 o
  -2  -2  13   759.06   788.91    22.72 o
  -1   2  13   620.38   626.41    30.53 o
   0   2  13    79.65    63.14     7.11 o
   1   2  13   123.69   139.99    11.18 o
   2   2  13   485.59   543.16    15.81 o
   3   2  13    45.48    39.59     5.79 o
   4   2  13   166.93   150.03     8.40 o
   5   2  13    14.08    12.94     3.19 o
  -5   3  13    34.94    37.60     5.89 o
  -5  -3  13    34.98    33.23     5.40 o
  -4  -3  13    76.21    62.73     7.96 o
  -3  -3  13   108.59   105.62    10.35 o
  -2  -3  13   375.69   384.94    16.81 o
  -1   3  13   199.38   200.04    20.27 o
  -1  -3  13   201.91   227.30    11.06 o
   0   3  13   834.66   953.23    31.41 o
   1   3  13   295.67   320.24    13.66 o
   2   3  13    84.67    93.22     5.77 o
   3   3  13    56.28    64.23     7.36 o
   4   3  13     9.35    10.33     3.40 o
   4  -3  13     9.66     9.90     3.19 o
   5   3  13    93.43    83.02     7.40 o
  -5   4  13    33.20    34.01     4.60 o
  -5  -4  13    32.70    32.81     4.97 o
  -4  -4  13    47.43    50.25     7.91 o
  -3  -4  13    69.17    66.99     8.64 o
  -2  -4  13   478.47   425.57    19.23 o
  -1  -4  13    59.20    77.48     7.33 o
   0  -4  13    15.85    15.91     2.85 o
   1   4  13   163.88   157.70    10.56 o
   2   4  13    40.33    33.92     6.76 o
   3   4  13   307.77   286.22    18.25 o
   4   4  13    12.24     6.86     3.23 <
   4  -4  13    11.84     8.96     3.66 <
   5   4  13   124.93   132.74     8.66 o
  -4   5  13   204.02   210.88    13.97 o
  -4  -5  13   201.42   215.96    14.69 o
  -3  -5  13    96.43    89.97     7.57 o
  -2  -5  13   161.93   143.92    12.32 o
  -1  -5  13    64.41    39.27     5.88 o
   0  -5  13  2222.63  2396.91    42.65 o
   1   5  13    25.60    27.77     5.04 o
   1  -5  13    24.90    27.80     4.68 o
   2   5  13   488.09   444.99    21.92 o
   3   5  13   838.07   819.29    17.09 o
   4   5  13    32.94    28.17     5.07 o
   4  -5  13    33.11    39.11     6.47 o
  -4   6  13   111.93   100.85     9.19 o
  -4  -6  13   112.18   102.16     9.53 o
  -3   6  13   217.32   205.66    14.85 o
  -3  -6  13   216.79   190.06    14.23 o
  -2  -6  13    11.29    18.49     4.91 o
  -1  -6  13    46.12    48.49     7.13 o
   0  -6  13    78.84    88.69     9.13 o
   1   6  13    33.51    27.11     5.36 o
   1  -6  13    33.23    31.32     5.58 o
   2   6  13    11.43    11.57     4.28 <
   2  -6  13    11.62     7.42     2.77 <
   3   6  13    60.46    54.19     5.36 o
   4   6  13    49.98    47.81     4.28 o
   4  -6  13    50.41    43.38     5.88 o
  -4   7  13    27.60    23.28     4.18 o
  -4  -7  13    27.87    17.83     3.26 o
  -3   7  13   224.15   169.62    13.46 o
  -3  -7  13   224.32   181.90    13.40 o
  -2   7  13   183.88   200.76    14.21 o
  -2  -7  13   184.73   190.06    14.35 o
  -1  -7  13    22.27    19.01     5.13 o
   0   7  13   646.21   618.87    17.74 o
   0  -7  13   647.36   626.63    26.35 o
   1   7  13    41.62    37.79     6.79 o
   1  -7  13    42.31    36.37     6.18 o
   2   7  13    18.17    17.49     3.77 o
   3   7  13    14.18    19.10     4.64 o
  -3   8  13    22.52    20.47     4.47 o
  -3  -8  13    22.80    11.74     2.94 o
  -2   8  13    96.93   112.47    11.04 o
  -2  -8  13    96.83   108.74    10.31 o
  -1  -8  13   119.56   127.37    11.64 o
   0   8  13     7.42     8.65     2.27 o
   1   8  13    33.27    35.87     4.25 o
   2   8  13    70.34    69.40     8.23 o
   3   8  13     0.67    -0.24     1.11 <
   3  -8  13     0.65     1.84     0.86 <
  -2   9  13    32.69    34.73     5.16 o
  -2  -9  13    33.09    30.07     3.14 o
  -1   9  13   120.52   100.17     9.39 o
  -1  -9  13   120.47   105.26     9.25 o
   0   9  13    65.69    56.53     7.46 o
   1   9  13     6.95    12.27     2.67 o
   2   9  13    10.38     8.21     2.49 o
  -5   0  14     8.10     8.00     3.33 <
  -4   0  14    24.43    34.04     6.50 o
  -3   0  14   380.24   388.70    18.64 o
  -2   0  14  3787.32  3944.09    53.82 o
  -1   0  14   120.97   115.64    12.98 o
   0   0  14  1576.32  1382.07    42.29 o
   1   0  14    21.94    25.32     6.77 o
   2   0  14   100.74    75.80     9.50 o
   3   0  14   171.10   192.34    12.50 o
   4   0  14     1.70    15.57     3.41 o
   5   0  14     4.28     1.13     1.23 <
  -5   1  14    37.37    37.85     4.20 o
  -5  -1  14    37.89    36.09     6.15 o
  -4   1  14    11.94    12.60     2.62 o
  -4  -1  14    12.09    12.96     2.71 o
  -3   1  14    76.19    97.99     9.55 o
  -3  -1  14    75.16    82.70     8.67 o
  -2   1  14   674.17   763.35    24.67 o
  -2  -1  14   674.96   729.62    21.11 o
  -1   1  14   917.65   830.02    25.28 o
   0   1  14  2112.29  2103.00    36.77 o
   1   1  14   111.96   113.40     7.99 o
   2   1  14   176.77   171.39    10.18 o
   2  -1  14   177.81   180.22     6.91 o
   3   1  14   114.55   124.84     9.99 o
   3  -1  14   113.42   128.83     9.73 o
   4   1  14    65.54    72.16     4.93 o
   4  -1  14    65.49    67.55     5.40 o
   5   1  14   358.82   381.94    16.42 o
   5  -1  14   359.07   396.07    18.46 o
  -5   2  14    99.70   114.83     9.69 o
  -5  -2  14    99.21    98.52     9.54 o
  -4   2  14    58.34    63.37     8.69 o
  -4  -2  14    58.40    49.78     5.26 o
  -3  -2  14   167.33   169.04    12.63 o
  -2  -2  14   377.87   392.29    16.25 o
  -1   2  14   795.93   820.50    35.83 o
   0   2  14    92.59    82.51    11.31 o
   1   2  14   570.21   586.29    23.40 o
   2   2  14   177.37   185.50     7.69 o
   3   2  14    89.23    87.13     8.57 o
   4   2  14   284.75   288.73    11.79 o
   4  -2  14   284.56   280.96    11.31 o
   5   2  14    35.03    38.34     5.15 o
  -5   3  14    84.56    93.60     8.40 o
  -5  -3  14    84.67    79.67     7.94 o
  -4  -3  14    54.65    47.12     7.16 o
  -3  -3  14    36.93    30.97     5.81 o
  -2  -3  14   145.25   127.81    10.38 o
  -1   3  14   336.20   339.81    26.69 o
  -1  -3  14   336.69   338.96    13.86 o
   0   3  14  3036.64  3215.38    82.47 o
   1   3  14   645.56   644.17    19.88 o
   1  -3  14   638.61   610.30    18.07 o
   2   3  14   817.84   809.98    16.91 o
   3   3  14   118.75   111.78     9.79 o
   4   3  14   130.09   143.84    11.16 o
   4  -3  14   131.50   144.08    11.84 o
   5   3  14    16.86    10.32     2.51 o
  -5   4  14    17.29    21.19     3.67 o
  -5  -4  14    17.25    23.90     4.08 o
  -4   4  14    58.12    64.56     7.71 o
  -4  -4  14    57.88    53.99     7.60 o
  -3  -4  14    26.15    27.75     5.12 o
  -2  -4  14    51.96    54.02     6.90 o
  -1  -4  14   417.13   410.05    16.78 o
   0  -4  14   320.85   392.30    15.29 o
   1   4  14   338.48   337.61    16.00 o
   1  -4  14   335.14   373.76    15.12 o
   2   4  14   102.32    82.07     8.82 o
   3   4  14    31.80    34.52     6.26 o
   4   4  14    80.19    84.90     8.46 o
   4  -4  14    79.79    85.33     9.18 o
   5   4  14     1.03     3.93     2.01 <
  -4   5  14    58.07    44.02     7.41 o
  -4  -5  14    58.31    74.02     8.51 o
  -3  -5  14   157.94   148.09     9.37 o
  -2  -5  14    98.27   108.12    11.08 o
  -1  -5  14   108.04   104.79     9.61 o
   0  -5  14   242.59   230.58    13.43 o
   1   5  14   184.69   191.44    13.29 o
   1  -5  14   183.58   198.42    12.36 o
   2   5  14   397.84   411.01    20.86 o
   3   5  14   129.51   119.28     6.62 o
   4   5  14    11.69     8.46     2.84 <
   4  -5  14    11.77    13.75     3.79 o
  -4   6  14    43.84    40.75     5.70 o
  -4  -6  14    43.74    40.06     5.89 o
  -3   6  14    47.92    55.08     8.30 o
  -3  -6  14    47.41    51.28     7.89 o
  -2  -6  14    95.01    89.11     7.13 o
  -1  -6  14     5.65     9.12     3.68 <
   0  -6  14   231.80   259.98    15.86 o
   1   6  14   219.89   217.47    15.01 o
   1  -6  14   219.40   220.46    14.43 o
   2   6  14    95.29   101.60     6.31 o
   2  -6  14    95.69    99.59     9.97 o
   3   6  14    16.65    18.72     3.36 o
   4   6  14    17.26    18.83     2.78 o
   4  -6  14    17.07    17.93     4.16 o
  -3   7  14   118.14   113.23    10.13 o
  -3  -7  14   118.43   121.80    10.75 o
  -2   7  14     2.17     1.15     2.27 <
  -2  -7  14     2.17    -2.49     1.87 <
  -1   7  14   208.07   197.76    13.20 o
  -1  -7  14   207.95   221.60    16.03 o
   0   7  14    30.61    26.82     3.85 o
   0  -7  14    30.28    33.61     6.39 o
   1   7  14    89.83    78.05     9.68 o
   1  -7  14    90.39    79.85     9.27 o
   2   7  14    15.96    12.80     3.86 o
   3   7  14    46.10    46.41     7.59 o
   3  -7  14    46.58    57.86     7.46 o
  -3   8  14    70.35    57.69     6.31 o
  -3  -8  14    70.29    60.94     6.56 o
  -2   8  14   156.93   164.57    12.13 o
  -2  -8  14   157.20   140.17    11.56 o
  -1  -8  14     6.61     6.43     2.72 <
   0   8  14     6.69     7.90     2.57 o
   1   8  14    34.90    37.57     5.73 o
   2   8  14    68.39    73.34     8.84 o
   3   8  14    49.44    37.45     5.56 o
   3  -8  14    49.48    40.92     5.04 o
  -2   9  14    20.82    10.87     2.59 o
  -2  -9  14    20.68    19.21     2.51 o
  -1   9  14     3.67     3.35     2.41 <
  -1  -9  14     3.65     6.39     2.33 <
   0   9  14    26.25    25.41     3.16 o
   1   9  14    56.33    55.14     6.04 o
   2   9  14    11.41    10.91     2.16 o
  -5   0  15     2.08     1.70     2.37 <
  -4   0  15   816.83   784.86    16.61 o
  -3   0  15   362.15   388.15    18.74 o
  -2   0  15   663.13   636.94    20.89 o
  -1   0  15   620.98   674.26    32.94 o
   0   0  15   123.37   124.86    13.39 o
   1   0  15   644.37   651.76    32.33 o
   2   0  15  1210.03  1154.94    18.05 o
   3   0  15    66.73    55.08     6.47 o
   4   0  15    97.14    69.32     4.77 o
   5   0  15    35.24    46.03     5.67 o
  -5   1  15    87.26   101.78     6.76 o
  -5  -1  15    87.00    86.78     9.41 o
  -4   1  15     4.65     3.40     1.15 <
  -4  -1  15     4.89     4.70     2.02 <
  -3   1  15    76.85    79.45     8.62 o
  -3  -1  15    77.89    77.06     8.37 o
  -2   1  15   934.94  1017.54    52.55 o
  -2  -1  15   932.27   967.41    24.62 o
  -1   1  15   321.84   328.80    16.60 o
   0   1  15   173.04   156.28    10.28 o
   1   1  15   810.33   815.54    27.16 o
   2   1  15    53.66    64.08     6.75 o
   2  -1  15    54.76    66.69     6.67 o
   3   1  15    87.40    77.15     8.01 o
   3  -1  15    86.64    85.99     8.10 o
   4   1  15    45.85    42.77     3.79 o
   4  -1  15    46.28    41.47     5.76 o
   5   1  15    60.42    54.02     6.29 o
  -5   2  15    16.42    15.65     3.77 o
  -5  -2  15    16.39    11.15     2.93 o
  -4   2  15   181.47   174.96     9.46 o
  -4  -2  15   181.68   164.95    14.20 o
  -3  -2  15    52.77    49.24     7.01 o
  -2  -2  15   920.74   934.11    25.31 o
  -1   2  15  1296.82  1334.25    46.99 o
   0   2  15    63.62    66.22    10.82 o
   1   2  15   839.98   910.66    21.02 o
   1  -2  15   839.49   922.56    20.28 o
   2   2  15   136.57   145.73     9.80 o
   3   2  15   178.24   170.28    12.08 o
   4   2  15   216.98   238.76    10.64 o
   4  -2  15   216.67   223.37    10.15 o
   5   2  15   173.82   176.51    10.91 o
  -5   3  15     3.37    -0.08     1.12 <
  -5  -3  15     3.38     3.27     1.38 <
  -4  -3  15    19.78    23.13     5.13 o
  -3  -3  15    94.14    94.60    10.07 o
  -2  -3  15   103.53   122.14     9.89 o
  -1   3  15   159.09   184.24    20.28 o
  -1  -3  15   158.11   184.43    10.69 o
   0   3  15    19.80    28.67     4.14 o
   1   3  15   785.12   819.28    22.60 o
   1  -3  15   786.09   790.81    20.49 o
   2   3  15    75.98    65.28     4.95 o
   3   3  15    83.95    91.42     8.98 o
   4   3  15   109.67   101.21     9.38 o
   4  -3  15   110.58   117.94    10.92 o
   5   3  15   113.09   129.86     8.95 o
  -5   4  15    11.55    10.44     2.58 o
  -5  -4  15    11.43    12.18     2.94 o
  -4   4  15    13.24    13.39     3.50 o
  -4  -4  15    13.74    16.72     4.67 o
  -3  -4  15    82.41    57.61     8.27 o
  -2  -4  15    35.03    25.56     5.81 o
  -1  -4  15   351.72   385.68    16.54 o
   0  -4  15   674.06   686.19    20.40 o
   1   4  15   665.70   679.70    22.86 o
   1  -4  15   660.06   724.23    21.01 o
   2   4  15   400.25   427.12    19.97 o
   3   4  15   131.01   119.34    11.55 o
   4   4  15    16.88    11.86     3.25 o
   4  -4  15    17.36    13.07     3.40 o
   5   4  15    33.08    35.05     4.44 o
  -4   5  15    42.06    42.02     6.34 o
  -4  -5  15    41.41    37.62     5.93 o
  -3  -5  15   141.37   120.70     8.36 o
  -2  -5  15   304.72   269.40    16.93 o
  -1  -5  15   395.93   390.60    18.70 o
   0  -5  15   289.99   342.89    16.44 o
   1   5  15   108.52   110.50    10.15 o
   1  -5  15   108.59   128.22    10.14 o
   2   5  15   374.99   392.76    20.81 o
   2  -5  15   371.91   365.70    17.97 o
   3   5  15    58.22    59.26     5.67 o
   4   5  15    16.26    18.51     4.16 o
   4  -5  15    15.88    12.15     3.38 o
  -4   6  15    24.79    25.08     4.94 o
  -4  -6  15    24.92    24.96     4.66 o
  -3   6  15   188.90   162.50    13.40 o
  -3  -6  15   188.72   155.32    12.93 o
  -2  -6  15   117.59    98.19     7.38 o
  -1  -6  15   214.77   203.81    14.72 o
   0  -6  15   272.06   297.64    16.99 o
   1  -6  15   312.13   334.11    18.01 o
   2   6  15    66.99    72.85     6.60 o
   2  -6  15    68.14    78.09     6.16 o
   3   6  15    55.38    43.80     4.84 o
   4   6  15    47.80    52.09     4.30 o
   4  -6  15    48.10    46.46     6.01 o
  -3   7  15     7.92     9.39     3.83 <
  -3  -7  15     7.86     4.73     2.82 <
  -2   7  15    15.90    17.08     4.92 o
  -2  -7  15    16.13    18.29     4.39 o
  -1   7  15   128.68   128.06    10.68 o
  -1  -7  15   129.35   151.48    13.17 o
   0   7  15   502.98   486.76    15.73 o
   0  -7  15   502.66   503.69    23.79 o
   1   7  15    74.57    61.61     8.46 o
   1  -7  15    73.55    67.86     6.07 o
   2   7  15    47.38    41.91     7.00 o
   3   7  15   115.11   102.68    10.26 o
   3  -7  15   115.39   101.56     9.49 o
  -3   8  15    21.29    23.98     4.26 o
  -3  -8  15    20.79    19.18     3.62 o
  -2   8  15    94.15    86.80     8.91 o
  -2  -8  15    94.63    85.12     8.98 o
  -1  -8  15    54.16    58.86     7.96 o
   0   8  15    21.41    21.55     4.35 o
   1   8  15   116.62   117.71     9.92 o
   2   8  15    15.68    18.08     4.80 o
   3   8  15    58.69    64.90     4.58 o
   3  -8  15    59.02    72.75     6.66 o
  -2   9  15    30.89    30.64     4.39 o
  -2  -9  15    31.51    35.32     3.37 o
  -1   9  15    11.22     7.94     2.52 o
  -1  -9  15    11.19    11.51     3.02 o
   0   9  15     6.82     6.19     1.59 o
   1   9  15     7.98    11.79     2.65 o
   2   9  15    35.38    36.65     4.25 o
  -5   0  16   151.51   155.41    12.18 o
  -4   0  16    67.84    72.62     5.10 o
  -3   0  16   112.81   110.01     9.96 o
  -2   0  16    24.63    30.85     5.03 o
  -1   0  16   227.36   241.57    20.20 o
   0   0  16    30.82    27.87     6.78 o
   1   0  16   121.29   149.80    16.16 o
   2   0  16   158.44   151.75     6.62 o
   3   0  16   354.17   356.04    16.58 o
   4   0  16     1.77     6.95     2.50 <
   5   0  16   159.59   146.88     9.98 o
  -5   1  16    43.16    46.41     3.59 o
  -5  -1  16    43.09    43.03     6.22 o
  -4   1  16    37.61    37.61     4.43 o
  -4  -1  16    37.99    39.84     4.65 o
  -3   1  16    35.79    41.72     5.99 o
  -3  -1  16    35.47    39.79     6.60 o
  -2  -1  16   204.43   232.11     8.23 o
  -1   1  16   529.10   528.80    32.57 o
   0   1  16   186.90   179.41    11.38 o
   1   1  16   243.69   232.44    14.93 o
   2   1  16    54.32    50.24     5.62 o
   2  -1  16    54.63    50.48     5.76 o
   3   1  16     9.31     5.62     1.77 o
   4   1  16   124.64   119.93     6.28 o
   4  -1  16   124.11   127.51    10.38 o
   5   1  16    20.74    16.75     3.44 o
   5  -1  16    21.11    19.92     3.56 o
  -5   2  16    75.39    77.94     8.17 o
  -5  -2  16    75.82    77.60     8.32 o
  -4   2  16   326.50   329.68    12.73 o
  -4  -2  16   327.69   297.62    18.61 o
  -3  -2  16    30.55    27.25     5.12 o
  -2  -2  16    59.12    58.23     6.53 o
  -1   2  16   758.85   768.86    20.46 o
   0   2  16   777.52   799.81    38.23 o
   1   2  16   556.79   564.83    24.00 o
   1  -2  16   555.11   547.71    15.87 o
   2   2  16   198.84   181.73    10.51 o
   3   2  16    60.96    56.19     6.98 o
   4   2  16   121.16   106.88     9.68 o
   4  -2  16   121.36   117.46     7.42 o
   5   2  16   357.38   335.48    14.89 o
  -5   3  16    96.46    90.90     8.07 o
  -5  -3  16    96.08    86.84     5.76 o
  -4   3  16    30.25    29.58     5.50 o
  -4  -3  16    30.29    28.27     5.84 o
  -3  -3  16    82.51    72.12     8.85 o
  -2   3  16   186.30   190.85    11.33 o
  -2  -3  16   187.20   164.56    11.48 o
  -1   3  16   361.50   387.96    29.31 o
  -1  -3  16   360.43   387.34    15.20 o
   0   3  16   544.98   591.16    20.34 o
   0  -3  16   546.66   550.89    16.66 o
   1   3  16   504.45   567.92    36.97 o
   1  -3  16   504.95   539.91    17.32 o
   2   3  16   112.69    93.93     5.99 o
   3   3  16    81.25    81.31     8.59 o
   4   3  16    78.59    99.93     9.39 o
   4  -3  16    79.57    86.90     6.38 o
   5   3  16    62.20    64.34     6.37 o
  -5   4  16     1.10     1.56     1.57 <
  -5  -4  16     1.16     1.42     1.42 <
  -4   4  16    65.72    71.23     8.13 o
  -4  -4  16    64.60    65.62     8.14 o
  -3  -4  16    24.97    28.82     6.05 o
  -2  -4  16    91.24    88.61     9.54 o
  -1  -4  16   435.28   430.99    17.66 o
   0  -4  16    22.64    19.64     3.44 o
   1  -4  16   149.86   169.87    10.89 o
   2   4  16   435.14   427.85    20.52 o
   4   4  16    24.23    20.34     3.92 o
   4  -4  16    24.33    17.20     3.88 o
   5   4  16    27.63    27.29     3.92 o
  -4   5  16    62.08    58.85     7.20 o
  -4  -5  16    62.32    60.85     7.72 o
  -3  -5  16    23.35    10.46     2.78 o
  -2  -5  16   123.58   128.75    11.86 o
  -1   5  16   143.12   133.03    10.41 o
  -1  -5  16   142.21   135.91    10.91 o
   0  -5  16   691.93   781.91    25.00 o
   1  -5  16    52.44    46.65     4.51 o
   2   5  16    73.13    68.44     9.13 o
   2  -5  16    73.27    75.58     8.23 o
   3   5  16   501.11   486.79    15.73 o
   3  -5  16   499.32   488.05    23.08 o
   4   5  16    23.69    24.18     4.16 o
   4  -5  16    24.03    24.85     4.66 o
  -4   6  16    96.59    84.80     8.26 o
  -4  -6  16    96.28    91.71     8.48 o
  -3  -6  16   102.37    86.55     9.61 o
  -2   6  16    39.20    31.04     5.25 o
  -2  -6  16    39.59    29.05     3.97 o
  -1  -6  16     9.26    12.80     4.30 <
   0  -6  16   576.16   566.88    23.64 o
   1  -6  16   194.61   193.37     9.77 o
   2   6  16    16.05    17.53     4.97 o
   2  -6  16    15.56    12.54     3.96 o
   3   6  16    85.87    70.24     9.43 o
   3  -6  16    85.87    82.73     9.51 o
   4   6  16    15.52    18.80     2.75 o
   4  -6  16    15.81    13.60     3.56 o
  -3   7  16    41.28    41.29     6.61 o
  -3  -7  16    41.14    33.50     5.83 o
  -2   7  16    33.88    33.12     6.13 o
  -2  -7  16    33.77    32.92     5.96 o
  -1   7  16    68.03    65.44     7.54 o
  -1  -7  16    67.61    69.34     8.59 o
   0   7  16   311.73   285.66    16.16 o
   0  -7  16   311.76   309.23    12.89 o
   1   7  16    53.00    58.56     8.57 o
   2   7  16    83.04    88.52    10.33 o
   3   7  16     3.78     1.83     2.52 <
   3  -7  16     3.71     5.09     2.69 <
  -3   8  16    27.40    32.24     4.53 o
  -3  -8  16    27.32    24.04     3.98 o
  -2   8  16   103.55    96.67     9.45 o
  -2  -8  16   104.18   100.80     9.69 o
  -1   8  16    77.78    86.01     8.28 o
  -1  -8  16    78.70    81.83     9.31 o
   0   8  16    47.21    50.64     6.44 o
   1   8  16    53.86    57.30     7.01 o
   2   8  16   222.35   196.95     9.13 o
   3   8  16    36.09    42.78     3.71 o
   3  -8  16    36.13    44.55     5.26 o
  -2  -9  16    37.19    35.77     4.69 o
  -1   9  16    14.52    10.93     3.43 o
  -1  -9  16    14.66    10.98     2.93 o
   0   9  16    30.18    31.30     3.43 o
   0  -9  16    30.66    35.81     5.48 o
   1   9  16     5.62     6.93     2.00 o
  -5   0  17    15.07    14.66     3.61 o
  -4   0  17   556.12   571.54    12.14 o
  -3   0  17    44.90    41.78     6.62 o
  -2   0  17  1560.85  1494.69    62.88 o
  -1   0  17   971.04   919.43    40.27 o
   0   0  17    37.42    37.57     8.09 o
   1   0  17    45.84    59.49    11.16 o
   2   0  17   897.25   842.33    16.02 o
   3   0  17   231.92   213.06    13.20 o
   4   0  17   402.40   410.72    13.82 o
   5   0  17    37.67    40.51     5.30 o
  -5   1  17     6.96     6.31     1.26 o
  -5  -1  17     6.84     6.27     2.59 <
  -4   1  17   133.83   127.65     8.05 o
  -4  -1  17   132.87   128.70     8.24 o
  -3   1  17    38.04    28.41     5.10 o
  -3  -1  17    38.67    31.60     5.58 o
  -2  -1  17    78.66    86.63     5.03 o
  -1   1  17   272.60   274.20    13.30 o
   0   1  17  2233.44  2269.09    62.46 o
   1   1  17    17.20    19.79     3.74 o
   1  -1  17    17.21    28.24     4.32 o
   2   1  17    22.79    28.07     4.18 o
   2  -1  17    22.70    23.06     3.81 o
   3   1  17    60.48    62.93     7.17 o
   4   1  17    89.45    89.68     6.64 o
   4  -1  17    89.64    88.03     8.79 o
   5   1  17     4.36     6.96     2.40 <
   5  -1  17     4.53     7.98     2.61 o
  -5   2  17    17.79    32.33     5.62 o
  -5  -2  17    17.48    23.99     4.83 o
  -4   2  17    70.88    74.71     4.99 o
  -3  -2  17     6.54    10.18     2.87 o
  -2  -2  17   556.97   563.40    20.07 o
  -1   2  17   350.69   410.01    10.11 o
   0   2  17  1831.73  2039.76    63.12 o
   1   2  17   163.69   175.34    19.60 o
   1  -2  17   164.02   197.44    10.00 o
   2   2  17   107.86   103.57     8.38 o
   3   2  17    56.47    56.09     6.95 o
   4   2  17   246.49   248.28    14.86 o
   4  -2  17   245.64   253.69    10.85 o
   5   2  17   102.69    96.77     7.99 o
  -5   3  17    33.77    27.53     4.14 o
  -5  -3  17    33.72    25.18     4.16 o
  -4   3  17   113.32   116.33    10.78 o
  -4  -3  17   113.10   122.91    11.19 o
  -3  -3  17   197.50   181.12    13.95 o
  -2   3  17    46.78    55.77     6.27 o
  -2  -3  17    47.17    54.84     6.53 o
  -1  -3  17   361.15   356.91    14.62 o
   0   3  17   362.70   373.58    14.06 o
   0  -3  17   363.31   366.88    13.97 o
   1  -3  17   169.89   165.36     9.87 o
   2   3  17   108.85   103.21     8.51 o
   3   3  17    81.15    79.90     8.35 o
   4   3  17    58.05    54.97     6.88 o
   4  -3  17    57.64    46.10     4.59 o
   5   3  17     1.33     3.23     1.69 <
  -5   4  17     5.97     4.24     1.69 <
  -5  -4  17     5.89     0.24     1.35 <
  -4   4  17    15.82    10.20     3.32 o
  -4  -4  17    15.63    11.49     4.48 <
  -3  -4  17     2.39    -1.90     1.75 <
  -2  -4  17    38.46    37.58     6.13 o
  -1  -4  17   613.46   639.01    21.76 o
   0  -4  17    23.55    20.87     2.57 o
   1  -4  17   479.33   514.13    18.93 o
   2  -4  17    80.62    68.29     7.42 o
   3   4  17    18.02    19.71     4.40 o
   4   4  17     1.32     1.47     0.13 o
   4  -4  17     1.40     1.20     1.10 <
   5   4  17   217.65   225.66    10.53 o
  -4   5  17    23.39    23.62     5.02 o
  -4  -5  17    23.18    25.39     5.30 o
  -3  -5  17    95.86   102.09    10.81 o
  -2  -5  17    35.20    41.76     6.70 o
  -1   5  17    28.45    24.70     4.87 o
  -1  -5  17    28.83    32.14     5.82 o
   0  -5  17   102.69   119.45     9.94 o
   1  -5  17   213.44   224.29     9.63 o
   2  -5  17    42.93    38.43     5.81 o
   3   5  17   278.44   269.40    11.60 o
   3  -5  17   276.45   270.18    17.14 o
   4   5  17    14.38    13.05     3.21 o
   4  -5  17    14.02    14.20     3.14 o
  -4   6  17   123.53   101.78     9.07 o
  -4  -6  17   124.75   106.92     9.15 o
  -3  -6  17    28.29    16.89     4.32 o
  -2   6  17   205.46   194.42     9.51 o
  -2  -6  17   202.44   189.11    10.41 o
  -1  -6  17   262.91   229.48    15.65 o
   0  -6  17    34.88    30.48     5.41 o
   1  -6  17    50.70    51.91     5.10 o
   2   6  17   102.84   100.35    11.28 o
   2  -6  17   103.53   108.33    10.29 o
   3   6  17    32.05    29.65     6.16 o
   3  -6  17    32.31    46.08     7.05 o
   4   6  17    78.47    78.68     5.02 o
   4  -6  17    78.95    74.05     7.24 o
  -3   7  17   177.65   156.50    11.88 o
  -3  -7  17   176.36   154.14    11.75 o
  -2   7  17    32.49    30.55     5.72 o
  -2  -7  17    32.79    31.09     6.01 o
  -1   7  17   316.30   325.96    17.25 o
  -1  -7  17   317.76   328.90    18.83 o
   0   7  17    84.53    91.29     9.18 o
   0  -7  17    85.79    74.82     6.34 o
   1   7  17   267.52   255.96    15.37 o
   2   7  17   158.78   150.32    13.29 o
   3   7  17   230.51   210.09    14.82 o
   3  -7  17   231.49   220.38    13.61 o
  -3  -8  17   106.57    94.50     7.84 o
  -2   8  17    87.93    88.80     8.73 o
  -2  -8  17    88.00    82.77     8.57 o
  -1   8  17    39.04    39.86     5.65 o
  -1  -8  17    39.01    49.15     7.32 o
   0   8  17     1.27     3.49     1.92 <
   1   8  17   213.44   202.00    12.92 o
   2   8  17    47.33    57.48     4.89 o
   3   8  17     4.33     4.29     1.94 <
  -1   9  17    56.31    64.44     7.14 o
  -1  -9  17    56.73    56.35     6.48 o
   0   9  17     8.69     8.26     1.70 o
   0  -9  17     8.58    13.87     3.24 o
   1   9  17    52.29    48.00     5.33 o
  -5   0  18    10.85    13.41     2.31 o
  -4   0  18   182.34   184.32     6.17 o
  -3   0  18    32.00    24.62     4.76 o
  -2   0  18   820.00   847.79    26.86 o
  -1   0  18    19.27    17.41     3.66 o
   0   0  18  2250.74  2355.45    64.63 o
   1   0  18     4.44     3.11     0.51 o
   2   0  18    90.53    88.30     5.63 o
   3   0  18     3.42     0.65     1.48 <
   4   0  18    16.87    16.78     3.02 o
   5   0  18    54.88    55.66     5.99 o
  -5   1  18   103.45   101.62     4.40 o
  -5  -1  18   104.21   105.78     9.80 o
  -4   1  18   116.49   121.01     6.36 o
  -4  -1  18   118.57   118.42     7.80 o
  -3  -1  18   114.91   114.73    10.44 o
  -2   1  18    19.45    12.04     2.38 o
  -2  -1  18    19.54    13.56     3.50 o
  -1   1  18   613.45   744.41    13.72 o
   0   1  18  2386.05  2400.57    66.65 o
   1   1  18  3196.81  3328.82    32.82 o
   1  -1  18  3197.28  3338.27    28.59 o
   2   1  18   620.16   595.71    19.32 o
   2  -1  18   617.75   547.48    19.35 o
   3   1  18    61.12    57.77     7.15 o
   4   1  18    46.70    43.73     4.61 o
   4  -1  18    47.02    43.12     6.19 o
   5   1  18     7.30     6.61     2.51 <
   5  -1  18     7.23     3.87     1.86 <
  -5   2  18    41.84    36.70     5.41 o
  -5  -2  18    42.51    42.06     4.13 o
  -4   2  18    31.32    31.15     3.44 o
  -3  -2  18    57.77    53.73     7.29 o
  -2   2  18   167.80   182.96    11.37 o
  -2  -2  18   170.50   179.75    11.57 o
  -1   2  18   902.22   962.19    16.14 o
   0   2  18   730.13   810.18    22.61 o
   0  -2  18   728.75   822.84    19.30 o
   1   2  18  1273.63  1364.77    55.63 o
   1  -2  18  1281.11  1324.44    26.07 o
   2   2  18   543.46   540.84    18.92 o
   3   2  18    14.13     9.50     3.12 o
   4   2  18   481.15   484.72    20.55 o
   4  -2  18   480.57   472.21    14.86 o
   5   2  18   184.83   181.45    10.67 o
  -5   3  18    24.47    17.23     3.53 o
  -5  -3  18    24.68    17.89     3.64 o
  -4   3  18     8.49     8.49     2.64 o
  -3   3  18    13.80    12.95     2.77 o
  -3  -3  18    13.97    12.72     3.32 o
  -2   3  18   175.70   211.97    12.37 o
  -2  -3  18   175.69   186.76    12.67 o
  -1   3  18   258.15   264.12    12.80 o
  -1  -3  18   257.20   265.23    12.66 o
   0   3  18   189.35   202.99    10.76 o
   0  -3  18   189.60   195.42    10.21 o
   1  -3  18    63.31    68.91     6.55 o
   2   3  18   238.24   267.70    14.01 o
   3   3  18    39.94    44.09     6.52 o
   4   3  18    38.18    37.38     5.52 o
   4  -3  18    38.24    29.74     3.70 o
   5   3  18    23.74    18.48     3.25 o
  -5   4  18    52.28    63.51     5.97 o
  -5  -4  18    51.96    52.61     5.96 o
  -4   4  18   194.04   193.54    13.04 o
  -4  -4  18   195.04   184.11    13.61 o
  -3   4  18    19.38    11.41     2.71 o
  -3  -4  18    19.16    12.07     2.62 o
  -2  -4  18    75.59    71.70     8.56 o
  -1   4  18   123.11   118.86     9.46 o
  -1  -4  18   123.97   113.59     9.22 o
   0  -4  18   318.72   298.52    14.18 o
   1  -4  18    23.80    34.14     5.13 o
   2  -4  18   224.76   221.84    13.45 o
   3   4  18     7.96     9.32     3.55 <
   3  -4  18     8.07    11.47     3.25 o
   4   4  18    28.80    23.25     4.42 o
   4  -4  18    28.19    21.94     3.13 o
  -4   5  18    17.11    21.69     4.53 o
  -4  -5  18    17.71    20.98     4.26 o
  -3  -5  18   116.71   126.54    11.97 o
  -2  -5  18    30.61    33.98     6.56 o
  -1   5  18    14.12    14.19     3.80 o
  -1  -5  18    14.22    17.93     4.75 o
   0  -5  18    15.65    17.68     2.70 o
   1  -5  18   179.21   174.93    12.04 o
   2  -5  18   131.20   132.79    10.81 o
   3   5  18   226.90   236.11    10.87 o
   3  -5  18   225.57   224.34    15.71 o
   4   5  18     3.43     6.06     2.58 <
   4  -5  18     3.46     7.19     2.99 <
  -4   6  18    54.81    45.75     5.73 o
  -4  -6  18    54.77    48.74     6.10 o
  -3  -6  18   213.03   214.07    14.97 o
  -2   6  18   261.63   249.98    10.89 o
  -2  -6  18   262.27   255.43    12.09 o
  -1  -6  18    93.01    87.40     9.73 o
   0  -6  18   111.50   110.61     7.26 o
   1  -6  18     2.60     7.98     1.96 o
   2   6  18    53.63    67.16     9.23 o
   2  -6  18    53.16    55.52     7.42 o
   3   6  18    45.39    42.91     7.65 o
   3  -6  18    46.03    43.88     6.87 o
   4   6  18   134.52   129.11     6.38 o
   4  -6  18   134.41   116.39     8.88 o
  -3   7  18    59.20    58.26     7.20 o
  -3  -7  18    59.04    53.38     7.10 o
  -2   7  18    70.07    69.06     8.53 o
  -2  -7  18    69.93    72.56     9.05 o
  -1   7  18    42.28    37.64     5.87 o
  -1  -7  18    42.15    46.53     7.10 o
   0   7  18    47.05    42.67     6.50 o
   1   7  18    65.30    65.56     7.92 o
   2   7  18    26.06    24.68     5.99 o
   3   7  18    43.89    44.52     6.90 o
   3  -7  18    43.72    46.63     6.20 o
  -2   8  18   201.40   203.02    12.78 o
  -2  -8  18   202.15   193.70    12.88 o
  -1   8  18   115.18   110.23     9.11 o
  -1  -8  18   115.83   111.80    10.17 o
   0   8  18    39.75    43.49     6.00 o
   1   8  18    65.74    76.58     7.95 o
   2   8  18    22.85    27.77     3.53 o
  -1   9  18    33.49    33.01     5.10 o
  -1  -9  18    34.02    34.56     4.88 o
   0   9  18    10.78     6.93     1.54 o
   0  -9  18    11.10     5.88     1.79 o
   1   9  18    35.07    31.90     4.50 o
  -5   0  19     0.61     1.48     0.81 <
  -4   0  19    59.26    52.44     3.36 o
  -3   0  19    41.18    37.58     4.34 o
  -2   0  19  1263.68  1302.60    28.90 o
  -1   0  19    47.97    40.95     4.56 o
   0   0  19   522.80   530.92    31.79 o
   1   0  19    28.90    31.69     2.79 o
   2   0  19   913.67   873.93    17.00 o
   3   0  19   560.54   538.47    15.07 o
   4   0  19   808.09   811.23    26.75 o
   5   0  19    24.47    27.54     4.14 o
  -5   1  19    95.21    95.38     4.20 o
  -5  -1  19    94.80    97.33     6.27 o
  -4   1  19    73.66    74.28     5.00 o
  -4  -1  19    73.04    65.93     7.72 o
  -3  -1  19   444.04   422.34    20.17 o
  -2   1  19   210.48   238.39     8.57 o
  -2  -1  19   208.94   232.66    11.85 o
  -1   1  19  1575.05  1700.27    25.45 o
  -1  -1  19  1575.55  1690.26    28.72 o
   0   1  19   556.22   591.91    19.12 o
   1   1  19  2660.69  2764.42    39.68 o
   1  -1  19  2667.47  2638.39    26.83 o
   2   1  19   176.06   189.81    11.13 o
   2  -1  19   177.10   184.10    11.63 o
   3   1  19   239.45   240.25    10.41 o
   4   1  19    47.89    43.98     6.21 o
   4  -1  19    47.97    47.44     6.25 o
   5   1  19    31.85    33.21     4.60 o
   5  -1  19    31.44    27.03     3.97 o
  -5   2  19     5.66     9.83     3.37 <
  -5  -2  19     5.53     9.15     1.98 o
  -4   2  19    11.93     9.24     2.07 o
  -3   2  19   244.33   231.40    14.62 o
  -3  -2  19   244.78   200.16    14.25 o
  -2   2  19   257.21   255.51    13.32 o
  -2  -2  19   256.18   251.23    13.67 o
  -1   2  19    18.14    20.32     2.71 o
   0   2  19   287.42   303.27    10.44 o
   0  -2  19   287.96   306.30    12.16 o
   1   2  19   229.00   265.06    24.81 o
   1  -2  19   228.20   246.00    11.49 o
   2   2  19   102.15   100.77     8.42 o
   3   2  19    62.66    45.34     4.59 o
   4   2  19   182.15   179.20    12.59 o
   4  -2  19   182.74   154.78    11.44 o
   5   2  19    30.52    27.38     4.09 o
   5  -2  19    31.00    29.55     4.09 o
  -5   3  19    13.88    16.01     3.08 o
  -5  -3  19    13.87    10.61     2.86 o
  -4   3  19    85.94    71.17     8.53 o
  -3   3  19    85.31    87.21     9.29 o
  -3  -3  19    85.73    76.14     8.94 o
  -2   3  19   181.34   197.50    12.16 o
  -2  -3  19   181.50   182.09    12.42 o
  -1   3  19   562.28   565.94    19.52 o
   0   3  19   442.77   452.23    16.60 o
   0  -3  19   442.33   466.70    16.29 o
   1  -3  19   214.82   207.74    11.42 o
   2   3  19    24.39    13.60     3.71 o
   2  -3  19    23.96    16.47     3.78 o
   3   3  19   158.49   157.07    11.89 o
   4   3  19     3.05     0.73     1.72 <
   4  -3  19     2.94     2.46     1.32 <
   5   3  19   110.86   103.00     7.46 o
  -4   4  19    44.88    38.86     5.89 o
  -4  -4  19    44.35    30.53     5.96 o
  -3   4  19    48.08    42.89     6.16 o
  -3  -4  19    48.07    40.53     4.70 o
  -2  -4  19   224.00   228.93    14.89 o
  -1   4  19    29.22    26.89     4.65 o
  -1  -4  19    29.55    29.42     4.76 o
   0   4  19    58.54    50.76     5.60 o
   0  -4  19    59.13    49.19     5.90 o
   1  -4  19    36.90    44.09     5.52 o
   2  -4  19    24.77    23.56     4.92 o
   3   4  19    38.00    41.67     4.58 o
   3  -4  19    38.42    44.90     6.88 o
   4   4  19   179.16   189.61    12.32 o
   4  -4  19   178.88   192.47     9.09 o
  -4   5  19   149.40   124.55    10.59 o
  -4  -5  19   148.17   138.61    10.93 o
  -3   5  19    87.82    76.20     7.93 o
  -3  -5  19    88.98    66.15     8.85 o
  -2   5  19    96.62    92.21     9.59 o
  -2  -5  19    95.08    88.10     9.84 o
  -1   5  19    20.20    20.80     4.67 o
  -1  -5  19    20.69    21.50     4.75 o
   0  -5  19   366.67   377.76    12.56 o
   1  -5  19   176.75   166.61    12.07 o
   2  -5  19   124.90   119.39    10.48 o
   3   5  19   101.24   100.38    10.95 o
   3  -5  19   100.07   103.59    10.59 o
   4   5  19     5.42     5.09     2.07 <
   4  -5  19     5.48     2.53     1.70 <
  -4   6  19    17.80    19.82     4.00 o
  -4  -6  19    18.22    19.19     3.94 o
  -3  -6  19    38.72    36.17     6.39 o
  -2   6  19    83.61    70.01     7.87 o
  -2  -6  19    83.05    74.06     8.84 o
  -1  -6  19   449.50   466.17    22.60 o
   0  -6  19    53.30    63.22     5.64 o
   1  -6  19   438.97   416.09    20.17 o
   2   6  19    63.69    64.31     8.91 o
   3   6  19    45.19    39.84     6.88 o
   3  -6  19    46.12    36.68     5.78 o
   4   6  19   132.98   123.71     6.08 o
   4  -6  19   131.46   116.63     8.88 o
  -3   7  19    56.31    51.74     6.97 o
  -3  -7  19    56.16    54.13     6.88 o
  -2   7  19   105.57   106.04     6.88 o
  -2  -7  19   106.51   104.82    10.43 o
  -1   7  19     4.05     3.41     2.89 <
  -1  -7  19     4.02     4.58     1.62 <
   0   7  19     0.41     5.21     2.89 <
   1   7  19    48.77    34.12     5.53 o
   2   7  19   103.56   118.32    11.65 o
   3   7  19    43.70    45.32     6.92 o
   3  -7  19    42.97    40.57     5.74 o
  -2   8  19    82.72    77.37     8.07 o
  -2  -8  19    82.65    78.27     8.29 o
  -1   8  19    14.88    14.25     4.04 o
  -1  -8  19    14.53    20.06     4.75 o
   0   8  19    12.50     9.29     2.89 o
   1   8  19   203.83   189.83    12.38 o
   2   8  19   109.05   109.87     6.53 o
  -1   9  19    31.82    26.20     4.51 o
  -1  -9  19    31.55    35.30     4.84 o
   0   9  19   110.47   107.65     5.91 o
   0  -9  19   110.70   123.36     9.18 o
   1   9  19    21.77    14.75     2.74 o
  -5   0  20    35.07    34.16     3.71 o
  -4   0  20     3.93     4.77     1.61 <
  -3   0  20     9.07     6.21     2.44 <
  -2   0  20     3.37     0.39     1.19 <
  -1   0  20    75.74    87.49     4.83 o
   0   0  20  4357.55  4775.26    39.76 o
   1   0  20   527.36   519.32    11.90 o
   2   0  20    33.53    32.93     3.33 o
   3   0  20    82.13    77.94     5.80 o
   4   0  20    16.77    21.21     4.76 o
   5   0  20   119.74   107.59     8.19 o
  -5   1  20    35.52    30.86     2.37 o
  -5  -1  20    35.88    38.12     3.87 o
  -4   1  20    72.23    76.59     4.92 o
  -4  -1  20    73.61    78.89     8.35 o
  -3   1  20   275.21   299.76    16.48 o
  -3  -1  20   274.70   282.83    16.74 o
  -2   1  20    95.63    97.64     5.76 o
  -2  -1  20    95.86   101.59     8.29 o
  -1   1  20    54.27    66.04     5.41 o
  -1  -1  20    55.02    62.82     6.21 o
   0   1  20  1712.91  1787.53    24.70 o
   0  -1  20  1713.04  1804.99    20.60 o
   1   1  20   625.09   664.80    19.83 o
   1  -1  20   623.95   605.16    12.97 o
   2   1  20   393.85   356.95    15.40 o
   2  -1  20   397.30   361.21    16.31 o
   3   1  20   138.34   130.58     7.76 o
   4   1  20     7.47     6.77     1.96 o
   4  -1  20     7.30     6.81     1.92 o
   5   1  20   115.43   117.61     8.70 o
   5  -1  20   115.45   118.57     8.40 o
  -5   2  20    18.91    19.81     2.50 o
  -5  -2  20    19.39    18.23     2.54 o
  -4   2  20    38.74    34.04     3.39 o
  -3   2  20    64.67    66.24     7.87 o
  -3  -2  20    65.07    57.09     7.61 o
  -2   2  20   304.05   312.77    10.72 o
  -1   2  20   398.02   342.35    10.15 o
   0   2  20   508.43   503.51    13.75 o
   0  -2  20   508.40   505.77    16.09 o
   1  -2  20   121.32   132.88     8.77 o
   2   2  20   748.05   738.00    22.77 o
   3   2  20    14.14    19.41     3.11 o
   4   2  20   255.03   269.51    15.41 o
   4  -2  20   254.66   282.61    15.42 o
   5   2  20   114.84   108.13     7.94 o
   5  -2  20   113.50   117.33     8.01 o
  -5   3  20    17.79    23.67     4.28 o
  -5  -3  20    17.49    15.51     3.30 o
  -4   3  20    80.19    75.60     8.48 o
  -3   3  20    64.19    57.04     7.57 o
  -3  -3  20    64.20    57.45     7.72 o
  -2   3  20   240.59   256.40    14.13 o
  -2  -3  20   240.03   236.91    14.26 o
  -1   3  20   422.28   425.89    17.52 o
   0   3  20   177.88   150.95     9.84 o
   0  -3  20   178.68   157.01     9.52 o
   1  -3  20   492.19   503.98    18.09 o
   2  -3  20   224.65   217.56    12.64 o
   3   3  20    79.03    71.17     8.13 o
   4   3  20    95.20    99.54     9.11 o
   4  -3  20    94.43    95.46     6.57 o
   5   3  20    21.18    27.86     3.91 o
  -4   4  20   135.72   115.95    10.11 o
  -4  -4  20   135.95    84.48     8.96 o
  -3   4  20     9.16     6.57     2.40 <
  -3  -4  20     9.11     6.61     2.14 o
  -2   4  20   227.35   207.79    13.95 o
  -2  -4  20   228.04   211.48    14.43 o
  -1   4  20    33.13    20.80     4.40 o
  -1  -4  20    33.05    25.70     4.29 o
   0   4  20   169.89   181.79    11.33 o
   0  -4  20   169.36   178.65    11.20 o
   1  -4  20    91.72    81.45     7.86 o
   2  -4  20     6.04     2.35     1.63 <
   3   4  20     8.52     8.46     2.06 o
   3  -4  20     8.49     9.33     2.93 o
   4   4  20   318.45   319.46    15.46 o
   4  -4  20   317.33   302.83    11.22 o
  -4   5  20    49.53    44.35     6.24 o
  -4  -5  20    50.05    44.07     6.22 o
  -3   5  20     6.73     4.48     2.11 <
  -3  -5  20     6.66     8.21     2.97 <
  -2   5  20   322.28   311.65    17.92 o
  -2  -5  20   321.88   293.59    17.92 o
  -1   5  20   167.76   128.54    10.80 o
  -1  -5  20   167.69   176.28    12.86 o
   0  -5  20    11.71    12.08     3.63 o
   1  -5  20   240.60   233.98    14.48 o
   2  -5  20    88.91    89.95     9.34 o
   3   5  20    83.85    78.34    10.00 o
   3  -5  20    83.31    76.92     9.19 o
   4   5  20    47.13    50.49     5.71 o
   4  -5  20    47.10    39.98     5.72 o
  -4   6  20    77.51    76.02     7.35 o
  -4  -6  20    77.11    88.07     7.65 o
  -3  -6  20    59.25    79.12     9.20 o
  -2   6  20   162.85   159.94    11.86 o
  -2  -6  20   163.21   146.97    12.47 o
  -1   6  20    23.70    34.71     6.23 o
  -1  -6  20    23.87    36.97     7.08 o
   0  -6  20     6.94     7.10     1.88 o
   1   6  20   530.62   494.61    15.92 o
   1  -6  20   529.62   510.42    22.36 o
   2   6  20    14.07    20.42     5.21 o
   3   6  20    24.09    28.47     5.89 o
   3  -6  20    25.02    19.57     4.13 o
   4   6  20    47.27    48.36     3.80 o
   4  -6  20    47.22    43.26     5.17 o
  -3   7  20    30.01    31.08     5.00 o
  -3  -7  20    29.85    24.09     4.93 o
  -2   7  20   119.79   107.10     9.29 o
  -2  -7  20   120.17   107.12    10.41 o
  -1   7  20     6.22     9.47     2.90 o
  -1  -7  20     6.14     5.39     1.94 <
   0   7  20   518.56   551.23    22.56 o
   1   7  20    36.32    52.23     6.82 o
   2   7  20    54.21    56.83     5.29 o
   3   7  20    23.81    24.74     4.88 o
   3  -7  20    23.64    22.89     4.23 o
  -2   8  20    57.12    51.81     6.24 o
  -2  -8  20    57.20    46.34     6.05 o
  -1   8  20   100.39    98.32     8.88 o
  -1  -8  20   100.39   102.90     9.77 o
   0   8  20    93.84    77.84     7.99 o
   1   8  20   223.41   205.36    12.74 o
   2   8  20    38.73    40.98     3.88 o
  -1   9  20    14.36    14.96     3.42 o
  -1  -9  20    14.60    11.77     2.71 o
   0   9  20   228.43   205.41     8.06 o
   0  -9  20   228.42   233.73    12.24 o
   1   9  20     0.99     0.38     0.83 <
  -5   0  21    32.89    31.61     3.44 o
  -4   0  21     6.91     6.93     1.84 o
  -3   0  21     7.40     7.01     3.05 <
  -2   0  21   159.25   138.13    10.07 o
  -1   0  21     7.34    12.80     2.02 o
   0   0  21  1084.63  1161.37    20.31 o
   1   0  21    36.31    30.08     3.18 o
   2   0  21   292.99   250.35     9.40 o
   3   0  21    66.22    64.06     5.39 o
   4   0  21    72.11    74.78     8.05 o
   5   0  21     3.36     5.37     2.00 <
  -5   1  21    21.20    19.36     2.13 o
  -5  -1  21    21.35    19.50     2.74 o
  -4   1  21    71.39    68.73     4.56 o
  -4  -1  21    71.76    78.15     8.34 o
  -3   1  21   736.76   744.85    26.48 o
  -2   1  21   272.65   260.94    13.91 o
  -2  -1  21   272.87   274.51    13.54 o
  -1   1  21    98.29   106.69     6.91 o
  -1  -1  21    98.61   107.96     7.72 o
   0   1  21  2285.00  2403.61    29.74 o
   0  -1  21  2283.31  2386.18    24.50 o
   1   1  21   317.56   337.56    13.54 o
   1  -1  21   318.45   327.13     9.74 o
   2   1  21   429.86   411.16    16.74 o
   2  -1  21   428.18   360.52    16.95 o
   3   1  21   254.47   229.66    10.39 o
   4   1  21    31.70    30.08     4.81 o
   4  -1  21    31.58    26.31     4.63 o
   5   1  21   114.11   109.47     8.08 o
   5  -1  21   113.06   115.01     8.20 o
  -5   2  21    11.04    14.16     2.08 o
  -5  -2  21    11.02    11.79     2.08 o
  -4   2  21    75.79    71.95     4.80 o
  -3   2  21   123.65   111.82    10.40 o
  -3  -2  21   123.45   110.67    10.63 o
  -2   2  21   192.43   187.69     8.47 o
  -1   2  21   232.49   227.12     8.52 o
   0   2  21    29.03    25.32     2.71 o
   0  -2  21    28.98    22.52     3.52 o
   1  -2  21   514.61   492.92    17.16 o
   2   2  21    24.59    20.50     4.62 o
   2  -2  21    24.06    20.55     4.09 o
   3   2  21   160.50   151.20     8.47 o
   4   2  21   192.96   206.55    13.36 o
   4  -2  21   193.52   213.39    13.55 o
   5   2  21    35.43    41.57     4.98 o
   5  -2  21    35.63    39.10     4.83 o
  -5   3  21   139.91   129.52     8.82 o
  -5  -3  21   140.06   118.23     8.83 o
  -4   3  21    21.29    21.21     4.93 o
  -3   3  21    31.21    28.86     3.69 o
  -3  -3  21    30.75    24.16     5.21 o
  -2   3  21   134.85   136.07     7.68 o
  -2  -3  21   134.72   129.11    10.64 o
  -1   3  21    59.03    45.40     6.11 o
   0   3  21   121.35   112.11     8.62 o
   0  -3  21   120.99   127.81     8.95 o
   1  -3  21   318.65   331.57    15.06 o
   2  -3  21   154.85   122.16     9.73 o
   3   3  21    34.38    24.98     4.84 o
   4   3  21   114.05   109.66     9.37 o
   4  -3  21   114.69   110.15     7.02 o
   5   3  21    13.68    12.98     2.92 o
  -4   4  21    20.80    19.74     4.73 o
  -3   4  21    49.03    39.77     3.64 o
  -3  -4  21    49.35    44.45     7.31 o
  -2   4  21    66.56    64.54     7.87 o
  -2  -4  21    65.66    62.04     7.81 o
  -1   4  21    74.42    58.68     6.84 o
   0   4  21   235.75   234.63    13.09 o
   0  -4  21   237.11   224.49    12.72 o
   1  -4  21     7.15     8.30     2.83 <
   2  -4  21    79.96    90.43     8.77 o
   3   4  21   269.47   282.13    11.66 o
   3  -4  21   267.84   278.20    17.19 o
   4   4  21   162.18   159.04    10.97 o
   4  -4  21   162.41   167.89     8.30 o
  -4   5  21    21.47    21.66     4.17 o
  -4  -5  21    21.24    12.47     2.99 o
  -3   5  21     5.20     1.50     1.62 <
  -3  -5  21     5.55     3.91     2.30 <
  -2   5  21   178.51   183.62    13.90 o
  -2  -5  21   178.30   180.33    14.19 o
  -1   5  21     8.31    10.87     3.09 o
  -1  -5  21     8.50     9.75     2.73 o
   0  -5  21   199.60   200.19    12.92 o
   1  -5  21     2.07     1.69     1.96 <
   2   5  21   294.54   295.43    12.19 o
   2  -5  21   292.94   295.27    16.24 o
   3   5  21    40.72    24.87     5.50 o
   3  -5  21    40.00    31.67     6.02 o
   4   5  21    13.88    11.68     2.91 o
   4  -5  21    13.53    14.71     2.37 o
  -4   6  21     3.10     7.56     2.33 o
  -4  -6  21     3.13     3.87     1.57 <
  -3   6  21    12.10    13.74     3.66 o
  -3  -6  21    11.71     9.68     3.78 <
  -2   6  21   397.86   364.77    18.00 o
  -2  -6  21   396.64   403.17    20.24 o
  -1   6  21   218.45   229.26    14.69 o
  -1  -6  21   217.79   249.31    16.61 o
   0  -6  21    38.42    34.87     5.72 o
   1   6  21   688.15   735.49    19.53 o
   1  -6  21   688.62   749.33    27.09 o
   2   6  21   193.50   202.47    15.94 o
   3   6  21    79.18    96.74    10.02 o
   3  -6  21    79.67    92.05     9.20 o
   4  -6  21     5.34     2.09     1.51 <
  -3   7  21    72.44    69.60     7.41 o
  -3  -7  21    73.17    65.19     7.14 o
  -2   7  21   146.98   133.95    10.19 o
  -2  -7  21   146.30   137.31    11.22 o
  -1   7  21    13.46    13.54     3.29 o
  -1  -7  21    13.59    18.39     4.41 o
   0   7  21   293.63   320.25    17.17 o
   1   7  21     5.04     5.04     2.64 <
   2   7  21    64.02    63.31     5.59 o
   3   7  21    71.52    64.02     7.65 o
   3  -7  21    71.49    61.92     6.49 o
  -2   8  21     0.90     1.82     0.58 o
  -2  -8  21     0.86    -0.71     1.43 <
  -1   8  21   198.98   191.79    11.94 o
  -1  -8  21   199.71   209.81    13.33 o
   0   8  21     3.40     7.84     2.69 <
   1   8  21    58.76    69.69     7.34 o
   2   8  21     0.94     2.11     0.64 o
  -1   9  21    86.10    76.69     7.11 o
   0   9  21    66.16    65.33     4.42 o
   1   9  21    57.79    62.76     5.66 o
  -5   0  22     4.00     3.29     1.17 <
  -4   0  22    40.44    37.98     3.43 o
  -3   0  22     4.24     3.99     2.68 <
  -2   0  22   324.39   303.70    14.74 o
  -1   0  22  1017.92  1116.44    25.91 o
   0   0  22   728.85   806.26    14.70 o
   1   0  22   904.35   973.47    17.43 o
   2   0  22    18.57    16.54     3.04 o
   3   0  22   138.35   119.14     7.36 o
   4   0  22     1.36     3.46     2.10 <
   5   0  22    30.25    28.91     4.17 o
  -5   1  22    24.91    29.10     2.51 o
  -5  -1  22    25.05    26.79     3.13 o
  -4   1  22    10.34    12.25     2.04 o
  -4  -1  22    10.34    12.82     2.44 o
  -3   1  22    40.56    41.70     6.36 o
  -2   1  22    32.42    38.78     5.81 o
  -2  -1  22    31.83    33.31     4.82 o
  -1   1  22   193.44   207.65     9.46 o
  -1  -1  22   195.96   222.52    11.32 o
   0   1  22   391.90   441.61    12.92 o
   0  -1  22   393.65   429.95    10.82 o
   1   1  22   276.05   298.58    13.21 o
   1  -1  22   271.57   278.56     9.29 o
   2   1  22   159.60   158.02     7.85 o
   2  -1  22   159.84   139.05    10.69 o
   3   1  22    87.38    81.67     6.26 o
   4   1  22    34.48    31.62     4.96 o
   4  -1  22    34.29    30.48     5.02 o
   5   1  22    45.38    56.63     5.75 o
   5  -1  22    45.12    48.87     5.24 o
  -5   2  22    14.36     9.84     1.80 o
  -5  -2  22    14.20     8.97     1.84 o
  -4   2  22    83.64    84.19     5.11 o
  -4  -2  22    84.27    93.48     9.24 o
  -3   2  22   161.23   153.01    12.36 o
  -2   2  22   338.67   358.86    11.83 o
  -1   2  22   118.94   124.91     6.43 o
   0   2  22   207.84   245.49    11.89 o
   0  -2  22   209.58   240.67    11.72 o
   1  -2  22    24.55    25.81     3.98 o
   2   2  22   143.54   126.40     9.91 o
   2  -2  22   143.52   148.86    10.26 o
   3   2  22    34.45    37.49     4.41 o
   4   2  22     7.60     7.10     2.82 <
   4  -2  22     7.61     8.97     2.98 o
   5   2  22   153.04   177.51     9.83 o
   5  -2  22   152.80   171.04     9.30 o
  -5   3  22   129.96   135.74     8.88 o
  -5  -3  22   130.96   136.10     9.07 o
  -4   3  22   107.32   104.97    10.18 o
  -3   3  22    31.02    23.79     2.94 o
  -3  -3  22    31.32    22.76     4.81 o
  -2   3  22   145.64   160.23     8.29 o
  -1   3  22   293.93   319.63    10.70 o
   0   3  22   459.69   419.95    17.41 o
   0  -3  22   458.87   452.51    17.24 o
   1  -3  22   236.25   217.09    12.55 o
   2  -3  22    55.15    47.36     6.15 o
   3   3  22   221.45   237.42     9.77 o
   3  -3  22   222.01   248.80    16.17 o
   4   3  22    57.56    62.40     7.13 o
   4  -3  22    57.93    55.51     6.69 o
   5   3  22   117.77   135.39     7.94 o
  -4   4  22    35.23    33.87     5.44 o
  -3   4  22    28.89    36.67     4.09 o
  -2   4  22   246.02   247.58    15.88 o
  -2  -4  22   244.85   240.53    15.84 o
  -1   4  22   176.17   191.18    12.84 o
   0   4  22   114.14   116.07     9.29 o
   0  -4  22   113.68   100.42     8.68 o
   1  -4  22   437.46   446.90    19.05 o
   2  -4  22   859.66   858.05    27.01 o
   3   4  22   152.33   154.89     8.74 o
   3  -4  22   152.56   149.22    12.49 o
   4   4  22   192.63   195.18    11.74 o
   4  -4  22   193.25   185.84     8.71 o
  -4   5  22     1.05     1.15     0.42 <
  -4  -5  22     1.12    -2.34     0.23 <
  -3   5  22    18.82    22.63     4.36 o
  -3  -5  22    19.21    19.90     4.65 o
  -2   5  22    71.29    78.35     4.97 o
  -2  -5  22    70.43    72.76     8.92 o
  -1   5  22   532.42   565.41    23.13 o
   0  -5  22   948.86   919.80    28.30 o
   1  -5  22   583.64   561.59    22.79 o
   2   5  22    98.37   100.35     7.13 o
   2  -5  22    97.89   110.38     9.99 o
   3   5  22    13.43     9.43     3.98 <
   3  -5  22    13.14    11.56     3.73 o
   4   5  22     8.99    10.34     2.34 o
   4  -5  22     8.76    11.07     1.93 o
  -4   6  22    38.98    34.47     4.53 o
  -3   6  22    52.66    51.05     6.12 o
  -3  -6  22    52.37    39.79     6.11 o
  -2   6  22    93.49   103.94     9.79 o
  -2  -6  22    93.51    97.44    10.03 o
  -1   6  22    14.46    19.63     5.19 o
  -1  -6  22    14.70    16.00     4.42 o
   0   6  22   121.62   124.37     7.22 o
   0  -6  22   121.50   122.05    10.80 o
   1   6  22   275.96   258.45    11.63 o
   1  -6  22   276.31   280.90    16.72 o
   2   6  22   297.61   291.71    18.97 o
   3   6  22    91.85    87.01     9.72 o
   3  -6  22    92.36    95.02     9.17 o
  -3   7  22    13.54    11.53     3.20 o
  -3  -7  22    13.80     9.53     2.81 o
  -2   7  22    87.18    70.95     7.45 o
  -2  -7  22    87.44    76.94     8.46 o
  -1   7  22   135.42   135.25    10.93 o
   0   7  22   421.20   469.15    20.77 o
   1   7  22    43.33    43.02     6.10 o
   2   7  22   149.66   143.07     8.21 o
   3   7  22    19.04    13.94     4.03 o
   3  -7  22    19.04    17.56     3.21 o
  -2   8  22    54.84    55.24     4.12 o
  -1   8  22    85.23    73.97     7.43 o
  -1  -8  22    84.81    84.38     8.23 o
   0   8  22    29.28    28.23     4.79 o
   1   8  22    60.86    61.87     6.70 o
   2   8  22    12.88    14.59     1.84 o
   0   9  22     8.70     3.62     1.00 o
  -5   0  23    47.25    45.49     3.84 o
  -4   0  23    36.66    38.08     3.57 o
  -3   0  23    66.22    75.38     8.32 o
  -2   0  23     4.88     1.40     2.48 <
  -1   0  23   103.72    91.09     7.68 o
   0   0  23     1.08     2.24     1.16 <
   1   0  23   291.95   270.71     9.38 o
   2   0  23   158.27   172.80     8.01 o
   3   0  23    27.59    29.53     3.78 o
   4   0  23   338.38   355.20    17.57 o
   5   0  23     1.95     1.01     1.16 <
  -5   1  23    67.69    65.31     4.51 o
  -5  -1  23    68.21    69.26     4.89 o
  -4   1  23   127.96   123.32     6.17 o
  -4  -1  23   128.14   135.46     7.87 o
  -3   1  23    80.31    72.64     8.36 o
  -2   1  23   295.40   294.85    15.28 o
  -2  -1  23   296.53   297.70    14.64 o
  -1   1  23   370.95   350.27    10.60 o
  -1  -1  23   367.83   343.11    14.41 o
   0   1  23  2455.74  2491.39    27.04 o
   0  -1  23  2458.09  2513.59    26.82 o
   1   1  23   124.94   128.89     8.97 o
   1  -1  23   126.00   133.48     6.67 o
   2   1  23    42.38    39.01     4.29 o
   2  -1  23    42.03    36.31     4.07 o
   3   1  23    30.94    29.32     3.78 o
   4   1  23   399.64   406.99    18.70 o
   4  -1  23   399.48   414.79    18.70 o
   5   1  23    79.13    85.76     6.82 o
   5  -1  23    79.02    80.92     6.58 o
  -5   2  23    11.75    14.32     2.11 o
  -5  -2  23    11.85    15.95     2.37 o
  -4   2  23   270.63   277.02     9.13 o
  -4  -2  23   268.59   280.59    15.71 o
  -3   2  23    35.76    34.19     6.27 o
  -2   2  23    41.26    44.45     4.34 o
  -1   2  23   313.98   289.40    10.06 o
   0   2  23   178.04   182.17    10.43 o
   0  -2  23   176.81   181.06    10.32 o
   1  -2  23   166.47   181.55    10.86 o
   2  -2  23   129.43   135.72     9.90 o
   3   2  23   459.55   480.75    15.45 o
   4   2  23   139.98   141.60    10.65 o
   4  -2  23   140.14   145.30    10.94 o
   5   2  23     8.12    12.68     2.60 o
   5  -2  23     7.71    10.08     2.28 o
  -4   3  23   107.81   109.64    10.16 o
  -3   3  23     7.07     8.40     1.32 o
  -3  -3  23     7.22     9.26     3.10 <
  -2   3  23    24.38    22.38     3.41 o
  -1   3  23   186.24   175.86     8.14 o
   0  -3  23   103.13    92.21     7.71 o
   1  -3  23   133.79   142.26    10.48 o
   2  -3  23   153.63   137.34    10.33 o
   3   3  23    57.99    59.57     5.32 o
   3  -3  23    57.46    45.44     6.87 o
   4   3  23   230.35   257.95    14.11 o
   4  -3  23   230.10   247.36    13.79 o
  -4   4  23     6.55     8.33     3.20 <
  -3   4  23    44.86    40.70     4.40 o
  -2   4  23   248.51   253.88    15.86 o
  -1   4  23   138.96   138.95    11.19 o
   0   4  23   116.42   109.40     9.15 o
   0  -4  23   115.99   128.67     9.93 o
   1  -4  23   351.66   291.43    15.82 o
   2  -4  23   298.33   311.03    16.40 o
   3   4  23   169.60   168.37     9.13 o
   3  -4  23   170.41   178.53    13.82 o
   4   4  23    60.06    67.43     6.71 o
   4  -4  23    60.44    67.00     6.90 o
  -4   5  23    11.75    11.14     3.05 o
  -3   5  23    12.44     8.32     2.75 o
  -3  -5  23    12.34     4.70     2.48 <
  -2   5  23   237.99   227.43     8.36 o
  -2  -5  23   240.60   240.10    16.35 o
  -1   5  23    48.73    59.22     8.27 o
   0  -5  23   197.26   199.26    13.28 o
   1  -5  23   302.36   297.49    16.76 o
   2   5  23   195.39   200.24    10.19 o
   2  -5  23   196.90   196.48    13.72 o
   3   5  23   265.09   210.21    10.21 o
   3  -5  23   266.62   235.24    15.34 o
   4   5  23    35.89    34.55     4.37 o
   4  -5  23    36.47    27.86     4.21 o
  -3   6  23    14.45    13.53     3.25 o
  -3  -6  23    13.71    17.09     4.21 o
  -2   6  23   251.77   246.51    14.74 o
  -1   6  23     8.44     7.19     2.21 o
   0   6  23   229.82   234.34    10.09 o
   0  -6  23   228.48   204.14    13.99 o
   1   6  23    27.90    29.72     4.02 o
   1  -6  23    27.70    37.53     6.24 o
   2   6  23    42.12    42.76     7.58 o
   3   6  23    17.48    15.12     4.10 o
   3  -6  23    17.90    13.73     3.28 o
  -3   7  23    16.25    12.22     3.10 o
  -3  -7  23    16.33    18.44     3.49 o
  -2   7  23    13.24    10.72     2.86 o
  -2  -7  23    13.48    14.52     3.53 o
  -1   7  23    34.26    40.31     6.33 o
   0   7  23   265.40   282.81    11.00 o
   1   7  23    57.39    68.19     5.34 o
   2   7  23    37.81    36.22     4.06 o
   3   7  23    22.65    25.34     4.71 o
   3  -7  23    22.88    26.36     3.91 o
  -2   8  23    18.72    11.95     1.98 o
  -1   8  23    32.97    31.62     4.75 o
   0   8  23   141.83   136.29    10.11 o
   1   8  23    74.89    67.02     4.69 o
   2   8  23    30.87    28.40     2.45 o
  -5   0  24    37.28    29.43     4.45 o
  -4   0  24   179.91   194.49     7.70 o
  -3   0  24   129.16   130.52    11.22 o
  -2   0  24    35.53    47.62     6.36 o
  -1   0  24   111.57   118.21     8.84 o
   0   0  24    14.77    26.81     2.73 o
   1   0  24   223.00   219.51     8.60 o
   2   0  24    41.92    33.46     3.55 o
   3   0  24    38.63    49.60     4.89 o
   4   0  24   389.77   394.34    18.32 o
   5   0  24    95.70    88.50     6.76 o
  -5   1  24    23.84    27.98     2.91 o
  -5  -1  24    23.44    22.85     2.68 o
  -4   1  24    34.40    42.76     3.80 o
  -4  -1  24    34.88    46.92     4.91 o
  -3   1  24     8.08    12.69     2.91 o
  -2   1  24    81.21    74.99     7.78 o
  -2  -1  24    80.63    91.68     8.30 o
  -1   1  24   120.20   102.56     5.99 o
  -1  -1  24   119.40   101.11     8.14 o
   0   1  24   129.55   127.23     6.31 o
   0  -1  24   130.53   132.91     6.27 o
   1   1  24   197.48   199.45    11.30 o
   1  -1  24   195.49   200.30     8.25 o
   2   1  24    54.55    50.31     6.74 o
   2  -1  24    53.97    43.79     4.32 o
   3   1  24    14.64    19.63     3.20 o
   4   1  24    89.97   109.80     9.61 o
   4  -1  24    90.04    92.20     8.87 o
   5   1  24    52.74    54.44     5.37 o
   5  -1  24    52.42    61.44     5.73 o
  -5   2  24    13.47    12.92     1.88 o
  -5  -2  24    13.58    10.38     1.82 o
  -4   2  24    56.09    52.76     3.94 o
  -4  -2  24    57.74    61.08     7.55 o
  -3   2  24   106.95   102.78    11.31 o
  -2   2  24   162.50   160.66     8.36 o
  -1   2  24   184.96   177.55     8.13 o
   0   2  24   143.21   144.97     9.64 o
   0  -2  24   141.32   151.53     9.50 o
   1  -2  24   253.04   259.95    13.23 o
   2  -2  24   461.80   413.45    17.68 o
   3   2  24  1818.78  1803.41    30.20 o
   4   2  24   124.53   128.78     6.98 o
   4  -2  24   124.82   121.15     9.92 o
   5   2  24    44.03    50.76     4.92 o
   5  -2  24    43.76    45.67     4.54 o
  -4   3  24    82.31    78.06     5.87 o
  -3   3  24   232.94   210.62     6.35 o
  -2   3  24   130.22   127.86     7.67 o
  -1   3  24    57.77    54.53     4.67 o
   0  -3  24     5.80     3.91     1.59 <
   1  -3  24    22.95    20.07     4.08 o
   2  -3  24   277.50   269.95    14.83 o
   3   3  24    22.34    19.17     3.06 o
   3  -3  24    22.63    25.55     5.43 o
   4   3  24   122.24   121.69     9.58 o
   4  -3  24   122.16   109.92     9.03 o
  -4   4  24    28.05    20.99     4.06 o
  -3   4  24    55.99    59.79     5.38 o
  -2   4  24    71.96    82.71     9.89 o
  -1   4  24   129.62   143.42    11.54 o
   0  -4  24   321.11   317.52    16.00 o
   1  -4  24    37.81    43.25     6.17 o
   2  -4  24   855.50   818.90    27.18 o
   3   4  24   225.15   226.79    10.60 o
   3  -4  24   225.43   227.28    15.62 o
   4   4  24    43.17    47.14     5.59 o
   4  -4  24    43.44    37.31     5.03 o
  -4   5  24    43.29    44.29     5.53 o
  -3   5  24     2.72     1.20     1.55 <
  -2   5  24    36.78    32.86     3.33 o
  -1   5  24   453.64   448.29    21.16 o
   0  -5  24    69.46    54.40     6.90 o
   1  -5  24    50.97    71.31     8.53 o
   2   5  24   187.96   175.71     9.66 o
   2  -5  24   188.23   167.59    12.90 o
   3   5  24    48.85    38.92     4.34 o
   3  -5  24    48.77    49.95     7.02 o
   4  -5  24    26.72    24.44     3.60 o
  -3   6  24     2.26     1.69     0.55 o
  -3  -6  24     2.25    -0.76     0.96 <
  -2   6  24   144.56   138.39    11.22 o
  -1   6  24   309.95   319.16    11.84 o
   0   6  24    25.03    27.44     3.44 o
   0  -6  24    24.95    25.97     4.88 o
   1   6  24   266.52   294.85    12.52 o
   2   6  24    66.68    66.71     9.23 o
   3   6  24     7.58    14.52     3.81 o
   3  -6  24     7.47    11.16     3.17 o
  -3   7  24     9.34     8.57     3.28 <
  -3  -7  24     9.23     4.99     2.09 <
  -2   7  24    15.05    17.67     3.67 o
  -1   7  24   106.15   105.33     9.50 o
   0   7  24   148.02   158.65     8.10 o
   1   7  24    39.66    47.63     4.54 o
   2   7  24    42.32    34.26     3.87 o
   3   7  24   124.92   112.03     9.37 o
   3  -7  24   125.84   108.66     7.90 o
  -2   8  24   131.23   139.85     6.31 o
  -1   8  24    22.85    25.77     4.32 o
   0   8  24    10.52     8.58     2.85 o
   1   8  24    60.59    58.58     4.28 o
   2   8  24    31.34    31.69     2.49 o
  -5   0  25     0.46     2.60     1.47 <
  -4   0  25   215.02   213.17     7.99 o
  -3   0  25   284.38   277.46    16.61 o
  -2   0  25    14.45     9.34     4.08 <
  -1   0  25   808.34   771.74    23.24 o
   0   0  25    31.26    30.63     3.20 o
   1   0  25   191.18   196.59     8.52 o
   2   0  25   548.53   524.88    14.77 o
   3   0  25    72.90    74.61     6.12 o
   4   0  25    99.87    98.96     9.20 o
   5   0  25     1.10     1.04     0.59 <
  -5   1  25    51.36    50.47     3.82 o
  -5  -1  25    51.50    48.26     5.36 o
  -4   1  25   114.40   115.59     5.90 o
  -4  -1  25   114.99   113.29     7.05 o
  -3   1  25    29.34    24.22     5.00 o
  -2   1  25   566.41   557.69    21.93 o
  -2  -1  25   567.28   586.98    21.50 o
  -1   1  25    28.69    38.28     3.77 o
  -1  -1  25    29.31    40.81     5.20 o
   0   1  25    25.40    21.71     2.60 o
   0  -1  25    24.86    22.10     2.69 o
   1   1  25    17.86    19.96     3.76 o
   1  -1  25    17.98    18.93     2.63 o
   2   1  25   191.36   174.15    13.07 o
   2  -1  25   189.40   164.65     8.43 o
   3   1  25   226.62   209.02    10.09 o
   4   1  25    60.41    62.05     7.20 o
   4  -1  25    60.40    52.71     6.61 o
   5   1  25    95.90   107.65     7.39 o
   5  -1  25    94.80    97.23     6.95 o
  -5   2  25    32.36    24.99     3.65 o
  -4   2  25    74.01    75.77     4.78 o
  -4  -2  25    73.38    74.96     8.22 o
  -3   2  25   105.59    84.71     4.90 o
  -2   2  25    43.89    55.46     5.29 o
  -1   2  25   188.55   198.19     8.69 o
   0   2  25    16.29    23.51     4.12 o
   0  -2  25    15.64    27.93     4.36 o
   1  -2  25    27.50    30.72     4.97 o
   2  -2  25   465.76   442.12    18.77 o
   3   2  25  1700.23  1700.86    23.39 o
   3  -2  25  1697.10  1783.49    38.91 o
   4   2  25   283.90   296.37    10.56 o
   4  -2  25   282.73   289.07    15.18 o
  -4   3  25    43.16    43.86     4.27 o
  -3   3  25    17.55    10.41     1.47 o
  -2   3  25    83.90    85.02     6.59 o
  -1   3  25   642.86   615.03    15.96 o
   0  -3  25    28.71    17.33     3.28 o
   1  -3  25    67.15    85.43     8.70 o
   2  -3  25   331.49   313.07    16.38 o
   3   3  25   245.12   236.98    14.01 o
   3  -3  25   247.99   256.18    16.35 o
   4   3  25    16.53    16.15     3.23 o
   4  -3  25    16.14    14.28     3.40 o
  -4   4  25    35.29    37.38     5.21 o
  -3   4  25    52.27    51.12     4.70 o
  -2   4  25   164.61   183.97    13.80 o
  -1   4  25   277.69   257.40    15.75 o
   0  -4  25   334.92   327.68    16.24 o
   1  -4  25   327.95   318.40    17.05 o
   2  -4  25   232.76   224.21    14.37 o
   3   4  25   107.96    99.88     7.20 o
   3  -4  25   109.17    99.76    10.30 o
   4   4  25    19.63    25.01     3.87 o
   4  -4  25    19.43    19.57     3.82 o
  -4   5  25     0.52    -0.66     0.27 <
  -3   5  25    42.17    39.27     5.50 o
  -2   5  25    98.77    85.29     6.12 o
  -1   5  25   308.09   317.67    18.11 o
   0  -5  25   272.19   284.55    16.08 o
   1  -5  25    59.34    57.45     7.58 o
   2   5  25    70.08    63.40     6.13 o
   3   5  25    43.35    37.44     4.36 o
   3  -5  25    43.31    34.33     5.90 o
   4  -5  25     6.64     5.43     1.49 o
  -3   6  25    34.65    36.81     4.91 o
  -3  -6  25    33.89    30.64     5.13 o
  -2   6  25   126.83   129.08    10.68 o
  -1   6  25   534.15   511.96    15.10 o
   0   6  25    24.06    25.26     3.33 o
   1   6  25   441.60   458.85    15.48 o
   2   6  25    63.22    67.59     9.63 o
   3   6  25     2.60     1.45     1.31 <
   3  -6  25     2.74     1.78     1.59 <
  -3   7  25    63.11    62.96     6.33 o
  -3  -7  25    63.15    65.38     6.40 o
  -2   7  25    27.68    28.11     4.62 o
  -1   7  25    78.96    81.21     8.29 o
   0   7  25   164.99   170.99     8.38 o
   1   7  25    44.42    48.17     4.41 o
   2   7  25     2.51     2.47     1.25 <
   3   7  25    29.92    26.31     4.39 o
  -2  -8  25    51.00    50.82     5.79 o
  -1   8  25     6.60     7.70     2.57 <
   0   8  25     2.77     2.65     1.14 <
   1   8  25     2.51     2.74     1.15 <
  -5   0  26     1.34    -0.61     0.39 <
  -4   0  26   103.67    98.50     5.43 o
  -3   0  26    83.57    28.78     7.29 o
  -2   0  26     2.09     3.31     2.10 <
  -1   0  26     0.42    -0.49     0.66 <
   0   0  26   183.52   158.61     7.27 o
   1   0  26     2.57     1.45     0.89 <
   2   0  26    36.38    26.87     3.28 o
   3   0  26  3141.25  2865.52    55.71 o
   4   0  26   164.01   168.60    11.79 o
   5   0  26    53.18    48.84     4.73 o
  -5   1  26   190.95   203.09    10.49 o
  -5  -1  26   190.97   208.58    10.65 o
  -4   1  26    92.58    90.77     5.24 o
  -4  -1  26    92.00    89.15     6.30 o
  -3   1  26   102.04    91.62     9.77 o
  -2   1  26    52.94    57.30     7.68 o
  -2  -1  26    52.65    62.44     7.40 o
  -1   1  26    91.93    78.61     7.97 o
  -1  -1  26    92.00    84.14     7.80 o
   0   1  26    72.73    73.57     5.04 o
   0  -1  26    74.47    73.84     5.02 o
   1   1  26     8.05     6.11     1.80 o
   1  -1  26     7.95    12.02     2.34 o
   2   1  26   309.10   308.82    17.34 o
   2  -1  26   306.22   289.08    11.27 o
   3   1  26   133.10   129.72     6.39 o
   3  -1  26   131.75   142.26     7.96 o
   4   1  26   116.19   125.17    10.03 o
   4  -1  26   115.14   121.01     9.98 o
   5   1  26   158.57   171.10     8.89 o
  -4   2  26   142.41   139.77     6.34 o
  -4  -2  26   143.56   147.37    10.98 o
  -3   2  26   167.61   162.95     5.68 o
  -2   2  26    13.04     8.57     2.34 o
  -1   2  26   601.89   607.88    15.62 o
   0   2  26  1339.23  1255.16    30.31 o
   0  -2  26  1338.67  1331.63    30.29 o
   1  -2  26    49.03    66.47     7.25 o
   2  -2  26   130.52   134.29    10.48 o
   3   2  26   360.00   360.64    13.63 o
   3  -2  26   362.08   368.66    17.84 o
   4   2  26   227.67   242.65     9.39 o
   4  -2  26   226.48   244.32    13.64 o
  -4   3  26    35.59    32.71     3.69 o
  -3   3  26    17.82    13.39     2.36 o
  -2   3  26    85.95    84.82     6.54 o
  -1   3  26   695.23   695.98    17.34 o
   0  -3  26   139.67   126.43     9.71 o
   1  -3  26   260.43   260.73    14.89 o
   2  -3  26   129.77   124.77    10.59 o
   3   3  26   391.43   366.88    17.34 o
   3  -3  26   392.20   388.22    20.33 o
   4   3  26     4.49     3.10     0.47 o
  -4   4  26    38.06    38.05     3.66 o
  -3   4  26     7.04     4.77     1.32 o
  -2   4  26   146.82   135.95     6.52 o
  -1   4  26   106.03   109.39    10.43 o
   0  -4  26   514.82   534.11    21.28 o
   1  -4  26   151.60   147.53    11.88 o
   2   4  26   117.96   126.82     7.95 o
   2  -4  26   118.99   118.00    10.55 o
   3   4  26    28.85    31.37     4.08 o
   3  -4  26    29.16    26.62     5.50 o
   4   4  26     3.64    -0.69     0.52 <
   4  -4  26     3.62     3.12     1.69 <
  -4   5  26    13.68    13.52     2.07 o
  -3   5  26    76.18    53.36     4.62 o
  -2   5  26   239.65   221.14     9.95 o
  -1   5  26   220.20   229.70     8.42 o
   0  -5  26   425.92   437.75    20.06 o
   1   5  26    40.93    44.86     5.21 o
   1  -5  26    40.54    39.38     6.49 o
   2   5  26    23.04    12.45     2.97 o
   3   5  26   125.70   102.51     6.66 o
   3  -5  26   125.67   117.58    10.23 o
   4  -5  26    37.54    45.47     4.72 o
  -3   6  26    12.80     9.41     2.73 o
  -3  -6  26    12.85     8.65     2.33 o
  -2   6  26    45.55    46.03     6.18 o
  -1   6  26    44.36    39.33     4.20 o
   0   6  26   148.57   161.73     8.45 o
   1   6  26   105.28   100.32     7.17 o
   2   6  26    31.70    15.02     5.09 <
   3   6  26    79.99    59.57     8.18 o
   3  -6  26    80.65    75.87     7.18 o
  -2   7  26    18.26    21.81     3.87 o
  -1   7  26    62.31    53.45     6.53 o
   0   7  26    24.87    25.30     3.18 o
   1   7  26     9.43     7.89     1.97 o
   2   7  26    11.04     7.51     2.64 <
  -1   8  26    15.65    17.17     3.47 o
   0   8  26    25.61    21.57     3.85 o
   1   8  26    25.52    26.49     2.69 o
  -5   0  27    12.41    12.97     2.78 o
  -4   0  27     3.38     3.81     1.56 <
  -3   0  27   394.11   396.76     8.70 o
  -2   0  27   103.03   100.35     9.69 o
  -1   0  27   242.43   236.66    13.39 o
   0   0  27     6.65     6.34     1.47 o
   1   0  27    31.08    35.26     3.77 o
   2   0  27   268.17   246.88    10.64 o
   3   0  27   737.74   721.81    15.22 o
   4   0  27    98.28    99.31     8.82 o
  -4   1  27   171.30   157.72     6.86 o
  -4  -1  27   172.30   165.36     8.43 o
  -3   1  27    60.46    53.07     3.81 o
  -3  -1  27    61.19    51.70     5.01 o
  -2   1  27   127.28   126.57    10.92 o
  -2  -1  27   127.72   139.91    11.04 o
  -1   1  27   117.12   113.26     9.46 o
  -1  -1  27   117.43   118.09     9.51 o
   0   1  27     6.06     5.68     1.65 o
   0  -1  27     6.04     6.01     1.26 o
   1   1  27   231.64   246.22     9.87 o
   1  -1  27   232.16   236.46     9.56 o
   2   1  27   373.80   351.38    19.00 o
   2  -1  27   377.54   381.77    17.70 o
   3   1  27   888.36   878.82    16.78 o
   3  -1  27   887.66   911.45    20.05 o
   4   1  27   516.89   537.78    20.37 o
   4  -1  27   516.96   502.37    19.86 o
  -4   2  27   138.02   124.81     5.83 o
  -4  -2  27   136.09   133.54    10.28 o
  -3   2  27    28.40    26.42     2.37 o
  -2   2  27   443.84   433.90    14.33 o
  -1   2  27   122.95   119.89     7.24 o
   0   2  27    44.65    43.91     5.91 o
   0  -2  27    45.82    49.36     6.12 o
   1  -2  27   492.24   486.83    19.56 o
   2   2  27   652.06   608.52    25.37 o
   2  -2  27   649.41   633.90    23.25 o
   3   2  27    49.95    48.92     5.12 o
   3  -2  27    49.61    54.23     6.93 o
   4   2  27    66.99    64.49     4.73 o
   4  -2  27    67.87    65.36     6.89 o
  -4   3  27    75.06    63.77     4.95 o
  -3   3  27   308.51   280.48     9.31 o
  -2   3  27   521.98   533.93    16.38 o
  -1   3  27    95.82    98.86     6.73 o
   0  -3  27   192.61   182.78    11.97 o
   1  -3  27    23.61    24.42     4.56 o
   2  -3  27   344.36   341.65    17.42 o
   3   3  27    36.53    32.56     5.41 o
   4   3  27    20.63    15.71     2.29 o
   4  -3  27    20.31    16.84     3.45 o
  -4   4  27    71.06    72.35     6.84 o
  -3   4  27     2.70     1.19     0.95 <
  -2   4  27    31.57    26.38     2.90 o
  -1   4  27   290.17   276.48    16.85 o
   0  -4  27   514.97   487.69    20.69 o
   1  -4  27    50.18    59.69     7.75 o
   2   4  27     6.46     6.32     1.70 o
   2  -4  27     6.51     3.67     1.73 <
   3   4  27     7.87     5.24     1.23 o
   3  -4  27     7.96     6.49     3.44 <
   4  -4  27    50.43    43.16     5.36 o
  -4   5  27    22.01    17.23     3.41 o
  -3   5  27    43.48    50.76     4.55 o
  -2   5  27   233.44   243.34    10.40 o
  -1   5  27   431.25   441.68    11.80 o
   0   5  27   635.26   682.45    24.19 o
   0  -5  27   635.24   654.67    24.78 o
   1   5  27   317.75   317.76    19.83 o
   1  -5  27   319.78   332.00    18.17 o
   2   5  27   140.91   128.39     8.36 o
   3   5  27    26.36    28.56     3.73 o
   3  -5  27    26.93    27.83     4.82 o
  -3   6  27    37.14    30.10     4.42 o
  -2   6  27    68.20    69.51     5.28 o
  -1   6  27   106.11   107.38     6.92 o
   0   6  27   221.16   213.89     9.72 o
   1   6  27    62.11    61.31     4.43 o
   2   6  27    87.92    81.26    10.68 o
   3   6  27    38.20    19.74     4.87 o
   3  -6  27    37.79    36.54     5.18 o
  -2   7  27    41.09    36.60     5.01 o
  -1   7  27    13.21    10.34     2.14 o
   0   7  27    56.04    48.15     4.44 o
   1   7  27    87.52    84.19     5.57 o
   2   7  27     6.74     8.41     2.12 o
  -1   8  27     3.79     1.30     0.93 <
   0   8  27     7.95     8.23     2.27 o
   1   8  27     2.30     2.83     0.82 o
  -4   0  28    77.92    73.01     5.61 o
  -3   0  28    50.80    30.59     3.15 o
  -2   0  28   181.42   179.87    13.41 o
  -1   0  28   118.92   116.02     9.76 o
   0   0  28   130.38   115.04     6.50 o
   1   0  28    33.82    33.07     3.82 o
   2   0  28   839.51   799.32    19.39 o
   3   0  28  1721.70  1775.83    28.29 o
   4   0  28    14.45     9.94     3.03 o
  -4   1  28    61.33    62.01     4.41 o
  -4  -1  28    60.54    60.29     5.15 o
  -3   1  28    61.92    55.73     3.79 o
  -3  -1  28    62.23    59.64     5.36 o
  -2   1  28   206.05   203.89    14.25 o
  -2  -1  28   207.11   218.22    14.03 o
  -1   1  28   142.07   133.50    10.45 o
  -1  -1  28   140.58   141.62    10.57 o
   0   1  28   282.92   288.55    10.45 o
   0  -1  28   284.51   302.83    14.76 o
   1   1  28    84.59    83.33     5.72 o
   1  -1  28    84.99    84.81     5.89 o
   2   1  28   702.92   677.98    26.78 o
   2  -1  28   700.17   697.09    24.41 o
   3   1  28   341.08   342.71    13.41 o
   3  -1  28   340.22   352.66    12.59 o
   4   1  28    72.38    70.33     7.35 o
   4  -1  28    71.71    70.09     7.19 o
  -4   2  28    13.70    17.22     2.23 o
  -4  -2  28    14.15    13.87     3.31 o
  -3   2  28   124.70   112.81     5.22 o
  -2   2  28   270.00   268.32    11.53 o
  -1   2  28   458.51   445.15    19.67 o
   0   2  28   769.61   748.45    24.63 o
   0  -2  28   772.02   758.46    24.05 o
   1  -2  28   338.60   324.87    16.34 o
   2   2  28   603.43   590.27    25.25 o
   2  -2  28   602.38   572.87    22.61 o
   3  -2  28   210.53   211.06     9.59 o
   4   2  28    65.73    72.30     4.97 o
   4  -2  28    64.51    68.27     6.86 o
  -4   3  28    97.61    95.41     6.03 o
  -3   3  28    50.38    46.26     3.86 o
  -2   3  28  1106.11  1151.13    24.17 o
  -1   3  28   276.72   286.08    11.53 o
   0  -3  28    85.96    77.12     7.75 o
   1  -3  28   106.55   105.85     9.61 o
   2  -3  28    92.24    96.59     9.63 o
   3   3  28   104.57    97.51     8.95 o
   4   3  28    32.36    29.44     2.91 o
   4  -3  28    32.59    24.64     4.11 o
  -4   4  28    31.07    37.70     4.87 o
  -3   4  28    53.74    53.64     4.77 o
  -2   4  28   182.12   158.33     7.16 o
  -1   4  28   478.86   453.33    21.77 o
   0  -4  28   342.18   329.62    17.16 o
   1  -4  28   109.88   108.47    10.36 o
   2   4  28   124.27   132.07     8.59 o
   2  -4  28   123.95   126.21    10.97 o
   3   4  28     6.08     3.33     1.25 <
   3  -4  28     6.17     8.24     3.20 <
   4  -4  28     4.50     4.46     1.97 <
  -3   5  28   294.51   283.63    10.33 o
  -2   5  28   224.55   187.80     9.20 o
  -1   5  28   981.36  1006.03    17.89 o
   0   5  28    27.95    28.09     3.49 o
   0  -5  28    28.38    34.31     5.79 o
   1   5  28   499.98   552.31    26.24 o
   1  -5  28   501.06   557.25    16.37 o
   2   5  28   226.72   215.14    10.66 o
   3   5  28    33.47    24.84     3.49 o
   3  -5  28    33.68    29.23     4.53 o
  -3   6  28     5.69     2.48     1.35 <
  -2   6  28    12.29     9.91     2.28 o
  -1   6  28    86.09    85.62     6.10 o
   0   6  28    55.65    58.11     5.09 o
   1   6  28   189.10   182.92     7.60 o
   2   6  28    54.98    43.27     6.75 o
   3   6  28    14.91     4.01     1.94 <
  -2   7  28    40.88    41.46     5.33 o
  -1   7  28    54.21    49.31     4.32 o
   0   7  28    12.47    16.21     2.54 o
   1   7  28   157.72   148.21     7.31 o
   2   7  28    65.73    59.67     4.65 o
  -1   8  28    46.51    48.01     5.22 o
   0   8  28   108.09   119.54     8.52 o
   1   8  28     2.84     3.55     1.06 o
  -4   0  29    25.52    23.91     2.94 o
  -3   0  29    16.80    15.62     2.14 o
  -2   0  29   345.20   329.04    17.50 o
  -1   0  29    56.02    43.46     6.00 o
   0   0  29   222.60   215.16     9.23 o
   1   0  29     9.77    12.53     2.14 o
   2   0  29    27.17    29.65     3.89 o
   3   0  29    79.79    78.86     6.12 o
   4   0  29    18.47    16.62     3.49 o
  -4   1  29    55.22    56.43     4.77 o
  -4  -1  29    55.88    60.04     4.87 o
  -3   1  29    65.51    62.72     4.59 o
  -3  -1  29    65.73    63.31     7.72 o
  -2   1  29   200.25   181.14    13.98 o
  -2  -1  29   203.22   216.21    14.45 o
  -1   1  29   215.64   220.27    13.89 o
  -1  -1  29   217.10   215.82    13.30 o
   0   1  29   130.33   119.54     9.77 o
   0  -1  29   130.32   118.93     9.39 o
   1   1  29   144.91   161.12     8.29 o
   1  -1  29   147.79   171.20    11.88 o
   2   1  29  1148.04  1053.14    33.52 o
   2  -1  29  1146.61  1121.54    31.60 o
   3   1  29   171.16   177.73    13.33 o
   3  -1  29   173.27   167.32     8.71 o
   4   1  29    40.84    39.90     5.45 o
   4  -1  29    40.78    40.40     5.41 o
  -4   2  29    59.87    51.25     3.77 o
  -4  -2  29    58.90    56.10     6.69 o
  -3   2  29   279.39   272.76     8.10 o
  -2   2  29   263.67   271.76    11.82 o
  -1   2  29   486.09   498.21    21.09 o
   0   2  29   362.52   356.00    17.32 o
   0  -2  29   365.14   361.15    16.90 o
   1  -2  29   151.11   170.86    12.11 o
   2   2  29  1014.73   968.43    32.46 o
   2  -2  29  1010.10   961.34    29.62 o
   3  -2  29   371.96   394.52    13.10 o
   4   2  29   118.43   130.62     6.56 o
   4  -2  29   116.31   127.67     9.41 o
  -4   3  29    76.00    74.42     6.95 o
  -3   3  29    15.48    18.10     2.47 o
  -2   3  29   692.78   697.65    12.91 o
  -1   3  29  1177.47  1134.43    23.32 o
   0  -3  29     7.21     6.26     2.59 <
   1  -3  29   414.72   426.32    19.75 o
   2   3  29   209.40   209.79     7.31 o
   2  -3  29   210.40   199.49     9.66 o
   3   3  29     7.54     6.30     2.37 <
   3  -3  29     7.30     4.21     1.66 <
   4   3  29    83.51    88.35     7.05 o
   4  -3  29    83.65    85.32     7.48 o
  -4   4  29   141.77   116.14     8.12 o
  -3   4  29   285.46   264.06    10.55 o
  -2   4  29   239.89   236.97    10.31 o
  -1   4  29    69.12    58.75     7.84 o
   0  -4  29   113.65   103.27     9.70 o
   1  -4  29    32.18    34.20     6.02 o
   2   4  29    61.86    56.68     5.92 o
   2  -4  29    61.62    55.50     7.23 o
   3   4  29   313.64   278.73    11.54 o
   4  -4  29     5.50     1.07     0.25 o
  -3   5  29     7.63    10.84     1.96 o
  -2   5  29    36.23    46.83     4.59 o
  -1   5  29    99.83    94.03     6.50 o
   0   5  29   229.20   224.43     9.94 o
   0  -5  29   228.60   209.25    14.17 o
   1   5  29   251.33   223.82    16.74 o
   1  -5  29   250.51   236.27    14.70 o
   2   5  29    18.45    18.75     3.15 o
   3   5  29    46.78    42.52     4.44 o
  -3   6  29    97.57    95.35     7.44 o
  -2   6  29    65.69    64.73     5.09 o
  -1   6  29    35.99    32.70     3.56 o
   0   6  29   350.75   377.96    12.73 o
   1   6  29    10.87    10.91     2.48 o
   1  -6  29    10.94     9.42     2.75 o
   2   6  29    64.89    69.11     8.71 o
   3   6  29    30.65    18.51     4.25 o
  -2   7  29     6.01     6.03     2.43 <
  -1   7  29   108.29   113.12     6.41 o
   0   7  29    36.70    34.93     3.62 o
   1   7  29   124.83   144.32     7.02 o
   2   7  29    79.04    69.24     5.01 o
  -1   8  29    32.10    41.09     4.69 o
   0   8  29    15.88    18.89     2.28 o
  -4   0  30     3.64     1.45     0.92 <
  -3   0  30     3.56     3.11     1.37 <
  -2   0  30   265.58   257.41    16.09 o
  -1   0  30    35.67    43.92     6.04 o
   0   0  30    94.60    98.35     6.25 o
   1   0  30    42.20    45.15     4.39 o
   2   0  30   936.87   883.85    20.68 o
   3   0  30    14.88    18.62     2.85 o
   4   0  30     2.93     5.48     1.71 o
  -4   1  30   106.50   102.01     6.33 o
  -4  -1  30   107.50   107.54     6.37 o
  -3   1  30   102.77   104.07     7.09 o
  -3  -1  30   101.75   106.78    10.09 o
  -2   1  30   245.18   243.08    16.00 o
  -2  -1  30   242.82   241.96    15.17 o
  -1   1  30   165.58   169.36    12.47 o
  -1  -1  30   166.49   172.19    12.38 o
   0   1  30    98.58    82.46     8.52 o
   0  -1  30    97.15    87.88     8.26 o
   1   1  30   440.64   414.29    19.80 o
   1  -1  30   437.90   441.96    19.34 o
   2   1  30   504.54   494.53    23.25 o
   2  -1  30   506.34   499.98    21.34 o
   3   1  30   217.85   221.21    14.41 o
   3  -1  30   218.16   218.71     9.85 o
   4   1  30    23.52    27.09     4.45 o
   4  -1  30    23.13    22.41     4.07 o
  -4   2  30    35.06    38.21     3.66 o
  -4  -2  30    35.21    41.92     5.34 o
  -3   2  30   720.01   724.08    18.51 o
  -2   2  30    66.26    66.27     5.87 o
  -1   2  30   140.46   159.58    12.35 o
   0   2  30    63.40    51.90     6.79 o
   0  -2  30    63.25    51.28     6.59 o
   1  -2  30   616.00   583.35    22.79 o
   2   2  30   138.95   132.51    12.09 o
   2  -2  30   138.69   129.97    10.99 o
   3  -2  30   807.97   794.95    18.60 o
   4   2  30    72.64    78.32     4.92 o
   4  -2  30    73.75    69.23     6.69 o
  -4   3  30    19.00    15.65     3.32 o
  -3   3  30   325.56   319.10    11.82 o
  -2   3  30   832.42   836.76    14.22 o
  -1   3  30    19.30    23.12     4.96 o
   0  -3  30    16.39    22.13     4.58 o
   1  -3  30    17.74    18.99     4.08 o
   2   3  30    90.30    97.04     6.05 o
   2  -3  30    89.85    83.30     6.39 o
   3   3  30    51.91    48.03     6.18 o
   3  -3  30    51.43    44.56     6.41 o
   4   3  30     3.24     5.88     1.98 <
   4  -3  30     3.18     5.85     1.82 o
  -4   4  30    10.09    13.47     2.69 o
  -3   4  30    43.32    44.08     4.31 o
  -2   4  30    63.47    62.34     5.34 o
  -1   4  30    86.90   102.66     6.83 o
   0  -4  30   340.30   312.00    16.95 o
   1   4  30   456.64   431.16    14.83 o
   1  -4  30   456.63   447.11    14.66 o
   2   4  30    83.45    60.39     5.82 o
   2  -4  30    83.71    79.56     8.29 o
   3   4  30     2.01     1.28     1.13 <
   4  -4  30    18.80    12.82     2.80 o
  -3   5  30    90.64    79.43     5.31 o
  -2   5  30   135.63   133.91     7.68 o
  -1   5  30   252.22   250.97    10.61 o
   0   5  30     8.28     7.50     1.94 o
   1   5  30   264.76   274.83    12.00 o
   1  -5  30   263.48   272.95    15.95 o
   2   5  30   229.30   218.21    10.45 o
   3   5  30    66.77    67.16     5.04 o
  -3   6  30    36.11    38.41     4.72 o
  -2   6  30    63.70    52.65     4.43 o
  -1   6  30    95.05    99.43     6.42 o
   0   6  30     1.70     3.65     1.48 <
   1   6  30   169.07   164.37     9.02 o
   1  -6  30   168.50   182.10    12.20 o
   2   6  30     8.76     4.48     1.28 o
   3   6  30    81.80    80.52     5.04 o
   3  -6  30    81.29    69.21     6.46 o
  -2   7  30    24.55    24.11     3.90 o
  -1   7  30    64.29    60.48     4.54 o
   0   7  30    33.92    33.32     3.44 o
   1   7  30    57.14    56.42     4.28 o
   2   7  30    35.12    36.67     4.43 o
   0   8  30    24.85    29.81     4.06 o
  -4   0  31     2.84     2.30     0.96 <
  -3   0  31   690.47   696.54    14.53 o
  -2   0  31     7.08     6.39     3.72 <
  -1   0  31  1050.73  1007.03    30.37 o
   0   0  31   123.60   101.99     9.04 o
   1   0  31   165.67   177.10     9.10 o
   2   0  31   131.20   111.04     7.34 o
   3   0  31    20.58     9.22     3.32 <
   4   0  31    29.69    36.42     5.06 o
  -4   1  31    37.56    32.18     3.61 o
  -4  -1  31    37.33    29.31     4.77 o
  -3   1  31   212.66   202.20     9.81 o
  -3  -1  31   212.50   237.91    14.95 o
  -2   1  31  2444.99  2475.88    50.93 o
  -2  -1  31  2447.50  2488.09    48.84 o
  -1   1  31    38.96    48.73     6.67 o
  -1  -1  31    38.36    38.67     6.00 o
   0   1  31   235.09   201.70    13.63 o
   0  -1  31   235.11   219.11    13.47 o
   1   1  31    86.55    86.25     9.37 o
   1  -1  31    85.39    81.32     8.38 o
   2   1  31   254.32   282.40    18.52 o
   2  -1  31   254.62   250.59    15.46 o
   3   1  31   201.92   209.16    14.18 o
   3  -1  31   203.11   213.79     9.73 o
   4   1  31    90.27    88.61     7.39 o
   4  -1  31    90.00    89.16     7.70 o
  -4   2  31     7.43     7.38     1.62 o
  -4  -2  31     7.28     4.83     2.23 <
  -3   2  31   262.69   269.96    11.22 o
  -2   2  31   122.26   128.08     6.49 o
  -1   2  31   577.53   553.03    23.10 o
   0   2  31    91.23    91.61     9.10 o
   0  -2  31    91.03    79.55     8.23 o
   1   2  31   882.38   892.57    30.04 o
   1  -2  31   879.33   873.18    28.33 o
   2   2  31   380.62   390.21     8.77 o
   2  -2  31   380.82   394.98    11.17 o
   3   2  31   250.66   259.50    14.51 o
   3  -2  31   248.88   258.17    10.50 o
   4   2  31     8.77    11.27     1.77 o
   4  -2  31     9.09    13.56     2.87 o
  -4   3  31    82.60    87.75     7.33 o
  -3   3  31    96.18   107.35     6.73 o
  -2   3  31    85.58    85.44     4.70 o
  -1   3  31    62.80    53.62     7.02 o
   0  -3  31   168.00   162.83    12.07 o
   1  -3  31    75.04    69.77     8.10 o
   2   3  31   486.90   465.20    11.27 o
   2  -3  31   489.31   471.27    14.98 o
   3   3  31    13.60    11.97     3.29 o
   3  -3  31    13.90    11.36     3.36 o
   4   3  31    54.42    57.55     5.39 o
   4  -3  31    54.72    66.64     6.29 o
  -4   4  31   116.01    99.75     7.06 o
  -3   4  31    16.19    14.44     2.45 o
  -2   4  31   304.79   288.31    11.32 o
  -1   4  31   106.54    97.11     6.61 o
   0   4  31    42.28    41.55     5.98 o
   0  -4  31    42.46    44.22     6.19 o
   1   4  31   200.73   200.02     8.03 o
   1  -4  31   201.44   209.43    10.09 o
   2   4  31    17.94    21.89     3.94 o
   2  -4  31    17.70    20.75     4.55 o
   3   4  31   155.44   151.38    10.41 o
   3  -4  31   154.86   168.07    11.29 o
  -3   5  31    17.99    11.98     2.00 o
  -2   5  31    55.40    49.43     4.63 o
  -1   5  31    37.14    38.34     4.19 o
   0   5  31   130.74   121.24    10.22 o
   1   5  31    69.54    64.66     5.92 o
   1  -5  31    69.11    76.04     8.52 o
   2   5  31    73.96    86.11     6.65 o
   3   5  31     1.58     3.20     2.19 <
   3  -5  31     1.58     3.10     1.84 <
  -3   6  31     5.03     5.14     1.74 <
  -2   6  31    65.99    60.60     4.69 o
  -1   6  31    53.25    62.77     5.05 o
   0   6  31    60.04    63.82     5.10 o
   1   6  31    12.29    17.40     4.10 o
   1  -6  31    12.32    10.78     2.92 o
   2   6  31    69.32    64.03     5.30 o
   3  -6  31    10.32    10.79     2.47 o
  -2   7  31    16.55    13.93     2.83 o
  -1   7  31     2.42     3.57     1.07 o
   0   7  31    40.81    44.12     3.80 o
   1   7  31     9.66     7.86     1.47 o
   2   7  31    15.03    16.36     2.81 o
  -4   0  32    66.68    70.22     5.08 o
  -3   0  32   234.58   227.90    10.29 o
  -2   0  32     0.39     1.32     2.80 <
  -1   0  32    18.79    23.13     4.65 o
   0   0  32    45.91    43.53     6.13 o
   1   0  32    20.97    20.48     3.04 o
   2   0  32     2.72     2.28     1.88 <
   3   0  32    95.30    88.21     9.08 o
   4   0  32     7.78    11.06     3.16 o
  -4   1  32    99.57    97.73     5.85 o
  -4  -1  32    99.55    95.59     8.42 o
  -3   1  32    55.36    54.36     5.20 o
  -3  -1  32    55.58    57.56     7.47 o
  -2   1  32  2137.07  2151.23    47.82 o
  -2  -1  32  2140.55  2218.15    46.56 o
  -1   1  32  1406.85  1340.09    36.38 o
  -1  -1  32  1412.40  1345.97    35.53 o
   0  -1  32     8.15     9.29     3.02 o
   1   1  32    67.82   120.88    11.64 o
   1  -1  32    67.33    90.59     9.58 o
   2   1  32    75.93    66.66     4.57 o
   2  -1  32    75.89    47.28     4.25 o
   3   1  32   115.40   120.37    10.67 o
   3  -1  32   115.30   122.94     7.32 o
   4   1  32    17.53    19.81     2.52 o
   4  -1  32    17.03    17.12     3.31 o
  -4   2  32    22.36    20.40     2.58 o
  -4  -2  32    22.59    18.34     3.14 o
  -3   2  32    83.11    78.70     6.15 o
  -2   2  32   418.96   431.42    11.90 o
  -1   2  32    33.16    37.58     6.12 o
   0  -2  32   455.09   455.57    19.94 o
   1   2  32   243.98   246.22    15.83 o
   1  -2  32   245.49   253.95    15.38 o
   2   2  32   146.57   159.27     5.67 o
   2  -2  32   148.01   158.79     7.17 o
   3   2  32    75.92    77.34     7.96 o
   3  -2  32    76.37    67.58     5.37 o
   4   2  32     5.22     5.71     1.94 <
   4  -2  32     5.14     2.97     1.40 <
  -4   3  32    27.88    17.39     3.41 o
  -3   3  32    33.52    40.19     3.93 o
  -2   3  32   106.74    99.87     5.53 o
  -1   3  32    87.81    99.54     9.87 o
   0  -3  32   267.21   296.58    16.51 o
   1  -3  32    43.33    44.22     6.22 o
   2   3  32    86.83    81.01     5.61 o
   2  -3  32    86.72    79.58     8.52 o
   3   3  32    45.56    49.99     6.32 o
   3  -3  32    46.33    34.71     5.44 o
   4   3  32   231.59   240.45    10.68 o
   4  -3  32   230.71   233.70    11.25 o
  -3   4  32    48.86    49.90     4.29 o
  -2   4  32    46.39    45.38     4.54 o
  -1   4  32   173.00   179.23     8.87 o
   0   4  32    22.27    28.30     4.89 o
   0  -4  32    22.42    22.50     4.12 o
   1   4  32   333.41   316.51    10.14 o
   1  -4  32   331.22   305.58    17.26 o
   2   4  32    24.22    25.01     3.35 o
   2  -4  32    24.05    24.94     4.89 o
   3   4  32     4.45     7.42     2.76 <
   3  -4  32     4.34     6.08     2.18 <
  -3   5  32    23.20    26.21     2.93 o
  -2   5  32   177.50   181.79     8.57 o
  -1   5  32    73.43    74.80     5.70 o
   0   5  32    15.47    19.17     4.30 o
   1   5  32    22.61    17.56     3.99 o
   1  -5  32    22.31    17.12     4.40 o
   2   5  32    73.41    63.22     9.14 o
   3  -5  32    40.09    43.36     5.14 o
  -2   6  32    28.02    24.40     3.04 o
  -1   6  32    13.02    13.14     2.41 o
   0   6  32    31.83    35.32     3.80 o
   1   6  32    24.13    26.37     4.59 o
   1  -6  32    23.68    20.04     3.95 o
   2   6  32    82.67    90.34     7.47 o
  -2   7  32    28.96    29.01     3.77 o
  -1   7  32     2.54     2.69     1.10 <
   0   7  32     9.07    11.93     1.92 o
   0  -7  32     8.82    10.28     2.55 o
   1   7  32    19.32    17.86     3.29 o
  -4   0  33   311.07   306.23    10.19 o
  -3   0  33   551.89   566.53    23.58 o
  -2   0  33    42.80    42.63     4.70 o
  -1   0  33   445.75   393.32    19.75 o
   0   0  33     9.25    11.38     3.30 o
   1   0  33    21.98    28.20     3.94 o
   2   0  33    45.19    45.05     3.07 o
   3   0  33    53.24    52.50     6.92 o
   4   0  33    14.96    12.61     2.66 o
  -4   1  33    68.24    66.05     4.76 o
  -4  -1  33    69.16    74.35     7.15 o
  -3   1  33    83.27    81.54     4.88 o
  -3  -1  33    83.38    86.43     8.84 o
  -2   1  33    45.03    46.24     4.02 o
  -2  -1  33    45.45    47.19     4.80 o
  -1   1  33   256.00   259.89    16.30 o
  -1  -1  33   256.44   247.31    15.59 o
   0  -1  33    16.28    13.41     3.97 o
   1   1  33   251.96   251.03    16.02 o
   1  -1  33   251.36   244.62    15.27 o
   2   1  33    34.70    31.37     2.84 o
   2  -1  33    34.04    34.31     3.31 o
   3   1  33     9.13     5.56     2.14 <
   3  -1  33     8.84     7.44     1.79 o
   4   1  33    36.92    38.88     3.32 o
   4  -1  33    36.97    38.55     4.59 o
  -4   2  33    28.89    25.15     2.80 o
  -3   2  33   191.47   184.04     9.07 o
  -2   2  33   421.50   441.40    12.07 o
  -1   2  33   218.37   212.91    14.68 o
   0  -2  33   215.78   222.18    14.19 o
   1   2  33   140.29   126.67    11.52 o
   1  -2  33   139.76   137.18    11.60 o
   2   2  33    75.76    73.82     3.91 o
   2  -2  33    75.81    73.21     4.83 o
   3   2  33    62.24    58.25     6.73 o
   3  -2  33    61.41    61.07     5.03 o
   4   2  33    18.06    15.21     2.87 o
   4  -2  33    17.93    18.01     3.19 o
  -4   3  33    43.40    37.07     4.47 o
  -3   3  33    36.44    33.86     5.40 o
  -2   3  33    62.20    56.77     4.12 o
  -1   3  33   523.94   531.35    12.91 o
   0  -3  33   323.38   332.31    17.64 o
   1   3  33    49.06    62.04     4.61 o
   1  -3  33    48.97    55.64     5.49 o
   2   3  33   111.00   108.95     7.40 o
   2  -3  33   111.58   118.76    10.55 o
   3   3  33   131.60   133.86     9.90 o
   3  -3  33   130.84   141.63    10.35 o
   4  -3  33    24.70    25.08     3.56 o
  -3   4  33    23.04    22.88     2.84 o
  -2   4  33   147.11   143.01     7.82 o
  -1   4  33    30.01    42.85     6.38 o
   0   4  33    18.38    15.62     3.95 o
   0  -4  33    18.59    13.99     3.25 o
   1   4  33   273.93   292.96    10.94 o
   1  -4  33   274.00   312.86    17.42 o
   2   4  33    10.36     5.70     2.16 <
   2  -4  33    10.20    11.43     3.57 o
   3   4  33    13.42    16.66     3.12 o
   3  -4  33    13.39    13.63     2.95 o
  -3   5  33     2.02     0.49     0.55 <
  -2   5  33    72.52    67.08     5.21 o
  -1   5  33    95.19   100.85     6.61 o
   0   5  33    85.30    85.73     8.50 o
   1   5  33   374.30   380.05    17.51 o
   1  -5  33   373.78   391.79    18.70 o
   2   5  33   148.19   145.94    10.14 o
   3  -5  33    50.43    58.36     5.91 o
  -2   6  33    33.32    35.78     3.35 o
  -1   6  33    70.89    81.38     5.55 o
   0   6  33    19.89    19.50     2.65 o
   1   6  33    81.45    83.53     7.78 o
   1  -6  33    80.82    86.27     8.06 o
   2   6  33    30.08    32.97     4.38 o
  -1   7  33    19.67    21.11     2.44 o
   0   7  33    36.27    44.31     3.71 o
   0  -7  33    36.68    40.88     5.22 o
   1   7  33     1.64     0.97     0.96 <
  -4   0  34     0.82     0.70     0.75 <
  -3   0  34    24.15    29.40     5.51 o
  -2   0  34   855.73   898.63    21.38 o
  -1   0  34    22.51    24.61     5.02 o
   0   0  34    33.21    35.41     5.58 o
   1   0  34    40.38    26.47     5.01 o
   2   0  34    64.85    55.03     4.48 o
   3   0  34    72.62    77.46     8.25 o
   4   0  34    29.95    29.30     4.01 o
  -4   1  34    35.39    32.55     3.18 o
  -4  -1  34    34.97    36.13     4.88 o
  -3   1  34   216.97   229.57     8.14 o
  -3  -1  34   217.30   218.66    14.22 o
  -2   1  34   944.29   955.93    22.31 o
  -2  -1  34   941.41   988.33    30.82 o
  -1   1  34   839.42   819.09    29.30 o
  -1  -1  34   838.01   811.32    28.29 o
   0  -1  34   196.71   211.55    13.95 o
   1  -1  34    53.65    58.26     7.98 o
   2   1  34   108.10    91.28     5.06 o
   2  -1  34   107.87    79.16     5.22 o
   3   1  34    11.75     5.45     2.85 <
   3  -1  34    11.60     6.37     2.47 <
   4   1  34    27.86    29.01     3.96 o
   4  -1  34    28.12    25.58     3.53 o
  -4   2  34   140.63   141.44     6.45 o
  -3   2  34    55.08    50.45     4.71 o
  -2   2  34    31.03    35.05     4.12 o
  -1   2  34   125.11   113.23    10.83 o
   0  -2  34   195.94   204.43    13.63 o
   1   2  34    12.69    15.75     4.54 o
   1  -2  34    12.34    11.43     1.81 o
   2   2  34    71.79    73.75     4.23 o
   2  -2  34    71.64    69.93     5.77 o
   3   2  34    32.01    34.34     5.24 o
   3  -2  34    31.64    26.79     3.21 o
   4   2  34     8.92     6.43     1.68 o
   4  -2  34     8.99     5.15     1.48 o
  -4   3  34    45.55    43.07     4.64 o
  -3   3  34    52.20    55.43     6.83 o
  -2   3  34     3.47     3.85     1.57 <
  -1   3  34   101.35   104.51     5.82 o
   0   3  34   681.85   672.27    23.27 o
   0  -3  34   682.85   703.45    18.27 o
   1   3  34    46.40    56.10     7.82 o
   1  -3  34    45.04    49.23     5.01 o
   2   3  34    27.21    16.87     3.64 o
   2  -3  34    27.22    19.83     4.29 o
   3   3  34    26.41    28.18     4.33 o
   3  -3  34    26.64    30.65     3.43 o
  -3   4  34     4.60     2.00     1.88 <
  -2   4  34    26.77    27.00     3.47 o
  -1   4  34    47.10    54.87     7.28 o
   0   4  34    47.21    45.94     6.06 o
   1   4  34   295.41   286.78    10.68 o
   1  -4  34   298.11   309.12    17.36 o
   2   4  34   105.46    98.07     8.71 o
   2  -4  34   104.48   108.66     9.76 o
   3   4  34    58.26    52.32     5.67 o
   3  -4  34    58.77    51.44     5.90 o
  -3   5  34     3.90     5.82     1.87 o
  -2   5  34     5.38     5.96     1.65 o
  -1   5  34    39.03    44.11     4.32 o
   0   5  34   613.23   605.81    22.46 o
   1   5  34    50.83    49.02     6.12 o
   1  -5  34    51.42    58.44     7.38 o
   2   5  34   120.17   120.16     8.90 o
   3  -5  34    14.38    16.34     3.12 o
  -2   6  34    87.09    91.66     5.24 o
  -1   6  34   205.56   211.91     8.78 o
   0   6  34   319.54   325.60    15.58 o
   0  -6  34   321.20   318.32    16.00 o
   1   6  34   235.51   241.03    12.99 o
   1  -6  34   234.48   228.71    12.93 o
   2   6  34    13.10    11.97     2.48 o
  -1   7  34    88.93    89.32     4.92 o
   0   7  34     2.26     3.43     1.25 <
   1   7  34    68.77    64.77     5.81 o
  -4   0  35    40.10    34.21     3.18 o
  -3   0  35   292.90   282.78    16.13 o
  -2   0  35    54.16    54.77     7.23 o
  -1   0  35    39.11    33.71     5.92 o
   0   0  35     4.43     5.90     2.31 <
   1   0  35    20.66    26.53     4.79 o
   2   0  35    27.40    28.87     3.13 o
   3   0  35    26.18    26.65     5.26 o
   4   0  35    26.00    32.58     2.81 o
  -4   1  35    46.30    44.58     3.59 o
  -4  -1  35    46.56    49.78     5.37 o
  -3   1  35   100.07    95.70     5.21 o
  -3  -1  35    99.22   103.27     9.49 o
  -2   1  35   520.01   553.97    23.80 o
  -2  -1  35   520.58   575.50    23.61 o
  -1   1  35   558.14   563.39    24.49 o
  -1  -1  35   560.83   547.39    23.70 o
   0  -1  35    77.47    69.30     8.12 o
   1   1  35   107.93   123.94     8.05 o
   1  -1  35   108.19   114.54     6.14 o
   2   1  35    56.38    51.71     4.34 o
   2  -1  35    56.16    55.98     5.31 o
   3   1  35    52.16    51.70     6.89 o
   3  -1  35    51.89    44.44     6.06 o
   4   1  35    65.59    79.59     6.29 o
   4  -1  35    66.20    75.85     6.07 o
  -4   2  35    13.91    12.04     1.69 o
  -3   2  35    71.72    70.07     5.39 o
  -2   2  35    75.89    79.70     6.10 o
  -1   2  35   519.62   522.06    16.52 o
   0  -2  35   446.29   427.03    20.10 o
   1   2  35   198.29   205.23    10.33 o
   1  -2  35   197.38   202.69     8.14 o
   2   2  35    66.15    61.00     3.82 o
   2  -2  35    65.99    65.06     5.51 o
   3   2  35    33.44    34.68     5.00 o
   3  -2  35    33.37    34.03     3.47 o
  -3   3  35     3.38     2.25     2.06 <
  -2   3  35   103.09   100.33     5.44 o
  -1   3  35    92.54   104.85     7.06 o
   0   3  35   569.37   634.15    26.09 o
   0  -3  35   568.10   655.43    17.65 o
   1   3  35   243.04   217.09    15.28 o
   1  -3  35   242.54   215.59    14.52 o
   2   3  35    37.56    28.34     5.01 o
   2  -3  35    36.99    30.81     5.67 o
   3   3  35     2.05     4.86     1.99 <
   3  -3  35     2.03     1.41     1.02 <
  -3   4  35    79.26    72.24     7.09 o
  -2   4  35    39.91    36.46     3.76 o
  -1   4  35   199.38   204.95    13.17 o
   0   4  35    20.48    20.73     4.35 o
   0  -4  35    19.83    20.36     4.47 o
   1   4  35    69.36    81.13     5.63 o
   1  -4  35    69.14    72.78     8.35 o
   2   4  35    36.17    33.40     5.00 o
   2  -4  35    36.38    30.53     5.08 o
   3   4  35   101.57   101.84     7.66 o
   3  -4  35   100.73   105.56     7.98 o
  -3   5  35    20.03    17.55     2.94 o
  -2   5  35     5.73     7.29     1.72 o
  -1   5  35   135.30   139.21     7.39 o
   0   5  35    92.48   105.96     9.36 o
   0  -5  35    93.43   118.22    10.38 o
   1   5  35   143.42   137.71    10.28 o
   1  -5  35   142.46   134.78    10.95 o
   2   5  35    78.62    86.06     7.30 o
   2  -5  35    79.45    85.49     7.71 o
  -2   6  35    40.64    43.44     3.59 o
  -1   6  35   125.42   126.21     6.52 o
   0   6  35   137.61   140.63     9.95 o
   0  -6  35   137.20   136.93    10.33 o
   1   6  35    18.13    15.65     3.42 o
   1  -6  35    18.31    19.56     3.65 o
   2   6  35    74.59    84.58     6.51 o
  -1  -7  35    35.65    35.41     4.47 o
   0   7  35   100.47    98.24     5.03 o
   0  -7  35   101.13    96.20     7.42 o
  -4   0  36   102.45   121.69     8.51 o
  -3   0  36    18.72    30.58     5.50 o
  -2   0  36     2.03     5.91     2.26 <
  -1   0  36    53.90    54.32     5.19 o
   0   0  36    83.99   101.43     9.79 o
   1   0  36    14.75    15.33     2.02 o
   2   0  36    10.43     9.46     1.58 o
   3   0  36    83.27    96.15     8.89 o
   4   0  36    30.02    28.58     3.63 o
  -4   1  36    15.64    11.93     1.86 o
  -4  -1  36    15.72    10.28     2.38 o
  -3   1  36   249.34   240.42     9.97 o
  -3  -1  36   247.27   245.54    14.29 o
  -2   1  36    41.51    43.41     6.76 o
  -2  -1  36    40.91    43.33     6.61 o
  -1   1  36   265.81   280.64    12.25 o
  -1  -1  36   263.48   260.44    11.50 o
   0   1  36    18.60    18.29     4.86 o
   0  -1  36    18.39    19.24     4.03 o
   1   1  36   363.61   364.96    13.81 o
   1  -1  36   360.89   359.59    10.87 o
   2   1  36    56.52    51.96     3.55 o
   2  -1  36    56.04    48.01     4.85 o
   3   1  36    23.12    24.31     3.10 o
   3  -1  36    23.31    18.25     4.13 o
   4   1  36    21.34    28.32     3.49 o
  -3   2  36     3.79     3.02     0.95 o
  -2   2  36     1.80     0.79     1.14 <
  -1   2  36    10.51    11.10     2.56 o
   0   2  36    42.24    32.21     5.61 o
   0  -2  36    42.13    34.45     3.98 o
   1   2  36    84.50    89.34     6.68 o
   1  -2  36    85.33    91.49     5.42 o
   2   2  36    21.34    21.77     2.29 o
   2  -2  36    21.25    27.69     3.67 o
   3   2  36   120.87   108.28     8.70 o
   3  -2  36   120.07   110.30     9.13 o
  -3   3  36    93.20    99.15     8.39 o
  -2   3  36    76.81    84.57     6.13 o
  -1   3  36   170.94   176.04     9.07 o
   0   3  36   220.67   206.88    14.73 o
   0  -3  36   219.57   210.28    14.13 o
   1   3  36   218.48   214.16    15.30 o
   1  -3  36   219.23   210.46    14.35 o
   2   3  36    96.71    82.65     7.98 o
   2  -3  36    97.29    91.13     9.10 o
   3   3  36     9.59     9.84     2.68 o
   3  -3  36     9.76    10.04     1.91 o
  -3   4  36    30.94    27.82     4.17 o
  -2   4  36    77.44    93.17     6.03 o
  -1   4  36   169.97   185.38    12.63 o
   0   4  36    49.90    55.15     6.71 o
   0  -4  36    49.66    48.90     6.98 o
   1   4  36   368.17   396.77    17.29 o
   1  -4  36   367.56   382.26    18.87 o
   2   4  36    58.64    50.66     6.11 o
   2  -4  36    57.84    58.59     6.83 o
   3   4  36    33.42    32.48     4.35 o
   3  -4  36    33.03    32.84     4.26 o
  -2   5  36   148.13   154.50     7.24 o
  -1   5  36    87.16    96.62     6.07 o
   0   5  36   331.36   328.31    16.02 o
   0  -5  36   330.38   323.80    16.82 o
   1   5  36    74.04    76.44     7.40 o
   1  -5  36    74.46    85.00     8.29 o
   2   5  36    13.00    12.47     2.62 o
   2  -5  36    12.95     5.72     1.89 o
  -2   6  36    57.41    59.60     3.89 o
  -1   6  36    14.44    14.44     2.25 o
   0   6  36   215.91   221.60    12.23 o
   0  -6  36   217.11   208.85    12.31 o
   1   6  36    57.04    49.88     5.54 o
   1  -6  36    56.97    52.82     5.97 o
  -4   0  37    93.74   100.37     7.33 o
  -3   0  37   320.50   342.18    17.18 o
  -2   0  37   138.54   141.09    11.80 o
  -1   0  37    47.79    50.36     5.06 o
   0   0  37     1.05     0.48     1.03 <
   1   0  37    43.25    31.70     3.22 o
   2   0  37    14.52    14.29     2.40 o
   3   0  37    27.68    24.05     4.24 o
  -3   1  37     8.82     8.67     2.42 o
  -3  -1  37     8.92     9.29     2.34 o
  -2   1  37   245.13   247.83    15.90 o
  -2  -1  37   245.85   264.69    15.84 o
  -1   1  37   217.02   230.59    11.10 o
  -1  -1  37   218.29   235.40    15.07 o
   0   1  37   111.18   120.32    11.49 o
   0  -1  37   111.93   111.64    10.34 o
   1   1  37    23.26    33.36     4.23 o
   1  -1  37    23.19    34.97     3.50 o
   2   1  37   252.35   249.87     7.66 o
   2  -1  37   253.28   244.39    10.82 o
   3   1  37   108.53   114.98     6.57 o
   3  -1  37   109.33   116.92     9.49 o
  -3   2  37     5.71     6.67     1.29 o
  -2   2  37    19.85    20.66     3.22 o
  -1   2  37    17.04    14.23     4.02 o
   0   2  37   111.37   133.36    12.07 o
   0  -2  37   110.34   119.59     7.49 o
   1   2  37    26.30    19.52     3.37 o
   1  -2  37    26.48    25.89     3.59 o
   2   2  37   121.43   123.69     5.27 o
   2  -2  37   121.33   133.55     7.79 o
   3   2  37    17.06    17.69     3.64 o
   3  -2  37    16.58    15.48     3.35 o
  -3   3  37   273.83   271.07    13.53 o
  -2   3  37    78.29    74.57     5.65 o
  -1   3  37   370.51   359.74    12.99 o
   0   3  37    13.84    16.79     4.50 o
   0  -3  37    13.69    12.14     3.39 o
   1   3  37   163.12   162.77    13.40 o
   1  -3  37   163.05   146.51    11.85 o
   2   3  37   206.47   184.09    11.69 o
   2  -3  37   204.17   195.52    13.13 o
   3   3  37    12.77     8.51     2.40 o
   3  -3  37    12.95    11.89     1.99 o
  -3   4  37    34.00    38.78     4.62 o
  -2   4  37    81.08    80.62     5.50 o
  -1   4  37   212.74   211.28    13.18 o
   0   4  37   150.47   157.77    11.24 o
   0  -4  37   152.23   165.15    12.20 o
   1   4  37   125.53   119.57    11.12 o
   1  -4  37   126.40   126.47    10.86 o
   2   4  37     7.64     5.07     2.13 <
   2  -4  37     7.53     8.74     2.61 o
   3   4  37     5.86     5.55     1.71 o
   3  -4  37     5.73     3.81     1.73 <
  -2   5  37    17.88    20.78     2.65 o
  -1   5  37     9.96     5.03     2.42 <
   0   5  37   225.66   237.17    13.28 o
   0  -5  37   224.61   228.85    13.77 o
   1   5  37     3.80     0.23     0.73 <
   1  -5  37     4.07     1.25     1.14 <
   2  -5  37    46.62    49.88     5.56 o
  -1   6  37     4.47     7.08     1.82 o
  -1  -6  37     4.53     8.83     2.76 o
   0   6  37    34.91    29.28     4.54 o
   0  -6  37    34.50    29.70     4.54 o
   1   6  37   151.16   152.14     9.33 o
   1  -6  37   150.60   147.58     9.51 o
  -3   0  38     1.44     1.52     2.09 <
  -2   0  38     5.15     3.23     2.28 <
  -1   0  38   125.99   121.89    11.09 o
   0   0  38     0.33     1.56     0.68 <
   1   0  38    17.55    18.39     3.42 o
   2   0  38    69.07    68.28     4.73 o
   3   0  38    39.55    35.85     5.13 o
  -3   1  38   103.18    99.13     9.08 o
  -3  -1  38   103.32   106.25     9.08 o
  -2   1  38    13.60    10.09     3.63 <
  -2  -1  38    13.82     5.31     2.85 <
  -1   1  38   352.99   381.15    20.27 o
  -1  -1  38   351.13   390.58    19.73 o
   0   1  38    90.93    90.39    10.10 o
   0  -1  38    91.18    85.12     9.11 o
   1   1  38   368.48   371.76    14.11 o
   1  -1  38   370.38   361.78    13.35 o
   2   1  38   242.21   247.79     8.94 o
   2  -1  38   244.72   253.40    10.94 o
   3   1  38    42.23    39.52     5.08 o
   3  -1  38    42.03    36.65     5.21 o
  -3   2  38    60.02    62.67     3.74 o
  -2   2  38    76.23    73.51     5.72 o
  -1   2  38    28.50    27.74     5.58 o
   0   2  38   380.38   355.77    19.98 o
   0  -2  38   381.82   370.26    18.44 o
   1   2  38   182.28   179.20     9.58 o
   1  -2  38   180.45   180.96     9.23 o
   2   2  38    44.87    44.72     3.48 o
   2  -2  38    44.78    47.24     4.60 o
   3   2  38     8.50     4.79     1.87 <
   3  -2  38     8.32     5.88     2.10 <
  -3   3  38    68.56    76.71     4.78 o
  -2   3  38     4.58     9.06     2.17 o
  -1   3  38    23.77    23.58     3.61 o
   0   3  38   125.59   120.47    11.16 o
   0  -3  38   124.93   123.78    10.70 o
   1   3  38    70.95    55.48     7.79 o
   1  -3  38    70.75    59.15     7.27 o
   2   3  38    43.81    45.95     5.56 o
   2  -3  38    43.74    44.87     6.03 o
   3   3  38    81.77    99.48     7.32 o
   3  -3  38    82.09   107.07     7.87 o
  -3   4  38     4.35     4.83     1.90 <
  -2   4  38    40.10    39.56     3.72 o
  -1   4  38    34.00    32.38     4.96 o
  -1  -4  38    34.09    36.93     5.55 o
   0   4  38    43.60    47.75     6.10 o
   0  -4  38    43.12    48.48     6.51 o
   1   4  38    29.67    24.51     5.06 o
   1  -4  38    29.37    30.69     5.34 o
   2   4  38    26.90    29.96     4.28 o
   2  -4  38    26.85    31.96     4.72 o
  -2   5  38     0.95     1.19     0.79 <
  -1   5  38    19.08    18.62     3.81 o
  -1  -5  38    19.79    18.45     3.79 o
   0   5  38    88.04    83.46     7.72 o
   0  -5  38    89.61    87.45     8.32 o
   1   5  38     5.53     7.29     2.31 o
   1  -5  38     5.33     2.84     1.89 <
   2  -5  38    35.02    35.98     4.43 o
  -1   6  38   114.78   106.90     5.33 o
  -1  -6  38   115.90   102.26     7.67 o
   0   6  38     6.44    10.42     2.66 o
   0  -6  38     6.16     8.53     2.24 o
   1   6  38     3.30     1.63     0.35 o
   1  -6  38     3.27     3.57     1.45 <
  -3   0  39    67.00    65.80     7.28 o
  -2   0  39   256.08   255.94    15.70 o
  -1   0  39     0.86     0.80     2.09 <
   0   0  39   184.92   169.73    13.64 o
   1   0  39    19.19    12.16     2.37 o
   2   0  39    76.88    67.01     5.65 o
   3   0  39     1.71     0.63     0.98 <
  -3   1  39    64.08    76.40     7.88 o
  -3  -1  39    64.85    70.22     7.12 o
  -2   1  39    55.73    46.17     6.60 o
  -2  -1  39    55.80    54.80     7.08 o
  -1   1  39    98.49   102.32    10.91 o
   0   1  39   153.69   133.73    12.21 o
   1   1  39   803.78   782.37    20.15 o
   1  -1  39   802.12   773.91    19.34 o
   2   1  39     7.11     4.61     1.48 o
   2  -1  39     7.17     5.92     1.94 o
   3   1  39    32.31    37.51     4.75 o
   3  -1  39    32.08    30.02     4.43 o
  -3   2  39    50.93    61.35     4.62 o
  -2   2  39    91.54    88.73     6.22 o
  -1   2  39    43.21    55.77     7.99 o
   0   2  39   389.49   409.48    21.18 o
   1   2  39    90.75    79.66     6.29 o
   1  -2  39    90.86    79.47     6.04 o
   2   2  39   113.68   115.19     6.54 o
   2  -2  39   112.68   122.50     7.25 o
   3   2  39    91.82    98.32     7.38 o
   3  -2  39    90.94    95.75     7.85 o
  -3   3  39    98.91   114.07     5.56 o
  -2   3  39    74.52    83.30     5.78 o
  -1   3  39   141.57   126.99     7.48 o
   0   3  39    34.82    26.91     5.49 o
   0  -3  39    35.01    23.03     4.84 o
   1   3  39    61.05    57.37     7.66 o
   1  -3  39    60.03    58.83     7.48 o
   2   3  39    29.38    30.43     4.65 o
   2  -3  39    28.78    28.32     4.74 o
   3   3  39    66.31    72.02     5.97 o
   3  -3  39    65.92    65.69     5.96 o
  -2   4  39    31.65    38.39     5.02 o
  -1   4  39     1.25    -0.42     1.10 <
  -1  -4  39     1.08     1.14     0.10 o
   0   4  39    34.24    33.69     5.04 o
   0  -4  39    33.98    38.04     5.63 o
   1   4  39     0.91     2.46     1.37 <
   1  -4  39     0.85     0.21     1.39 <
   2  -4  39    16.96    15.30     3.33 o
  -2   5  39    65.08    68.32     4.28 o
  -1   5  39    66.03    62.39     6.52 o
  -1  -5  39    65.84    64.44     6.68 o
   0   5  39    50.58    49.20     5.76 o
   0  -5  39    50.12    52.13     6.45 o
   1   5  39    39.71    46.16     5.10 o
   1  -5  39    39.55    41.29     5.31 o
   2  -5  39    25.21    25.97     3.63 o
  -1   6  39    62.35    61.17     5.68 o
  -1  -6  39    62.22    55.57     5.39 o
   0   6  39    71.22    80.77     6.56 o
   0  -6  39    70.56    70.96     6.57 o
  -3   0  40     5.33    10.58     2.82 o
  -2   0  40    36.16    28.88     5.20 o
  -1   0  40   227.60   217.73    15.11 o
   0   0  40   227.13   214.23    15.23 o
   1   0  40   461.22   476.10    15.55 o
   2   0  40     7.70     8.14     2.03 o
   3   0  40    74.00    83.57     5.02 o
  -3   1  40    15.72    16.19     3.38 o
  -3  -1  40    15.67    15.64     3.26 o
  -2   1  40    73.91    76.90     8.57 o
  -2  -1  40    74.31    73.85     8.03 o
  -1   1  40    48.66    46.93     7.14 o
   0   1  40    74.55    69.26     8.62 o
   1   1  40   125.37   111.76     7.60 o
   1  -1  40   125.43   124.52     7.66 o
   2   1  40    14.17    11.78     2.15 o
   2  -1  40    13.63    10.84     2.19 o
   3   1  40    87.47    85.93     6.86 o
   3  -1  40    87.29    90.09     7.68 o
  -3   2  40    24.11    28.23     4.27 o
  -2   2  40    95.85   102.10     9.51 o
  -1   2  40    13.71    21.45     5.13 o
   0   2  40    60.39    59.65     7.82 o
   1   2  40    36.14    32.22     4.06 o
   1  -2  40    36.64    35.69     3.98 o
   2   2  40    73.76    75.68     6.97 o
   2  -2  40    73.89    60.55     7.14 o
   3   2  40    60.14    71.62     5.97 o
   3  -2  40    60.59    67.42     6.29 o
  -3   3  40    51.25    58.84     5.50 o
  -2   3  40    87.11    93.83     5.95 o
  -1   3  40    37.96    35.46     4.01 o
   0   3  40     1.44     2.10     1.25 <
   0  -3  40     1.45    -0.09     0.32 <
   1   3  40   199.04   208.76    14.36 o
   1  -3  40   201.33   215.13    13.61 o
   2   3  40    19.33    16.36     3.21 o
   2  -3  40    19.03    22.66     4.27 o
  -2   4  40    10.22    11.07     2.67 o
  -1   4  40    36.67    33.37     4.96 o
   0   4  40    11.95    14.19     3.12 o
   0  -4  40    12.25     9.97     2.35 o
   1   4  40     9.43    12.54     3.49 o
   1  -4  40     9.19     5.44     1.94 <
   2  -4  40     8.04    10.59     2.42 o
  -2   5  40    27.53    30.06     3.90 o
  -1   5  40    26.46    20.03     3.51 o
  -1  -5  40    25.97    24.61     3.94 o
   0   5  40    40.55    38.89     5.12 o
   0  -5  40    40.41    42.55     5.45 o
   1   5  40    30.81    20.66     3.25 o
   1  -5  40    30.90    21.80     3.98 o
   0   6  40    40.13    48.02     4.78 o
   0  -6  40    39.61    41.56     4.74 o
  -3   0  41     8.29     5.79     1.71 o
  -2   0  41    32.93    32.79     5.40 o
  -1   0  41   566.09   596.59    24.51 o
   0   0  41    29.76    24.82     5.47 o
   1   0  41    14.03    24.22     4.30 o
   2   0  41   123.20   112.41     6.86 o
   3   0  41     1.18     1.56     0.90 <
  -3   1  41    30.87    29.91     4.30 o
  -3  -1  41    31.20    32.88     4.64 o
  -2   1  41    72.31    69.16     7.99 o
  -2  -1  41    71.95    69.88     7.79 o
  -1   1  41   131.85   150.83    12.54 o
   0   1  41    23.11    28.05     5.48 o
   1   1  41   187.40   199.82    10.05 o
   1  -1  41   188.35   199.68     9.57 o
   2   1  41   132.58   134.90     7.30 o
   2  -1  41   133.29   133.72     7.43 o
   3   1  41    31.54    29.00     3.73 o
   3  -1  41    31.53    37.43     4.56 o
  -3   2  41    60.59    69.00     6.66 o
  -2   2  41    32.15    29.68     4.94 o
  -1   2  41    53.85    49.27     6.87 o
   0   2  41    13.11    15.31     4.97 o
   1   2  41     9.99     9.80     2.12 o
   1  -2  41    10.34    10.08     2.07 o
   2  -2  41    86.13    86.81     8.15 o
   3   2  41    12.66    12.82     2.41 o
   3  -2  41    13.36    11.86     2.68 o
  -2   3  41    12.12    12.05     2.07 o
  -1   3  41    55.15    54.98     7.51 o
   0   3  41     1.16     0.26     1.51 <
   0  -3  41     1.14    -0.40     1.45 <
   1   3  41    25.25    26.80     5.19 o
   1  -3  41    25.40    30.97     5.13 o
   2   3  41    30.98    33.47     4.28 o
   2  -3  41    30.55    33.02     4.67 o
  -2   4  41    35.91    42.98     5.10 o
  -1   4  41     5.62     8.09     2.24 o
   0   4  41    20.59    20.56     3.55 o
   0  -4  41    20.32    21.00     4.30 o
   1   4  41    32.57    35.07     5.41 o
   1  -4  41    32.34    34.51     4.86 o
   2  -4  41    30.48    29.00     4.06 o
  -1   5  41    78.42    86.42     7.09 o
  -1  -5  41    77.95    87.29     7.03 o
   0   5  41    66.87    74.30     6.61 o
   0  -5  41    66.55    68.71     6.73 o
   1   5  41    81.34    85.62     6.49 o
   1  -5  41    81.72    80.02     7.00 o
  -3   0  42    37.66    42.35     5.09 o
  -2   0  42    44.66    40.59     5.83 o
  -1   0  42   103.17   106.29    10.32 o
   0   0  42     0.08    -1.33     1.55 <
   1   0  42    42.49    39.60     4.46 o
   2   0  42    26.96    21.36     2.95 o
  -3   1  42     5.05     1.98     0.88 <
  -3  -1  42     5.08     4.24     1.53 <
  -2   1  42    16.01    22.40     4.53 o
  -2  -1  42    15.99    13.99     3.20 o
  -1   1  42     6.00     7.30     3.31 <
   0   1  42   269.31   257.03    16.42 o
   1   1  42   159.58   173.24     9.16 o
   1  -1  42   159.29   161.86     8.42 o
   2   1  42    16.15    19.76     3.62 o
   2  -1  42    16.16    18.07     3.94 o
   3  -1  42    20.22    19.80     3.09 o
  -2   2  42     2.82     6.94     3.47 <
  -1   2  42   117.44   108.13    10.17 o
   0   2  42     2.40     4.56     1.63 <
   0  -2  42     2.36     0.40     0.80 <
   1   2  42     7.56     9.41     2.22 o
   1  -2  42     7.63     8.50     2.03 o
   2  -2  42    62.35    58.33     6.65 o
  -2   3  42    22.57    23.95     2.82 o
  -1   3  42    35.96    33.69     5.30 o
   0   3  42    14.53    16.32     4.00 o
   0  -3  42    14.81    19.47     4.19 o
   1   3  42     8.39     8.93     3.35 <
   1  -3  42     8.10    10.22     3.28 o
   2   3  42    25.62    24.58     3.62 o
   2  -3  42    25.58    26.96     4.19 o
  -2   4  42    32.68    30.38     4.07 o
  -1   4  42    33.04    34.82     4.76 o
   0  -4  42    19.79    20.79     3.95 o
   1   4  42     5.02     4.61     1.79 <
   1  -4  42     5.13     6.75     2.71 <
   2  -4  42    38.28    53.71     5.26 o
  -1   5  42     7.75     5.77     1.81 o
   0   5  42    19.96    19.01     3.15 o
   0  -5  42    19.60    21.77     3.67 o
   1  -5  42    15.86    17.29     3.20 o
  -2   0  43    13.43    11.06     2.91 o
  -1   0  43     8.07     3.65     2.18 <
   0   0  43    42.66    48.27     7.07 o
   1   0  43     1.56     1.42     0.96 <
   2   0  43    15.88    21.31     4.00 o
  -2   1  43    22.28    19.61     4.00 o
  -2  -1  43    22.32    23.29     4.02 o
  -1   1  43    22.55    25.31     5.05 o
   0   1  43    52.47    53.08     7.13 o
   1   1  43     1.96     2.72     1.41 <
   1  -1  43     1.88     1.73     1.43 <
   2   1  43    40.13    36.20     4.89 o
   2  -1  43    40.05    45.90     5.66 o
  -2   2  43   145.79   161.05    11.11 o
  -1   2  43    51.05    58.51     7.58 o
   0   2  43    38.93    43.60     4.37 o
   0  -2  43    39.29    36.95     5.53 o
   1   2  43   117.03   109.13     6.83 o
   1  -2  43   117.19   110.77     6.56 o
   2  -2  43    26.68    27.98     4.40 o
  -2   3  43    19.10    21.41     2.63 o
  -1   3  43    56.89    66.54     7.39 o
   0   3  43     3.59     2.11     0.92 <
   0  -3  43     3.52     5.85     2.90 <
   1   3  43    36.26    35.17     5.59 o
   1  -3  43    36.08    38.42     5.48 o
   2  -3  43     2.52     4.66     2.06 <
  -1   4  43     1.68     1.81     0.44 o
   0  -4  43    14.22    11.25     2.65 o
   1  -4  43    11.67    12.33     2.60 o
   0  -5  43     2.56     3.25     1.72 <
  -2   0  44     0.73    -0.08     0.27 <
  -1   0  44     3.87     8.80     2.76 o
   0   0  44     3.72     4.06     0.92 o
   1   0  44   129.19   114.50     7.17 o
   2   0  44     2.19     2.45     1.55 <
  -2   1  44    31.38    39.89     5.58 o
  -2  -1  44    31.41    34.85     4.84 o
  -1   1  44    61.14    72.62     8.22 o
   0   1  44     3.18     4.76     2.13 <
   0  -1  44     3.10     5.84     2.71 <
   1   1  44   107.36   108.73     6.98 o
   1  -1  44   107.64   109.32     6.57 o
   2   1  44     6.62     4.66     1.75 <
   2  -1  44     6.67     4.94     1.89 <
  -2   2  44   111.50   124.68     9.53 o
  -1   2  44   114.49   130.01    10.94 o
   0   2  44    12.96    18.25     2.88 o
   0  -2  44    12.55    18.68     4.07 o
   1   2  44     5.33     5.08     1.81 <
   1  -2  44     5.24     6.60     1.60 o
   2  -2  44    11.78    13.24     2.87 o
  -2   3  44    33.75    41.68     4.90 o
  -1   3  44    68.37    76.84     7.85 o
   0   3  44     1.96     2.46     2.23 <
   0  -3  44     1.94     0.81     1.16 <
   1   3  44    10.84    14.35     3.62 o
   1  -3  44    10.71     9.64     2.82 o
   2  -3  44   148.52   174.54     9.66 o
  -1   4  44     4.52     3.21     0.62 o
   0  -4  44    14.88    15.00     2.98 o
   1  -4  44    13.53    14.20     2.85 o
  -2   0  45    36.94    27.05     4.54 o
  -1   0  45     0.16    -0.67     1.26 <
   0   0  45    46.38    41.67     4.35 o
   1   0  45     4.94     3.77     0.94 o
   2   0  45    70.59    49.24     5.35 o
  -2   1  45    95.19    99.35     8.64 o
  -1   1  45    15.65    19.08     4.18 o
   0   1  45    21.36    23.19     3.41 o
   0  -1  45    21.37    18.40     4.18 o
   1   1  45    10.18    14.85     2.51 o
   1  -1  45    10.07    15.63     2.27 o
   2  -1  45    95.65   102.85     7.87 o
  -2   2  45    19.27    22.93     4.21 o
  -1   2  45    23.37    24.84     4.60 o
   0   2  45     4.88     5.08     1.44 o
   0  -2  45     4.70     5.38     2.06 <
   1   2  45    25.78    27.74     3.17 o
   1  -2  45    25.89    27.06     3.11 o
   2  -2  45     1.37     3.42     1.32 <
  -1   3  45     2.47     2.77     1.90 <
   0   3  45    49.46    41.09     5.71 o
   0  -3  45    49.23    46.52     5.46 o
   1   3  45    38.60    33.75     4.92 o
   1  -3  45    38.35    40.43     5.00 o
   0  -4  45    18.34    26.30     3.77 o
  -2   0  46    10.20    12.50     2.73 o
  -1   0  46    41.96    42.04     5.78 o
   0   0  46     7.75     5.51     1.42 o
   1   0  46    24.62    18.77     2.58 o
   2   0  46     0.60     2.13     1.05 <
  -2   1  46    10.47     7.33     1.97 o
  -1   1  46     4.61     5.25     2.87 <
   0   1  46    34.68    37.43     3.86 o
   0  -1  46    34.50    43.68     5.75 o
   1   1  46    43.96    42.13     3.97 o
   1  -1  46    44.22    47.55     5.79 o
   2  -1  46    40.59    62.81     5.86 o
  -1   2  46    19.51    18.05     3.51 o
   0   2  46    23.02    25.17     3.06 o
   0  -2  46    22.76    20.94     3.53 o
   1   2  46    12.56    12.42     1.96 o
   1  -2  46    12.37    10.60     1.78 o
  -1   3  46    22.74    23.98     3.94 o
   0   3  46    34.00    36.10     5.02 o
   1  -3  46     5.19     7.25     2.13 o
  -1   0  47     2.39     4.13     1.88 <
   0   0  47    24.50    24.61     3.03 o
   1   0  47     1.34     1.55     0.77 <
  -1   1  47    39.89    36.79     5.33 o
   0   1  47   140.96   151.40     7.59 o
   0  -1  47   141.27   157.12    10.57 o
   1   1  47    39.14    38.72     3.60 o
   1  -1  47    39.35    40.44     5.04 o
  -1   2  47    57.31    64.24     4.51 o
  -1  -2  47    57.63    65.22     6.16 o
   0   2  47     7.44     7.45     1.66 o
   0  -2  47     7.67     8.85     2.31 o
   1   2  47    12.35     9.49     1.67 o
   1  -2  47    12.11     7.41     1.49 o
   0   3  47    34.02    34.14     4.67 o
  -1   0  48    30.25    33.20     4.52 o
   0   0  48     2.41     5.33     1.59 o
   1   0  48    61.68    61.90     4.32 o
  -1   1  48     5.70     8.17     2.58 o
  -1  -1  48     5.34     8.37     2.50 o
   0   1  48    16.95    17.39     2.52 o
   0  -1  48    17.08    14.32     2.98 o
   1   1  48     8.35     9.25     1.54 o
   1  -1  48     8.48     8.49     2.00 o
  -1   2  48    43.51    57.46     6.15 o
   0   2  48    14.32    19.04     2.46 o
   0  -2  48    14.79    18.72     3.31 o
  -1   0  49     3.39     1.09     1.02 <
   0   0  49    32.12    36.35     3.33 o
   0   1  49   132.15   142.86     6.54 o
   0  -1  49   131.92   145.76     9.07 o
