# Supplementary material for: Asymmetric rotations and dimerization driven by normal to modulated phase transition in 4-biphenylcarboxy coupled l-phenylalaninate
Source: Acta Crystallogr B Struct Sci Cryst Eng Mater. 2023 Mar 2;79(Pt 2):148–56. doi: 10.1107/S2052520623000215 (PMC10088479; doi:10.1107/S2052520623000215)
Supplement: Supplementary file 4 [file b-79-00148-I_phaseIIsup4.hkl]

#
# h,k,l, Fc-squared, Fo-squared, sigma(Fo-squared) and status flag
#
data_I_phaseII
_shelx_title                             '   '
_shelx_reFln_list_code                   4
_shelx_F_calc_maximum                    521.93
_exptl_crystal_F_000                     3040
_reflns_d_resolution_high                0.8453

loop_
 _symmetry_equiv_pos_as_xyz
 'x, y, z'
 '-x, y+1/2, -z+1/2'
 'x+1/2, y, z+1/2'
 '-x+1/2, y+1/2, -z'

_cell_length_a                           10.0754(2)
_cell_length_b                           8.5898(3)
_cell_length_c                           84.0864(14)
_cell_angle_alpha                        90
_cell_angle_beta                         90.884(3)
_cell_angle_gamma                        90

_shelx_F_squared_multiplier              1.000

loop_
 _refln_index_h
 _refln_index_k
 _refln_index_l
 _refln_F_squared_calc
 _refln_F_squared_meas
 _refln_F_squared_sigma
 _refln_observed_status
   2   0   0     27.61    110.52     44.55 <
   4   0   0  43557.60  36295.60    892.23 o
   6   0   0   1458.17   1727.56     93.47 o
   8   0   0   1093.46   1387.70    149.82 o
  10   0   0   1300.07   1296.56    129.96 o
   2  -1   0  89175.50  86519.60    756.74 o
   4   1   0   6949.23   6395.43    389.94 o
   4  -1   0   6927.98   6333.58    358.99 o
   6   1   0   5041.13   5489.46    167.48 o
   6  -1   0   5074.50   5503.42    168.67 o
   8   1   0   1182.78   1517.52    110.14 o
   8  -1   0   1183.84   1560.60    165.50 o
  10   1   0    668.99    360.33     88.68 o
  10  -1   0    678.84    550.79     94.01 o
   0   2   0  23008.00  23451.90    425.91 o
   2   2   0 103560.00 100815.00   1249.74 o
   2  -2   0 103454.00 103424.00    922.69 o
   4   2   0   1406.32   1762.75    227.45 o
   4  -2   0   1394.55   1749.82    119.27 o
   6   2   0   1675.29   1795.06    106.64 o
   8   2   0   1379.38   1643.43    157.37 o
   8  -2   0   1391.83   1600.34    166.56 o
  10   2   0    721.44   1396.94    136.24 o
  10  -2   0    723.49    656.45     99.70 o
   2   3   0   8842.99   8297.39    393.90 o
   4   3   0   3847.15   4055.16    198.35 o
   4  -3   0   3790.59   3795.58    187.47 o
   6   3   0   6470.75   6437.05    277.57 o
   6  -3   0   6463.39   6102.50    283.58 o
   8   3   0  19856.60  19363.50    552.85 o
   8  -3   0  19817.70  20418.10    575.38 o
   0   4   0    584.26    684.04     65.74 o
   2   4   0   1462.06   1398.10     74.31 o
   4   4   0  26003.30  25789.20    340.52 o
   6   4   0   3164.52   2717.35    198.11 o
   8   4   0   2511.61   2724.94    216.07 o
   8  -4   0   2536.07   3004.80    233.51 o
  10  -4   0    287.80    314.51     69.16 o
   2   5   0   3098.49   3121.35    118.14 o
   4   5   0   4796.52   3956.48    220.07 o
   6   5   0   4752.91   4473.75    261.05 o
   8  -5   0   6106.88   6420.51    226.32 o
  10  -5   0    485.60    386.58     66.76 o
   0   6   0  13857.90  15038.10    404.56 o
   2   6   0   1085.37   1217.58     85.90 o
   4   6   0    542.22    598.36    101.54 o
   6   6   0   6379.57   6224.42    315.30 o
   6  -6   0   6367.13   6892.00    240.40 o
   8  -6   0    756.52    905.54     78.88 o
   2   7   0  10555.00  11100.60    400.13 o
   4   7   0  14256.50  13890.80    470.57 o
   4  -7   0  14256.40  14620.00    341.48 o
   6  -7   0     24.53    110.86     50.48 <
   8  -7   0    424.35    604.80     67.55 o
   2  -8   0   4096.01   4270.91    287.20 o
   4  -8   0   2287.17   2060.13    128.32 o
   6  -8   0    483.38    515.65     59.04 o
   2  -9   0   5277.88   4751.36    184.94 o
   0 -10   0   1546.75   1683.68    123.32 o
   2 -10   0   2153.62   2174.97    140.05 o
 -11   0   1      1.51     27.87     28.95 <
  -9   0   1    466.97    487.76     70.69 o
  -7   0   1    859.97    918.98     76.04 o
  -5   0   1      8.65     -0.16     25.71 <
  -3   0   1    407.48    372.26     77.66 o
   1   0   1      0.97    -22.81     15.12 <
   3   0   1   1686.25   1342.89    140.75 o
   5   0   1     31.00    -27.95     35.67 <
   7   0   1    606.66    465.62     56.83 o
   9   0   1    283.24    307.52     47.16 o
  11   0   1     23.65     -0.82     30.72 <
 -11   1   1    381.44    441.28     70.50 o
 -11  -1   1    381.33    401.92     73.50 o
  -9   1   1    320.67    371.60     54.88 o
  -9  -1   1    320.82    283.00     61.13 o
  -7   1   1     83.61    111.36     36.70 o
  -7  -1   1     83.46     86.99     47.92 <
  -5   1   1     12.95     10.91     20.60 <
  -5  -1   1     12.81     11.62     21.31 <
  -3   1   1    214.92    137.76     53.91 <
  -3  -1   1    215.08    124.90     36.52 o
  -1   1   1     25.94     38.28     32.85 <
  -1  -1   1     25.88     46.11     19.31 <
   1  -1   1    115.44     62.15     22.74 <
   3   1   1    606.01    509.08    100.40 o
   3  -1   1    606.70    525.71     62.78 o
   5   1   1    145.27    187.15     31.03 o
   5  -1   1    145.76    184.49     34.85 o
   7   1   1    274.39    312.21     51.13 o
   7  -1   1    275.68    216.63     55.22 o
   9   1   1    681.52    628.13    112.71 o
   9  -1   1    681.55    654.06     71.84 o
  11   1   1    207.52    185.24     60.17 o
  11  -1   1    207.51    212.56     51.01 o
 -11   2   1    101.48     75.11     31.14 <
 -11  -2   1    101.94     69.15     46.79 <
  -9   2   1    237.12    183.13     58.51 o
  -9  -2   1    237.25    255.77     59.31 o
  -7   2   1    222.18    164.78     41.18 o
  -7  -2   1    222.34     79.85     42.65 <
  -5   2   1    238.41    252.30     35.65 o
  -5  -2   1    238.91    269.51     39.20 o
  -3   2   1    653.21    607.83    123.40 o
  -1   2   1    135.51    181.58     54.65 o
   1   2   1    558.66    379.64     69.26 o
   3   2   1     83.14    105.18     58.13 <
   5   2   1    587.34    491.05     47.26 o
   5  -2   1    586.25    573.12     54.93 o
   7   2   1     33.80     40.55     27.74 <
   7  -2   1     33.99     42.15     37.88 <
   9   2   1    386.68    227.23     60.07 o
   9  -2   1    387.08    366.36     66.57 o
  11   2   1     62.32     30.48     19.52 <
  11  -2   1     62.55     98.98     40.02 <
  -9  -3   1     75.37    109.96     45.71 <
  -7   3   1    167.54    216.97     53.16 o
  -7  -3   1    168.38    293.26     66.68 o
  -5   3   1    654.12    728.63     86.49 o
  -5  -3   1    653.33    599.72     81.38 o
  -3   3   1    177.21    248.87     51.74 o
  -1   3   1   1209.02   1145.57    127.12 o
   1   3   1   2335.66   1944.77    172.27 o
   3   3   1    346.18    319.75     39.23 o
   5   3   1    221.73    170.47     48.72 o
   5  -3   1    222.04    184.54     62.34 <
   7   3   1      9.66     27.37     33.14 <
   7  -3   1      9.75    -28.64     39.33 <
   9  -3   1     20.65     84.20     32.88 <
  -9  -4   1     10.83     -4.87     37.44 <
  -7   4   1     71.91      8.61     42.26 <
  -5   4   1    907.64    859.85    103.27 o
  -3   4   1    186.37    139.02     22.10 o
  -1   4   1   2260.57   2242.14     83.51 o
   1   4   1   1347.44   1330.04     66.92 o
   3   4   1    161.91    136.92     28.08 o
   5   4   1    179.64    138.43     53.28 <
   7   4   1     90.71     89.49     38.02 <
   9  -4   1     35.55     11.62     35.59 <
  -9  -5   1     63.22    120.68     58.41 <
  -7   5   1    372.50    482.50     90.99 o
  -7  -5   1    373.29    430.12     58.56 o
  -5   5   1    444.24    382.78     74.77 o
  -3   5   1    911.99    890.31     67.22 o
  -1   5   1   1186.89   1298.98     74.99 o
   1   5   1    725.86    823.01     60.63 o
   3   5   1   1110.42   1137.50     76.86 o
   5   5   1     44.92    -29.85     35.22 <
   7   5   1     24.28     29.88     48.03 <
   7  -5   1     23.90     35.59     30.75 <
   9  -5   1     13.45      3.53     36.59 <
  -9  -6   1    146.21    223.01     44.18 o
  -7  -6   1   1196.38   1310.43     83.49 o
  -5   6   1     47.12     59.12     37.94 <
  -5  -6   1     47.18    -40.47     36.01 <
  -3   6   1   1262.33    964.79    115.01 o
  -1   6   1   1307.77   1289.11     85.84 o
   1   6   1    448.32    460.55     52.96 o
   3   6   1   2331.73   2490.38    182.55 o
   5   6   1     65.04     51.69     36.57 <
   5  -6   1     65.38      2.13     21.76 <
   7  -6   1    310.43    257.91     58.05 o
   9  -6   1     17.55     31.35     38.33 <
  -7  -7   1     69.04    114.39     32.01 o
  -5  -7   1    152.25    119.49     33.70 o
  -3   7   1     68.34     58.65     42.00 <
  -3  -7   1     68.28    106.11     35.91 <
  -1   7   1    160.09    144.37     32.98 o
   1   7   1     47.92     42.28     26.03 <
   3   7   1   1183.16   1293.09    145.66 o
   3  -7   1   1184.52   1255.71     72.95 o
   5  -7   1    727.68    618.45     53.35 o
   7  -7   1     20.46     61.73     30.56 <
  -7  -8   1     45.34     46.87     23.63 <
  -5  -8   1    373.40    350.51     57.33 o
  -3  -8   1    112.82     77.67     34.33 <
  -1  -8   1    259.35    192.71     35.72 o
   1  -8   1    103.24    128.70     31.40 o
   3  -8   1    730.56    724.87     56.35 o
   5  -8   1    502.12    484.55     64.23 o
   7  -8   1     34.71     41.73     21.63 <
  -5  -9   1     89.87    126.64     39.83 o
  -3  -9   1     48.02     56.88     38.01 <
  -1  -9   1    335.27    308.50     44.34 o
   1  -9   1    182.19    183.97     39.31 o
   3  -9   1     45.34     58.12     45.21 <
   5  -9   1    105.11     80.98     26.24 o
  -1 -10   1    224.98    417.11     68.00 o
   1 -10   1     93.51    150.75     42.07 o
 -10   0   2    251.68    146.21     62.70 <
  -8   0   2     22.00    197.11     71.50 <
  -6   0   2   1057.70    989.15     72.90 o
  -4   0   2    205.17     15.66     88.92 <
  -2   0   2  76227.50  79264.20    987.94 o
   2   0   2 263643.00 272406.00   1634.36 o
   4   0   2   8173.89   8244.96    412.60 o
   6   0   2   2292.08   2589.46    116.73 o
   8   0   2     21.59     47.39     37.83 <
  10   0   2    147.27    197.70     61.41 o
 -10   1   2    460.52    685.26    102.96 o
  -8   1   2   7792.38   8002.96    345.99 o
  -8  -1   2   7820.11   7734.43    348.47 o
  -6   1   2    351.12    458.46     56.45 o
  -6  -1   2    356.58    493.09     87.73 o
  -4   1   2   1525.33   1749.64    229.66 o
  -4  -1   2   1547.03   1559.95    185.00 o
  -2  -1   2 150212.00 150624.00   1072.91 o
   0   1   2  23731.90  23045.80    210.96 o
   2  -1   2 138611.00 136014.00    711.64 o
   4   1   2  16215.20  16576.50    622.87 o
   4  -1   2  16115.50  16826.70    576.86 o
   6   1   2   2193.17   2107.65    103.70 o
   6  -1   2   2159.28   1865.03     99.19 o
   8   1   2   3040.80   3195.09    152.79 o
   8  -1   2   3043.34   3323.31    234.01 o
 -10  -2   2   1046.80   1082.21     90.51 o
  -8   2   2   7221.20   7120.72    324.58 o
  -8  -2   2   7222.34   6598.70    327.98 o
  -6   2   2  17949.90  17284.10    302.58 o
  -6  -2   2  18014.60  16941.10    440.80 o
  -4   2   2  15671.30  17035.00    668.95 o
  -4  -2   2  15747.20  16130.20    346.02 o
  -2   2   2  92267.20  91205.80   1178.95 o
  -2  -2   2  92729.80  94033.30    937.68 o
   0   2   2 223705.00 238074.00    998.79 o
   2   2   2  89151.00  86057.10   1174.11 o
   4   2   2   2976.70   2972.87    158.51 o
   4  -2   2   2971.23   2986.46    166.78 o
   6   2   2   5794.07   4880.05    231.08 o
   6  -2   2   5775.53   4926.82    170.30 o
   8   2   2    464.93    597.92    104.85 o
   8  -2   2    478.39    527.47    102.64 o
 -10  -3   2   6992.14   7382.38    320.36 o
  -8   3   2    912.95   1753.72    180.64 o
  -6   3   2   4116.85   4389.74    228.51 o
  -6  -3   2   4136.98   3995.47    233.20 o
  -4   3   2    860.72    659.67     87.64 o
  -2   3   2   4154.92   3799.77    272.35 o
   0   3   2    177.97    104.51     27.48 o
   2   3   2  14130.70  13566.90    507.78 o
   4   3   2  13732.40  13951.80    365.85 o
   6   3   2   1345.11   1337.84    132.92 o
   6  -3   2   1351.13   1402.92    146.23 o
   8   3   2   3265.62   4068.30    257.79 o
   8  -3   2   3263.61   3779.93    269.73 o
  10  -3   2   2380.70   2928.12    208.76 o
 -10  -4   2    998.63    746.98     95.34 o
  -8   4   2   5826.04   5662.34    301.36 o
  -8  -4   2   5852.82   5702.79    216.97 o
  -6   4   2   5223.13   5258.14    267.20 o
  -4   4   2   2181.98   2126.03    164.79 o
  -2   4   2  15327.60  16009.10    231.60 o
   0   4   2  79563.30  82866.00    713.54 o
   2   4   2   2752.78   3252.13    122.48 o
   4   4   2  17909.10  17031.70    413.67 o
   6   4   2    623.67    529.09     98.72 o
   8   4   2  15053.00  15330.40    501.11 o
   8  -4   2  14969.90  15887.20    513.32 o
  10  -4   2    128.63    184.94     59.28 o
 -10  -5   2    361.50    313.97     63.41 o
  -8  -5   2   1278.14   1658.51    179.86 o
  -6   5   2   1009.48    900.65    127.59 o
  -4   5   2   1086.51    989.79    117.70 o
  -2   5   2   1665.89   1845.17     91.24 o
   0   5   2    884.49    840.33     60.34 o
   2   5   2    524.19    514.86     50.83 o
   4   5   2   1035.60   1018.23     78.18 o
   6   5   2   1323.70   1338.57    151.85 o
   8  -5   2   2830.93   2569.43    121.45 o
  10  -5   2   1864.12   2111.34    146.61 o
  -8  -6   2    186.06    125.83     39.07 o
  -6   6   2    138.34    210.01     81.52 <
  -6  -6   2    141.17    302.67    107.19 <
  -4   6   2   1652.57   1656.21    152.23 o
  -2   6   2   1020.11   1011.46     81.01 o
   0   6   2   4823.09   4550.30    158.11 o
   2   6   2   3714.04   4153.70    155.22 o
   4   6   2   1326.02   1440.15    149.68 o
   6   6   2   2545.70   2977.39    223.85 o
   6  -6   2   2547.81   3089.56    162.91 o
   8  -6   2    652.83    594.71     67.71 o
  -8  -7   2   3928.55   4025.43    141.89 o
  -6  -7   2   1086.83    999.24     72.43 o
  -4   7   2   4920.07   4959.85    285.56 o
  -4  -7   2   4907.49   4749.38    205.39 o
  -2   7   2   1488.58   1242.42    138.23 o
   0   7   2   8269.67   8430.45    235.82 o
   2   7   2   3291.04   3194.66    147.83 o
   4   7   2   2489.36   2696.14    216.24 o
   4  -7   2   2518.43   2726.57    159.79 o
   6  -7   2    910.02    909.28     87.14 o
   8  -7   2   3365.66   3350.25    130.83 o
  -6  -8   2   1622.66   1640.86     97.77 o
  -4  -8   2    598.07    705.08     81.64 o
  -2  -8   2   4513.18   4229.20    195.50 o
   0  -8   2   6274.39   6492.07    244.19 o
   2  -8   2   3087.34   3169.49    136.54 o
   4  -8   2    258.02    129.42     35.78 o
   6  -8   2    655.86    512.64     60.77 o
  -4  -9   2   1917.25   2154.19    104.99 o
  -2  -9   2    276.01    679.85     88.44 o
   0  -9   2   1241.53   1123.81     67.59 o
   4  -9   2   1901.85   1965.77    100.09 o
  -2 -10   2    557.10    721.00     87.47 o
   0 -10   2   1021.77   1290.71     76.54 o
   2 -10   2    275.92    569.73     88.26 o
 -11   0   3     27.87    -13.88     23.39 <
  -9   0   3      4.35      6.85     26.13 <
  -7   0   3    234.39    219.56     64.16 o
  -5   0   3     34.14     14.09     24.76 <
  -3   0   3     30.13    -28.17     37.74 <
  -1   0   3      3.51     -5.27      8.33 <
   1   0   3    106.67     60.01     16.02 o
   3   0   3   1193.68    752.05    104.59 o
   5   0   3      2.84     -7.19     20.68 <
   7   0   3    830.12    885.49     76.27 o
   9   0   3    159.93    202.67     51.29 o
  11   0   3      1.77    -38.33     29.08 <
 -11   1   3     90.03    182.46     69.58 <
 -11  -1   3     89.92     51.98     70.26 <
  -9   1   3    852.32    838.91     85.44 o
  -9  -1   3    851.39    957.41     88.58 o
  -7   1   3    320.01    270.14     43.23 o
  -7  -1   3    319.53    329.95     74.21 o
  -5   1   3     24.41     21.13     25.42 <
  -5  -1   3     24.36     15.54     20.39 <
  -3   1   3    303.30    266.88     80.87 o
  -3  -1   3    302.83    276.21     43.32 o
  -1   1   3    159.08    105.99     35.72 <
  -1  -1   3    158.73    140.50     32.67 o
   1  -1   3     37.54     20.87      8.93 <
   3   1   3    748.73    677.16    120.61 o
   3  -1   3    748.39    661.83     63.26 o
   5   1   3    307.67    317.45     47.81 o
   5  -1   3    307.48    299.69     34.43 o
   7   1   3    176.49    210.55     37.67 o
   7  -1   3    175.45    223.10     44.16 o
   9   1   3    548.52    469.55     79.18 o
   9  -1   3    549.41    485.44     54.57 o
  11   1   3    154.46    194.24     67.73 <
  11  -1   3    154.61    124.45     54.61 <
 -11   2   3    170.85    113.91     41.81 <
 -11  -2   3    171.23    166.97     44.31 o
  -9   2   3    138.42    102.75     49.79 <
  -9  -2   3    138.18    146.30     47.13 o
  -7   2   3     70.58     82.70     35.12 <
  -7  -2   3     70.36     70.34     35.46 <
  -5   2   3    276.03    227.20     37.36 o
  -5  -2   3    275.98    217.19     50.72 o
  -3   2   3    964.06    958.34    157.64 o
  -1   2   3    624.32    582.67     83.89 o
   1   2   3    283.10    275.42     74.86 o
   3   2   3    496.51    532.40    108.17 o
   5   2   3    833.06    747.34     82.83 o
   5  -2   3    831.53    652.29     55.83 o
   7   2   3     36.18     54.80     39.07 <
   7  -2   3     36.56     33.30     41.97 <
   9   2   3    273.15    299.91     71.87 o
   9  -2   3    272.32    248.75     54.27 o
  11   2   3     89.82     89.76     42.84 <
  11  -2   3     90.13    154.83     42.13 o
  -9  -3   3    134.65    106.30     40.02 <
  -7   3   3    303.55    312.97     64.44 o
  -7  -3   3    304.38    343.80     69.84 o
  -5   3   3    359.04    307.39     39.52 o
  -5  -3   3    359.65    298.72     61.67 o
  -3   3   3    115.84     50.87     40.54 <
  -1   3   3   2629.53   2298.33    183.11 o
   1   3   3    381.96    357.79     81.75 o
   3   3   3    109.04     97.27     32.27 o
   5   3   3     60.41     65.44     48.61 <
   5  -3   3     60.47    111.05     48.34 <
   7   3   3     86.29    156.97     58.14 <
   9  -3   3     41.99     58.83     37.96 <
  -9  -4   3     44.87     24.68     27.29 <
  -7   4   3    935.97   1010.11    118.87 o
  -5   4   3    920.01    958.28    111.28 o
  -3   4   3      8.69      5.74     20.26 <
  -1   4   3   2565.32   2524.56    130.71 o
   1   4   3    541.00    529.07     43.41 o
   3   4   3    127.12     47.53     25.40 <
   5   4   3     40.14     10.59     31.43 <
   7   4   3    125.37    111.64     45.56 <
   9  -4   3     27.08      7.48     32.77 <
  -9  -5   3     29.93     49.40     43.78 <
  -7   5   3    649.86    739.84    110.88 o
  -7  -5   3    648.40    670.05     66.99 o
  -5   5   3    156.22    231.20     60.15 o
  -3   5   3   2093.43   2109.38    149.81 o
  -1   5   3   1388.93   1375.95     77.18 o
   1   5   3   1603.49   1704.83     85.93 o
   3   5   3    712.95    607.82     59.40 o
   5   5   3    150.55    157.73     55.54 <
   7   5   3     91.72     37.97     36.81 <
   7  -5   3     91.03     65.47     35.28 <
   9  -5   3     11.27    -56.32     41.81 <
  -9  -6   3    328.14    344.11     64.04 o
  -7  -6   3    829.72    800.74     76.58 o
  -5   6   3    271.52    295.74     68.81 o
  -5  -6   3    272.38    256.94     38.54 o
  -3   6   3   1072.44   1049.88    125.68 o
  -1   6   3    136.29    107.14     29.24 o
   1   6   3    176.29    203.59     39.39 o
   3   6   3    806.38    781.88     71.22 o
   5   6   3     85.67     63.99     38.33 <
   5  -6   3     86.72     25.69     23.82 <
   7  -6   3     35.45     54.15     38.31 <
   9  -6   3     19.78     74.82     40.68 <
  -7  -7   3    233.76    207.99     41.94 o
  -5  -7   3    185.21    183.45     32.04 o
  -3   7   3    498.58    462.49     81.81 o
  -3  -7   3    498.07    557.77     62.76 o
  -1   7   3    346.83    380.83     80.53 o
   1   7   3     19.09     28.16     23.45 <
   3   7   3    922.18   1062.40    127.62 o
   3  -7   3    919.44    996.11     61.76 o
   5  -7   3    567.63    502.35     54.14 o
   7  -7   3     22.76     10.04     27.98 <
  -7  -8   3     85.53     66.12     26.08 <
  -5  -8   3    309.01    408.50     57.83 o
  -3  -8   3     41.70     33.49     33.41 <
  -1  -8   3    504.35    573.81     53.61 o
   1  -8   3     92.31    126.78     35.15 o
   3  -8   3    820.15    929.53     64.02 o
   5  -8   3    509.14    476.99     59.99 o
   7  -8   3     46.09     54.59     26.50 <
  -5  -9   3      6.00     -4.22     21.87 <
  -3  -9   3     63.55     15.94     34.67 <
  -1  -9   3     83.55    126.87     30.43 o
   1  -9   3     20.02     37.75     30.40 <
   3  -9   3     50.23     77.43     47.37 <
   5  -9   3    116.60     80.43     29.37 <
  -1 -10   3    589.18    618.31     80.33 o
   1 -10   3    131.50    158.43     41.73 o
 -10   0   4     18.25     85.88     47.92 <
  -8   0   4    743.28   1001.09    129.16 o
  -6   0   4   7282.50   8087.92    290.40 o
  -4   0   4   1749.72   1114.39    179.33 o
  -2   0   4  12661.80  11743.60    208.69 o
   2   0   4  24197.00  21722.60    449.76 o
   4   0   4  35264.70  30735.20    795.01 o
   6   0   4   7453.70   7967.65    200.70 o
   8   0   4   3283.12   3401.11    157.82 o
  10   0   4     70.84    274.69     92.02 <
  -8   1   4   2361.69   2390.89    192.60 o
  -8  -1   4   2374.23   2202.50    189.96 o
  -6   1   4   1293.48   1338.89     81.20 o
  -6  -1   4   1298.94   1434.17    126.50 o
  -4   1   4  30931.90  31229.80    863.11 o
  -4  -1   4  30902.50  30492.80    533.12 o
  -2  -1   4  12254.40  10889.40    305.80 o
   0   1   4   7301.82   7304.36    119.61 o
   2  -1   4  32585.20  28625.50    299.59 o
   4   1   4   3938.39   3103.39    300.67 o
   4  -1   4   3980.04   3183.85    247.87 o
   6   1   4   2385.53   2731.12    118.18 o
   6  -1   4   2374.03   2498.55    115.65 o
   8   1   4   7961.69   8080.31    344.98 o
   8  -1   4   7919.12   7670.70    342.37 o
  10  -1   4   3059.04   4012.31    231.51 o
 -10  -2   4   3179.67   3285.79    197.24 o
  -8   2   4   7394.19   6780.12    320.30 o
  -8  -2   4   7388.25   6655.67    329.23 o
  -6   2   4    119.15    217.95     48.13 o
  -6  -2   4    120.01    171.66     72.18 <
  -4   2   4  10749.70  10292.20    524.07 o
  -4  -2   4  10764.70  10694.90    283.29 o
  -2   2   4 162270.00 165669.00   1634.03 o
  -2  -2   4 161932.00 168242.00   1351.91 o
   0   2   4 141511.00 146834.00    774.45 o
   2   2   4 195315.00 195358.00   1768.05 o
   4   2   4   2534.68   2629.29    157.88 o
   4  -2   4   2557.78   2739.58    152.94 o
   6   2   4    123.75    236.76     70.08 o
   6  -2   4    135.01    143.32     43.81 o
   8   2   4    229.57    205.01     64.18 o
   8  -2   4    230.69    331.36     90.08 o
  10   2   4   4659.90   6240.59    266.77 o
  10  -2   4   4630.32   4451.59    228.89 o
 -10  -3   4  12931.90  13003.40    421.34 o
  -8   3   4  16534.50  16332.10    500.54 o
  -8  -3   4  16485.50  16485.50    533.60 o
  -6   3   4   3352.42   3464.88    202.51 o
  -6  -3   4   3342.18   3582.50    220.38 o
  -4   3   4  17546.40  16833.50    295.19 o
  -4  -3   4  17517.20  17002.60    393.90 o
  -2   3   4  34906.50  33229.10    789.66 o
   0   3   4  45589.50  45907.60    791.01 o
   2   3   4  29139.00  28807.20    763.20 o
   4   3   4  21295.70  21215.90    459.11 o
   6   3   4   2530.10   2740.49    189.10 o
   6  -3   4   2532.50   2555.64    183.17 o
   8   3   4   4591.88   4720.12    276.47 o
   8  -3   4   4597.19   4790.94    278.03 o
  10  -3   4    573.09    225.47     66.77 o
 -10  -4   4    534.58    626.24     86.99 o
  -8   4   4   1366.41   2023.06    185.02 o
  -8  -4   4   1372.43   1842.21    197.96 o
  -6   4   4   6673.59   6493.01    294.67 o
  -4   4   4  10143.40   9854.30    315.71 o
  -2   4   4   6543.51   6792.49    152.76 o
   0   4   4      4.85     66.26     30.24 <
   2   4   4  15516.70  16134.90    263.32 o
   4   4   4  12731.70  12023.70    351.95 o
   6   4   4   1322.07   1353.11    138.91 o
   8   4   4   3250.28   3201.22    231.46 o
   8  -4   4   3248.28   3098.43    235.99 o
  10  -4   4    389.64    569.16     84.39 o
 -10  -5   4    187.53    369.18     69.53 o
  -8  -5   4   1207.82   1494.53    114.13 o
  -6   5   4    752.49    554.74    106.94 o
  -4   5   4    426.34    379.28     73.08 o
  -2   5   4   3990.41   3851.03    130.87 o
   0   5   4  34231.30  35500.10    384.88 o
   2   5   4   3225.12   3321.63    124.30 o
   4   5   4    407.63    413.69     51.19 o
   6   5   4  20464.10  20467.90    565.24 o
   8  -5   4    414.21    632.66    114.33 o
  10  -5   4    296.18    389.88     64.26 o
  -8  -6   4    137.49    125.68     42.37 <
  -6   6   4  13016.00  12691.20    449.19 o
  -6  -6   4  12964.80  12597.20    460.07 o
  -4   6   4   2448.70   2139.30    177.29 o
  -2   6   4   9235.30   9044.53    334.71 o
   0   6   4   2154.05   2127.20    107.86 o
   2   6   4   4098.55   4394.70    160.63 o
   4   6   4   7609.78   6515.37    308.40 o
   6   6   4   2488.79   2863.19    222.89 o
   6  -6   4   2524.74   3146.15    170.71 o
   8  -6   4   4759.46   4546.79    176.16 o
  -8  -7   4    567.09    729.33     92.71 o
  -6  -7   4    140.15    221.52     42.11 o
  -4   7   4   4216.03   3846.32    248.64 o
  -4  -7   4   4190.31   4173.09    153.90 o
  -2   7   4    950.77    899.22    121.54 o
   0   7   4   4793.26   4657.10    175.78 o
   2   7   4   4616.77   4529.35    176.09 o
   4   7   4  11357.00  11356.10    422.22 o
   4  -7   4  11403.30  11448.20    215.49 o
   6  -7   4   1134.89   1060.24    135.73 o
   8  -7   4    335.65    345.46     46.58 o
  -6  -8   4    863.27   1039.63    112.25 o
  -4  -8   4   1082.15    824.31     88.23 o
  -2  -8   4    749.30   1150.05    153.12 o
   2  -8   4    241.38    918.96    114.96 o
   4  -8   4    190.74    198.01     40.95 o
   6  -8   4     75.31    123.94     39.34 o
  -4  -9   4    248.41    518.26     63.44 o
  -2  -9   4   1280.84   1632.56    162.88 o
   0  -9   4    127.56    338.61     69.26 o
   2  -9   4   2535.89   2690.49    196.65 o
   4  -9   4    230.10    298.68     46.58 o
  -2 -10   4     67.85    142.29     56.46 <
   0 -10   4    342.33    419.27     50.40 o
   2 -10   4    311.69    447.52     64.73 o
 -11   0   5    145.70    169.79     50.79 o
  -9   0   5    320.24    258.06     49.40 o
  -7   0   5    195.83    188.62     65.95 <
  -5   0   5      2.50      3.27     27.95 <
  -3   0   5     84.01     34.87     44.47 <
  -1   0   5     77.25     37.23     14.96 <
   1   0   5     82.75     92.50     24.45 o
   3   0   5   3303.46   2771.00    195.24 o
   5   0   5      6.41   -113.41     36.36 <
   7   0   5    581.59    474.47     57.59 o
   9   0   5    329.46    308.03     49.42 o
  11   0   5      4.27      3.77     23.24 <
 -11   1   5    256.37    280.70     67.10 o
 -11  -1   5    256.95    234.05     57.62 o
  -9   1   5     40.04     36.20     41.55 <
  -9  -1   5     40.16    107.86     58.41 <
  -7   1   5    115.24     94.29     43.78 <
  -7  -1   5    115.41     60.59     39.94 <
  -5   1   5      8.79     24.69     26.03 <
  -5  -1   5      8.80     -6.59     32.56 <
  -3   1   5    644.30    440.03     96.70 o
  -3  -1   5    643.50    489.42     75.46 o
  -1   1   5    415.89    261.13     46.47 o
  -1  -1   5    416.44    344.91     40.44 o
   3   1   5   1280.82   1265.33    153.96 o
   3  -1   5   1281.82   1001.57    110.93 o
   5   1   5    308.47    276.59     39.91 o
   5  -1   5    308.54    296.69     38.33 o
   7   1   5     36.43     53.48     25.74 <
   7  -1   5     36.69     33.98     26.74 <
   9   1   5    365.38    431.49     60.33 o
   9  -1   5    365.68    370.09     48.32 o
  11   1   5     92.54    162.02     49.63 o
  11  -1   5     92.57    121.50     41.31 <
 -11   2   5     57.22    102.40     51.64 <
 -11  -2   5     57.50    110.15     42.10 <
  -9   2   5     99.08     73.24     39.28 <
  -9  -2   5     99.07    133.73     38.07 o
  -7   2   5    176.81    176.30     37.22 o
  -7  -2   5    176.57     92.26     43.05 <
  -5   2   5    866.62    910.42     63.58 o
  -5  -2   5    866.52    846.82     94.54 o
  -3   2   5   1488.71   1235.05    159.41 o
  -1   2   5    102.61     83.09     37.70 <
   1   2   5    146.48    107.99     34.83 o
   3   2   5    754.28    550.36    108.45 o
   5   2   5    910.95    877.08     91.17 o
   5  -2   5    912.71    874.98     67.27 o
   7   2   5     33.45      1.08     27.43 <
   7  -2   5     33.18     16.52     25.08 <
   9   2   5    322.63    201.12     79.69 <
   9  -2   5    322.60    384.95     70.68 o
  11   2   5    168.62    146.45     47.47 o
  11  -2   5    168.47    169.42     39.17 o
  -9  -3   5    167.45    129.54     43.49 <
  -7   3   5    425.47    374.88     74.34 o
  -7  -3   5    423.80    417.27     82.38 o
  -5   3   5   1835.62   1867.05     94.14 o
  -5  -3   5   1835.10   1875.70    144.28 o
  -3   3   5    345.52    294.25     37.91 o
  -1   3   5   4026.70   3711.95    221.78 o
   1   3   5    695.53    618.90    106.74 o
   3   3   5    214.21    139.45     27.74 o
   5   3   5    883.85    825.84     90.49 o
   5  -3   5    881.29    713.44     95.00 o
   7   3   5     91.91    148.43     50.90 <
   9  -3   5     69.44     70.26     54.35 <
  -9  -4   5    102.54     43.94     39.02 <
  -7   4   5    110.18    205.97     70.48 <
  -5   4   5   1607.81   1659.66    140.92 o
  -3   4   5    138.90     91.10     40.02 <
  -3  -4   5    139.14     14.96     25.98 <
  -1   4   5   1454.45   1499.56     98.08 o
   1   4   5    108.75    117.40     24.80 o
   3   4   5     44.51     24.58     22.39 <
   5   4   5    141.75     15.78     28.20 <
   7   4   5    385.15    525.18     94.97 o
   9  -4   5      9.52     62.12     26.92 <
  -9  -5   5     84.88    107.96     43.89 <
  -7   5   5    135.61    139.68     37.33 o
  -7  -5   5    134.63    196.42     74.16 <
  -5   5   5     82.51     84.15     45.47 <
  -3   5   5    143.46    115.39     48.68 <
  -1   5   5    357.18    341.91     39.97 o
   1   5   5    610.53    551.84     49.48 o
   3   5   5     32.87     -2.95     22.97 <
   5   5   5    206.49    184.12     45.71 o
   7   5   5      8.98     62.60     58.33 <
   7  -5   5      9.08     63.73     36.15 <
   9  -5   5    148.50    132.57     57.25 <
  -9  -6   5    272.87    315.37     70.16 o
  -7  -6   5    392.87    356.79     48.00 o
  -5   6   5    108.96     81.33     51.90 <
  -5  -6   5    109.01     94.50     28.90 o
  -3   6   5    877.88    752.89     97.06 o
  -1   6   5    266.71    207.94     37.96 o
   1   6   5    183.49    209.47     37.86 o
   3   6   5    228.30    183.12     41.05 o
   5   6   5    233.43    214.16     59.04 o
   5  -6   5    232.40    170.66     32.72 o
   7  -6   5     94.97    184.63     72.66 <
   9  -6   5     34.50    107.12     46.82 <
  -7  -7   5    171.64    145.79     32.35 o
  -5  -7   5    245.57    234.36     42.15 o
  -3   7   5    194.64    134.90     52.56 <
  -3  -7   5    196.35    230.80     43.13 o
  -1   7   5    190.91    249.70     64.70 o
   1   7   5    274.56    277.68     44.81 o
   3   7   5    513.09    561.60     65.84 o
   3  -7   5    511.46    525.93     51.00 o
   5  -7   5     28.95     73.16     40.81 <
   7  -7   5    109.77    100.11     29.43 o
  -7  -8   5     13.72     32.06     24.40 <
  -5  -8   5     96.37    165.35     65.94 <
  -3  -8   5    257.04    184.52     41.73 o
  -1  -8   5    440.46    521.29     52.94 o
   1  -8   5   1068.84    993.25     67.16 o
   3  -8   5     42.49     61.62     34.46 <
   5  -8   5    482.84    335.02     47.50 o
   7  -8   5     52.95      7.72     16.83 <
  -5  -9   5     13.81     -9.06     32.77 <
  -3  -9   5     81.42     78.64     52.22 <
  -1  -9   5     31.76     37.81     19.13 <
   1  -9   5    272.54    321.64     52.61 o
   3  -9   5     81.79     79.27     49.90 <
   5  -9   5    171.76    108.06     38.41 <
  -1 -10   5    319.90    355.64     62.28 o
   1 -10   5    266.87    346.24     61.68 o
  -8   0   6   2245.48   2293.70    192.10 o
  -6   0   6    805.12    909.69    111.10 o
  -4   0   6  26004.70  24617.00    753.00 o
  -2   0   6  65007.20  62746.30    557.39 o
   0   0   6     24.45     44.23     12.38 o
   4   0   6  32434.80  31443.20    811.82 o
   6   0   6    172.66    185.75     38.13 o
   8   0   6    151.12    389.10     63.12 o
  10   0   6    146.31    363.97     85.69 o
 -10  -1   6   6384.03   7533.94    306.54 o
  -8   1   6   1701.72   2032.46    181.42 o
  -8  -1   6   1703.87   1998.79    184.48 o
  -6   1   6   4724.92   4927.53    157.41 o
  -6  -1   6   4741.50   5007.55    229.89 o
  -4   1   6  10895.80  11225.30    521.52 o
  -4  -1   6  10919.00  10181.80    314.07 o
  -2   1   6 207849.00 209919.00   1647.46 o
  -2  -1   6 208236.00 206171.00   1012.54 o
   0   1   6  29884.30  29283.50    270.21 o
   2  -1   6  85104.40  87102.20    521.49 o
   4   1   6   5278.12   5937.26    373.16 o
   4  -1   6   5276.13   6250.04    335.97 o
   6   1   6   1054.97   1097.87     75.49 o
   6  -1   6   1059.96   1070.95     79.84 o
   8   1   6   3836.83   4365.67    261.20 o
   8  -1   6   3844.98   4288.59    182.62 o
  10   1   6   2582.48   3501.69    225.36 o
 -10  -2   6   1998.99   2075.22    162.17 o
  -8   2   6   3724.91   3534.32    232.46 o
  -8  -2   6   3724.02   3267.04    235.44 o
  -6   2   6   4407.92   4471.82    155.85 o
  -6  -2   6   4386.91   4583.04    230.54 o
  -4   2   6   2399.38   2545.79    281.35 o
  -4  -2   6   2411.23   2297.08    154.17 o
  -2   2   6  47018.40  44798.30    825.46 o
  -2  -2   6  46815.00  45723.80    715.92 o
   0   2   6 153929.00 161271.00    816.48 o
   2   2   6  27233.60  27134.70    657.82 o
   4   2   6  26694.90  26516.00    472.42 o
   4  -2   6  26810.60  26243.90    445.54 o
   6   2   6  10685.30  10471.80    339.76 o
   6  -2   6  10720.80  10492.90    246.33 o
   8   2   6   7075.35   7031.73    328.51 o
   8  -2   6   7055.27   6677.08    332.59 o
  10   2   6   1605.49   1852.18    156.33 o
 -10  -3   6   1662.80   1642.96    155.54 o
  -8  -3   6  13358.10  13158.60    331.70 o
  -6   3   6   8280.59   7981.52    216.82 o
  -6  -3   6   8296.32   7849.38    321.60 o
  -4   3   6  20624.20  20705.40    332.87 o
  -4  -3   6  20473.90  20944.90    435.27 o
  -2   3   6   8761.29   8551.38    396.49 o
   0   3   6   9597.07   9891.70    375.28 o
   2   3   6  16220.00  15986.10    567.99 o
   4   3   6  32543.60  33992.60    582.98 o
   6   3   6   2435.86   2397.23    177.62 o
   6  -3   6   2415.17   2419.49    176.93 o
   8   3   6   1193.92   1107.18    138.55 o
   8  -3   6   1197.81    885.23    133.80 o
 -10  -4   6    613.34    604.04     88.77 o
  -8   4   6    947.32   1156.88    138.24 o
  -8  -4   6    945.80   1077.12    101.86 o
  -6   4   6    347.06    331.77     76.54 o
  -4   4   6   8409.97   8262.76    286.26 o
  -2   4   6  10756.10  11220.20    287.02 o
  -2  -4   6  10745.00  10999.20    278.69 o
   0   4   6   2504.09   2778.54    131.50 o
   2   4   6   5384.87   5760.73    163.18 o
   2  -4   6   5396.15   5563.37    202.86 o
   4   4   6   5571.29   6173.48    256.83 o
   6   4   6   3026.97   2928.43    205.47 o
   8  -4   6    632.03    750.46     78.62 o
 -10  -5   6    872.40    795.60     91.76 o
  -8  -5   6    751.29    808.09    129.69 o
  -6   5   6   2394.61   2673.78    211.87 o
  -4   5   6   2840.92   2499.15    168.87 o
  -2   5   6   4422.74   5026.20    224.08 o
   0   5   6  27996.60  30428.70    355.92 o
   2   5   6  14814.30  15208.20    263.84 o
   4   5   6    311.15    253.18     42.51 o
   6   5   6  18032.50  17434.90    519.05 o
   8  -5   6   3186.63   3670.01    239.58 o
  10  -5   6   1917.24   2023.43    137.67 o
  -8  -6   6    498.06    593.39     75.52 o
  -6   6   6   6702.91   6844.66    329.91 o
  -6  -6   6   6748.04   6611.96    188.47 o
  -4   6   6   1039.09   1074.31    132.62 o
  -2   6   6   5705.40   5929.59    269.20 o
   0   6   6     35.40      5.37     26.11 <
   2   6   6   1520.64   1441.83     93.95 o
   4   6   6   6967.62   6285.30    205.73 o
   6   6   6    209.34     66.94     42.89 <
   6  -6   6    209.59    123.44     54.02 <
   8  -6   6   3808.33   3772.09    157.60 o
  -8  -7   6    662.05    721.50     63.89 o
  -6  -7   6   1010.16    983.63     77.34 o
  -4   7   6   2440.27   2206.44    191.51 o
  -4  -7   6   2412.02   3035.10    218.86 o
  -2   7   6    674.29    612.57     98.13 o
   0   7   6    225.19    350.73     56.25 o
   2   7   6   2795.34   2865.19    139.06 o
   4   7   6   5879.53   5808.18    302.50 o
   4  -7   6   5935.19   6055.86    183.70 o
   6  -7   6   8994.39   8555.91    361.41 o
   8  -7   6    743.50    773.97     64.23 o
  -6  -8   6    397.85    459.66     58.85 o
  -4  -8   6   4067.35   4308.87    174.50 o
  -2  -8   6   3283.90   3177.26    171.70 o
   0  -8   6    292.28    337.07     49.95 o
   2  -8   6   4873.97   5035.99    207.97 o
   4  -8   6    794.83    807.75     59.21 o
   6  -8   6     57.84    293.26     51.06 o
  -4  -9   6    511.25    540.44     56.14 o
  -2  -9   6   2835.38   3632.66    164.83 o
   0  -9   6   8731.99   8188.05    170.90 o
   2  -9   6    932.63   1275.75    141.06 o
   4  -9   6    137.82    253.56     45.76 o
   0 -10   6    508.22    751.54     61.86 o
 -11   0   7     22.99     14.83     41.94 <
  -9   0   7      0.13      8.75     29.66 <
  -7   0   7      5.42     12.38     41.41 <
  -5   0   7      4.73     -8.48     27.16 <
  -3   0   7    154.64    140.18     47.03 <
  -1   0   7     18.61     16.28     20.81 <
   1   0   7      5.00     18.28     12.75 <
   3   0   7    579.11    298.23     64.65 o
   5   0   7     33.36     41.73     26.66 <
   7   0   7     32.78     46.05     23.82 <
   9   0   7      0.72     11.80     31.27 <
  11   0   7      2.44     29.85     36.12 <
 -11   1   7     42.71     28.32     57.33 <
 -11  -1   7     42.61    148.32     50.48 <
  -9   1   7    182.68    176.20     44.87 o
  -9  -1   7    183.00     95.16     26.29 o
  -7   1   7     17.75     30.90     45.05 <
  -7  -1   7     17.53     57.93     45.26 <
  -5   1   7     52.55     57.28     26.93 <
  -5  -1   7     52.39     63.94     23.11 <
  -3   1   7   2030.80   1653.93    180.57 o
  -3  -1   7   2031.15   1632.14    144.54 o
  -1   1   7    117.81    146.61     37.23 o
  -1  -1   7    117.89     63.99     25.92 <
   1  -1   7     84.45     34.99     12.80 <
   3   1   7   1946.20   1822.93    176.83 o
   3  -1   7   1943.93   1976.37    156.29 o
   5   1   7    526.04    620.33     57.09 o
   5  -1   7    525.74    579.74     52.24 o
   7   1   7     39.10     44.50     34.19 <
   7  -1   7     38.94     46.84     23.97 <
   9   1   7    233.87    192.21     50.19 o
   9  -1   7    233.27    220.80     34.14 o
  11   1   7     46.17     68.79     43.84 <
  11  -1   7     45.88     44.47     28.85 <
 -11   2   7    115.14    124.11     44.81 <
 -11  -2   7    114.67    129.90     50.29 <
  -9   2   7      7.81     20.63     40.15 <
  -9  -2   7      7.78     27.61     22.53 <
  -7   2   7     21.47     90.55     44.50 <
  -7  -2   7     21.34     20.07     35.96 <
  -5   2   7    293.37    296.06     40.19 o
  -5  -2   7    293.17    266.39     56.26 o
  -3   2   7   1484.67   1496.56    181.80 o
  -3  -2   7   1485.11   1216.19    125.71 o
  -1   2   7    360.21    321.06     63.97 o
  -1  -2   7    360.06    287.83     65.60 o
   1   2   7    197.48    147.87     55.62 <
   3   2   7    534.98    424.47    116.28 o
   5   2   7   1441.86   1406.59    116.29 o
   5  -2   7   1442.77   1320.99     81.17 o
   7   2   7     23.32     55.35     30.59 <
   7  -2   7     23.07     16.70     23.02 <
   9   2   7    302.36    391.03     73.03 o
   9  -2   7    303.10    284.10     52.79 o
  11   2   7     64.45    129.56     41.76 o
  11  -2   7     64.10    105.54     29.37 o
  -9  -3   7     45.68     98.27     39.52 <
  -7   3   7    360.03    461.65     56.98 o
  -7  -3   7    358.62    376.29     89.13 o
  -5   3   7   1125.52   1044.44     71.70 o
  -5  -3   7   1124.81   1024.15    108.35 o
  -3   3   7    160.09    116.64     27.35 o
  -1   3   7    474.37    342.35     65.71 o
   1   3   7    610.71    633.98    108.66 o
   3   3   7    463.77    504.01     63.78 o
   5   3   7   1136.61   1129.88    110.93 o
   5  -3   7   1133.82    935.58    103.92 o
   7   3   7    219.90    184.79     49.69 o
   9  -3   7    144.62     23.13     65.02 <
  -9  -4   7      9.55    -20.92     42.18 <
  -7   4   7   1456.53   1751.64    160.17 o
  -5   4   7    868.21    918.17    106.25 o
  -3   4   7     24.38     24.47     21.58 <
  -3  -4   7     24.44     31.53     22.13 <
  -1   4   7    419.28    376.78     50.98 o
   1   4   7    346.28    352.49     41.07 o
   3   4   7    167.85    136.17     21.21 o
   5   4   7    140.12    189.23     62.68 o
   7   4   7    846.43    964.26    126.67 o
   9  -4   7      7.70     -4.14     29.37 <
  -9  -5   7     21.85     76.45     32.56 <
  -7   5   7   1672.66   1777.34    167.79 o
  -7  -5   7   1672.75   1752.05    125.27 o
  -5   5   7    210.39    296.77     68.31 o
  -3   5   7   1592.57   1492.02    135.54 o
  -1   5   7     87.69    132.57     27.14 o
   1   5   7    159.42    132.38     27.32 o
   3   5   7     96.34     52.86     29.96 <
   5   5   7     10.99    -23.26     21.76 <
   7   5   7    133.72     97.92     46.59 <
   7  -5   7    134.75    145.20     43.69 o
   9  -5   7    272.86    329.80     69.50 o
  -9  -6   7     36.58     23.00     32.96 <
  -7  -6   7    966.09    949.00     69.92 o
  -5   6   7    313.98    446.68     91.63 o
  -5  -6   7    314.20    269.85     43.94 o
  -3   6   7     42.53     22.66     38.23 <
  -1   6   7    291.37    215.15     54.22 o
   1   6   7     12.93     18.63     16.68 <
   3   6   7    340.68    361.81     51.21 o
   5  -6   7    137.80     43.60     21.55 <
   7  -6   7     39.60      9.93     37.36 <
   9  -6   7    154.80    201.59     47.79 o
  -7  -7   7    116.83    123.66     29.87 o
  -5  -7   7     63.49     42.86     28.14 <
  -3   7   7    387.02    386.95     96.24 o
  -3  -7   7    390.30    213.28     45.24 o
  -1   7   7    360.06    346.88     77.48 o
   1   7   7     79.87    159.45     41.07 o
   3   7   7    521.26    575.66     66.50 o
   3  -7   7    520.03    545.60     52.51 o
   5  -7   7    115.21    132.43     40.81 o
   7  -7   7     23.11     37.01     30.27 <
  -7  -8   7     19.89     18.78     14.67 <
  -5  -8   7     28.27     31.33     42.18 <
  -3  -8   7    394.57    334.51     50.56 o
  -1  -8   7    388.96    339.77     43.97 o
   1  -8   7    159.95    170.06     41.65 o
   3  -8   7    242.72    201.76     47.95 o
   5  -8   7    425.03    407.26     55.69 o
   7  -8   7      3.82     -1.90     16.20 <
  -5  -9   7     12.31     17.15     28.66 <
  -3  -9   7    171.10    215.16     42.49 o
  -1  -9   7    133.16    156.93     39.41 o
   1  -9   7     97.36    191.66     53.93 o
   3  -9   7    174.63    133.31     57.64 <
   5  -9   7    183.84    157.85     26.84 o
  -1 -10   7     38.04     76.40     36.52 <
   1 -10   7    300.71    488.03     72.89 o
 -10   0   8   7191.83   6045.74    293.23 o
  -8   0   8   7745.02   6958.43    328.81 o
  -6   0   8    395.82    647.84     85.69 o
  -4   0   8  17970.50  15735.20    614.31 o
  -2   0   8  30816.60  30033.70    442.43 o
   0   0   8   1930.69   1736.69     77.92 o
   2   0   8  66302.80  61430.40    437.15 o
   4   0   8  25145.90  24883.30    707.10 o
   6   0   8   4919.14   5742.74    172.83 o
   8   0   8    252.57    678.69     78.08 o
  -8   1   8  10544.00  10299.90    399.33 o
  -8  -1   8  10491.40  10400.40    405.76 o
  -6   1   8    329.69    284.49     61.32 o
  -6  -1   8    331.94    182.51     53.63 o
  -4   1   8   7642.35   8229.77    453.13 o
  -4  -1   8   7668.73   7613.71    278.84 o
  -2   1   8  42822.90  40407.30    727.17 o
  -2  -1   8  42993.60  40291.60    458.09 o
   0   1   8   7359.67   7079.73    134.42 o
   2   1   8  32379.10  29445.30    620.84 o
   2  -1   8  32297.70  30441.00    274.81 o
   4   1   8   6900.27   7059.25    409.52 o
   6   1   8   1575.02   1723.58    138.45 o
   6  -1   8   1588.57   1740.65     98.93 o
   8   1   8   1026.34    876.00    125.55 o
   8  -1   8   1017.17    860.02     85.62 o
  -8   2   8   4062.89   4103.75    254.21 o
  -8  -2   8   4103.82   4355.93    271.94 o
  -6   2   8   1214.76   1042.51     83.63 o
  -6  -2   8   1217.97   1051.45    128.05 o
  -4   2   8   5079.82   4977.76    208.68 o
  -4  -2   8   5059.24   5384.69    208.42 o
  -2   2   8  43050.00  40584.10    778.38 o
  -2  -2   8  43206.80  41815.90    713.99 o
   0   2   8 109855.00 113764.00    683.50 o
   2   2   8  13704.80  13451.70    484.13 o
   4   2   8  13592.90  14339.60    349.60 o
   4  -2   8  13583.30  14494.80    234.78 o
   6   2   8   8084.64   8202.39    307.33 o
   6  -2   8   8096.66   8011.14    217.93 o
   8   2   8    324.65    289.31     64.17 o
   8  -2   8    320.60    344.27     90.40 o
  10   2   8   2049.90   3030.32    195.51 o
 -10  -3   8    997.42   1297.11    134.39 o
  -8  -3   8   3825.20   3888.52    181.53 o
  -6   3   8   4700.33   4760.66    167.38 o
  -6  -3   8   4673.51   4504.98    244.89 o
  -4   3   8   5489.31   5750.36    243.56 o
  -4  -3   8   5516.59   5586.12    227.02 o
  -2   3   8  26694.20  27704.30    715.31 o
   0   3   8  26067.10  26178.30    636.49 o
   2   3   8  64386.70  65437.10   1158.57 o
   4   3   8   6557.75   7308.20    271.75 o
   6   3   8   7053.12   6790.85    295.57 o
   6  -3   8   7061.62   6852.52    297.44 o
   8   3   8    708.55    775.97    119.95 o
   8  -3   8    705.01   1185.37    170.17 o
 -10  -4   8    103.39     95.90     43.82 <
  -8  -4   8    369.64    498.96     76.21 o
  -6   4   8   6612.21   6714.82    298.65 o
  -4   4   8  28404.00  27637.40    522.19 o
  -2   4   8  10318.90  11190.10    291.69 o
  -2  -4   8  10267.20  11746.70    293.91 o
   0   4   8   7369.23   6990.82    210.05 o
   2   4   8  26343.10  26928.10    346.52 o
   4   4   8  25785.10  25682.70    516.47 o
   6   4   8   2365.26   2267.49    187.60 o
   8  -4   8   1818.31   2088.50    184.74 o
 -10  -5   8   1023.10   1103.04    113.39 o
  -8  -5   8   1368.10   1546.08    167.01 o
  -6   5   8   4475.20   4387.53    261.50 o
  -4   5   8   1758.97   1452.65    132.56 o
  -2   5   8   2126.17   1829.97    137.04 o
   0   5   8   1820.82   1872.38     90.47 o
   2   5   8   1986.50   1984.47     97.01 o
   4   5   8   2200.65   2265.38    113.31 o
   6   5   8  10498.70   9887.23    392.95 o
   8  -5   8   5720.41   5878.48    221.05 o
  10  -5   8   1523.08   1844.47    132.93 o
  -8  -6   8   1611.44   2007.40    121.21 o
  -6   6   8      9.56    -45.71     54.93 <
  -6  -6   8      9.53     61.12     42.07 <
  -4   6   8   3234.77   3096.75    212.57 o
  -2   6   8    572.54    471.32     84.24 o
   0   6   8   2678.59   2851.24    123.66 o
   2   6   8   5198.71   5128.33    172.01 o
   4   6   8   2880.75   2599.82    132.53 o
   6  -6   8     65.21     65.10     30.93 <
   8  -6   8   1204.74   1126.73    135.58 o
  -8  -7   8   2411.76   2798.29    116.92 o
  -6  -7   8    574.08    684.86     65.95 o
  -4   7   8   3341.21   3480.29    236.05 o
  -4  -7   8   3303.64   3228.45    231.54 o
  -2   7   8   6380.31   6572.96    310.98 o
   0   7   8    305.99    357.75     72.27 o
   2   7   8   7516.29   7498.83    228.34 o
   4   7   8   2742.59   2823.29    209.29 o
   4  -7   8   2785.93   3078.41    157.26 o
   6  -7   8   3053.23   2883.83    151.10 o
   8  -7   8     68.93     94.83     35.24 <
  -6  -8   8    642.06    742.12     66.38 o
  -4  -8   8    441.50    538.74     90.05 o
  -2  -8   8    789.49    918.76    104.63 o
   0  -8   8    647.72    611.94     55.67 o
   4  -8   8    550.00    577.30     60.89 o
   6  -8   8   1897.37   1744.59    146.46 o
  -4  -9   8    875.96   1046.50     76.19 o
  -2  -9   8   2882.97   3088.37    151.31 o
   0  -9   8    260.90    545.72    105.49 o
   2  -9   8    595.62   1015.41    130.10 o
   4  -9   8    505.67    551.52     56.38 o
   0 -10   8   1938.37   2209.81    100.04 o
 -11   0   9     48.84     40.62     22.18 <
  -9   0   9      0.76    -17.78     38.49 <
  -7   0   9     19.03     35.62     40.78 <
  -5   0   9      4.78     38.78     43.68 <
  -3   0   9    647.83    586.36    112.40 o
  -1   0   9    244.68    179.10     40.68 o
   1   0   9     61.96     65.08     22.66 <
   3   0   9   3257.70   2599.53    188.63 o
   5   0   9    136.54    139.81     22.37 o
   7   0   9     70.11     51.11     30.35 <
   9   0   9     28.35     27.53     27.98 <
  11   0   9     10.06     43.20     22.13 <
 -11   1   9     91.49    127.29     49.42 <
 -11  -1   9     90.94    144.97     48.95 <
  -9   1   9     80.23     44.81     26.98 <
  -9  -1   9     79.81     51.27     23.34 <
  -7   1   9    163.35    134.46     53.24 <
  -7  -1   9    163.17    152.88     57.43 <
  -5   1   9    277.06    255.66     41.31 o
  -5  -1   9    277.14    209.98     38.91 o
  -3   1   9   1109.72   1204.55    151.01 o
  -3  -1   9   1111.86   1098.04     87.16 o
  -1   1   9     54.83     47.34     35.78 <
  -1  -1   9     54.25     59.75     21.87 <
   1  -1   9     30.97     15.20     21.66 <
   3   1   9    664.57    504.77     98.11 o
   3  -1   9    662.96    503.82     81.17 o
   5   1   9    290.53    309.88     60.73 o
   5  -1   9    290.87    315.04     41.13 o
   7   1   9      5.60     38.46     46.21 <
   7  -1   9      5.57     19.63     22.60 <
   9   1   9     66.18     97.74     24.18 o
   9  -1   9     66.25     80.72     31.96 <
  11   1   9      3.37     59.30     33.35 <
  11  -1   9      3.40     55.11     43.44 <
 -11   2   9     94.40     37.33     37.09 <
 -11  -2   9     94.05     93.29     45.08 <
  -9   2   9    403.72    382.63     82.75 o
  -9  -2   9    402.77    383.42     50.82 o
  -7   2   9     17.14    -24.76     41.31 <
  -7  -2   9     17.14     20.13     42.44 <
  -5   2   9    622.09    612.48     53.99 o
  -5  -2   9    621.09    625.03     82.14 o
  -3   2   9   1497.80   1485.91    181.85 o
  -3  -2   9   1496.53   1430.92    152.33 o
  -1   2   9    574.10    551.11     76.77 o
  -1  -2   9    574.07    504.96     84.54 o
   1   2   9    915.31    861.35    116.31 o
   3   2   9    938.72    823.07    138.18 o
   5   2   9   1435.02   1419.63    118.04 o
   5  -2   9   1432.66   1353.58     82.94 o
   7   2   9    114.37    160.33     48.29 o
   7  -2   9    114.48    122.68     39.46 o
   9   2   9     63.71     77.69     48.58 <
   9  -2   9     63.79     57.46     32.41 <
  11   2   9     91.11     88.97     38.81 <
  11  -2   9     90.80     58.62     24.32 <
 -11  -3   9     84.71    132.73     41.07 o
  -9  -3   9     32.65     18.47     28.90 <
  -7   3   9    122.00    138.08     38.68 o
  -7  -3   9    120.53    140.32     71.69 <
  -5   3   9   2250.96   2174.12    104.87 o
  -5  -3   9   2251.69   2267.58    159.12 o
  -3   3   9     40.49     44.21     33.91 <
   1   3   9    332.47    316.90     70.60 o
   3   3   9    269.72    354.39     61.44 o
   5   3   9    917.01    854.49     97.27 o
   5  -3   9    919.73    893.44    104.52 o
   7   3   9    401.76    410.37     74.00 o
   9  -3   9     17.11    -60.80     44.97 <
  -9  -4   9     84.74     69.18     45.97 <
  -7   4   9    416.62    417.09     78.44 o
  -5   4   9   1331.93   1181.87     83.89 o
  -3   4   9    371.25    315.32     52.08 o
  -3  -4   9    371.63    342.16     58.09 o
  -1   4   9    144.21    174.46     37.70 o
   1   4   9    165.94    222.88     34.25 o
   3   4   9     20.45    -10.51     20.18 <
   5   4   9    478.04    476.73     81.34 o
   7   4   9    841.12    895.69    126.91 o
   9  -4   9      6.48    -31.38     34.70 <
  -9  -5   9    172.91    201.74     43.44 o
  -7   5   9    252.32    393.87     92.00 o
  -7  -5   9    252.48    331.98     65.79 o
  -5   5   9    628.03    495.67     72.29 o
  -3   5   9    427.45    302.22     60.73 o
  -1   5   9    205.35    309.18     58.67 o
   1   5   9     61.05     97.06     31.51 o
   3   5   9    438.70    373.54     46.74 o
   5   5   9     62.51     72.40     26.66 <
   7   5   9    345.26    397.02     86.78 o
   7  -5   9    346.13    383.48     55.11 o
   9  -5   9     33.45     26.13     45.81 <
  -9  -6   9    451.25    506.90     76.40 o
  -7  -6   9    436.01    492.82     59.36 o
  -5   6   9    544.78    551.05     89.31 o
  -5  -6   9    544.59    616.88     53.08 o
  -3   6   9    161.71    135.59     48.05 <
  -1   6   9      4.89     17.12     33.69 <
   1   6   9     15.44     20.44     18.81 <
   3   6   9      8.15      0.97     18.63 <
   5   6   9     53.31     49.11     24.42 <
   5  -6   9     53.71     60.94     29.43 <
   7  -6   9    255.20    276.29     68.79 o
   9  -6   9    173.54    160.32     44.63 o
  -7  -7   9     13.87      8.14     21.34 <
  -5  -7   9    148.26    178.49     35.17 o
  -3   7   9   1895.07   1794.57    166.08 o
  -3  -7   9   1897.48   1808.22    154.65 o
  -1   7   9    492.82    475.05     91.81 o
   1   7   9     93.39    136.95     32.49 o
   3   7   9    294.64    248.96     46.80 o
   3  -7   9    294.98    266.83     42.40 o
   5  -7   9    141.85    134.38     41.52 o
   7  -7   9     10.41     -1.98     30.03 <
  -7  -8   9      7.07    -17.10     20.81 <
  -5  -8   9     30.18    125.74     49.61 <
  -3  -8   9     77.17     76.53     30.56 <
  -1  -8   9    213.79    230.13     36.25 o
   1  -8   9    242.05    283.34     38.41 o
   3  -8   9    257.87    236.68     39.67 o
   5  -8   9    126.06    116.18     25.48 o
   7  -8   9     35.37     41.73     22.08 <
  -5  -9   9     11.07     41.52     24.24 <
  -3  -9   9     95.68    164.98     32.62 o
  -1  -9   9    417.90    552.35     59.67 o
   1  -9   9    193.28    235.24     51.30 o
   3  -9   9    508.02    541.33     86.12 o
   5  -9   9    133.16    124.03     28.03 o
  -1 -10   9     33.90    121.58     39.10 o
   1 -10   9    127.65    243.53     63.12 o
 -10   0  10    276.90    985.61    130.38 o
  -8   0  10  12284.90  12010.70    434.39 o
  -6   0  10    636.47    293.37     83.78 o
  -4   0  10   6503.69   6263.95    398.99 o
  -2   0  10  30394.40  31900.80    526.01 o
   0   0  10    315.93    298.73     39.66 o
   2   0  10 148411.00 144523.00    704.45 o
   4   0  10  13092.40  12963.10    511.27 o
   6   0  10  25020.80  25123.00    360.71 o
   8   0  10   3015.64   2451.65    202.91 o
  10   0  10   2269.85   1788.53    151.67 o
  -8   1  10    961.53    795.29    120.66 o
  -8  -1  10    959.03    840.87    125.86 o
  -6   1  10   2677.66   2912.10    179.26 o
  -6  -1  10   2637.51   2877.82    174.52 o
  -4   1  10  18884.30  18701.10    687.68 o
  -4  -1  10  18874.90  18524.90    444.70 o
  -2   1  10  22997.50  21282.60    530.84 o
  -2  -1  10  22851.30  20315.40    338.75 o
   0   1  10   4054.97   3874.87    107.38 o
   0  -1  10   4063.88   3914.42    184.75 o
   2   1  10   3773.40   3327.72    215.76 o
   2  -1  10   3818.54   3452.85     87.72 o
   4   1  10   9667.44   9593.98    484.50 o
   6   1  10   1475.38   1484.45    129.70 o
   6  -1  10   1480.30   1426.08     89.32 o
   8   1  10   6540.98   6842.33    329.27 o
   8  -1  10   6519.72   6965.69    232.76 o
  10   1  10   3710.80   4395.15    245.39 o
  10  -1  10   3713.07   4306.13    239.11 o
 -10   2  10   9468.56   9311.86    317.80 o
 -10  -2  10   9424.57   9096.44    318.51 o
  -8   2  10   2727.45   2458.67    201.00 o
  -8  -2  10   2751.39   2629.92    208.57 o
  -6   2  10    447.12    506.77     95.59 o
  -6  -2  10    453.70    500.14    103.53 o
  -4   2  10   2326.37   2582.44    156.52 o
  -4  -2  10   2288.71   2545.40    144.79 o
  -2   2  10  82556.60  79801.70   1100.73 o
  -2  -2  10  82633.50  79967.30   1026.14 o
   0   2  10  23019.00  22439.70    301.79 o
   2   2  10  18661.40  19637.10    609.00 o
   4   2  10  11955.70  12736.80    329.39 o
   4  -2  10  11863.70  12400.20    219.88 o
   6   2  10  10444.50  10296.40    347.33 o
   6  -2  10  10427.80  10461.20    249.36 o
   8   2  10   1437.31   1544.58    161.65 o
   8  -2  10   1438.40   1467.96    113.39 o
  10   2  10    871.28    723.63    100.45 o
  10  -2  10    880.39    766.38     99.72 o
 -10  -3  10    280.24    285.39     75.12 o
  -8   3  10   3281.59   3082.47    220.22 o
  -8  -3  10   3323.51   3441.51    172.66 o
  -6   3  10   1399.81   1420.53     95.70 o
  -6  -3  10   1395.16   1359.02    148.74 o
  -4   3  10  43100.30  43386.70    653.83 o
  -4  -3  10  43139.60  42283.20    607.52 o
  -2   3  10  34398.20  35282.30    795.32 o
   0   3  10   8374.82   8190.50    364.10 o
   2   3  10  18017.40  17891.80    627.96 o
   4   3  10  19095.00  19640.80    458.15 o
   6   3  10  10584.50  10197.30    356.56 o
   6  -3  10  10639.40   9989.96    361.14 o
   8   3  10    853.72   1102.31    137.44 o
   8  -3  10    867.12   1109.21    165.43 o
 -10  -4  10    544.52    696.11    101.43 o
  -8  -4  10    646.69    817.05     71.48 o
  -6   4  10   9486.03   9417.53    351.29 o
  -4   4  10  11881.80  10507.60    330.14 o
  -2   4  10  24979.70  24254.30    429.42 o
  -2  -4  10  24973.70  25146.10    436.64 o
   0   4  10   2620.45   2793.16    140.15 o
   2   4  10  26948.70  27543.00    359.13 o
   2  -4  10  27008.40  27121.20    450.31 o
   4   4  10  22742.30  22053.80    480.58 o
   6   4  10    428.64    264.81     74.96 o
   8  -4  10    434.20    563.54    100.36 o
 -10  -5  10   1508.55   1763.64    137.02 o
  -8  -5  10   2223.01   2317.78    139.85 o
  -6   5  10   3166.23   3051.03    220.13 o
  -4   5  10    909.10   1040.70    117.72 o
  -2   5  10   4660.83   5123.35    223.30 o
   0   5  10   7105.00   7679.19    178.83 o
   2   5  10   3001.59   2965.16    118.17 o
   4   5  10    578.05    549.76     59.02 o
   6   5  10   8089.26   7876.50    235.03 o
   8  -5  10    483.70    438.20     90.24 o
  10  -5  10    283.35    319.85     41.37 o
  -8  -6  10    172.02    216.29     66.23 o
  -6  -6  10    641.54    681.56     77.62 o
  -4   6  10    157.37     38.13     67.56 <
  -2   6  10   3584.44   3225.95    201.80 o
   0   6  10   2634.61   2991.47    181.33 o
   2   6  10    123.34    228.07     45.44 o
   4   6  10   5381.72   4990.65    183.04 o
   6  -6  10    518.46    682.73    110.74 o
   8  -6  10    202.37    268.77     70.71 o
  -8  -7  10    870.05    816.35     63.72 o
  -6  -7  10    417.62    616.72     60.10 o
  -4   7  10    354.56    366.70     91.75 o
  -4  -7  10    341.83    639.82    104.48 o
  -2   7  10   5445.60   5402.36    289.98 o
   0   7  10    297.67    259.45     72.74 o
   2   7  10  11699.90  11485.90    281.14 o
   4   7  10   2936.58   3069.28    149.54 o
   4  -7  10   2968.13   3209.42    164.76 o
   6  -7  10   2969.92   2668.02    145.14 o
   8  -7  10   1464.91   1594.93     90.32 o
  -6  -8  10     89.99    167.24     57.99 <
  -4  -8  10    739.58    755.23     81.83 o
  -2  -8  10    645.76    788.61    101.42 o
   0  -8  10    216.14     59.59     26.92 <
   2  -8  10   2407.53   2360.62    100.36 o
   4  -8  10   3792.17   3218.44    122.86 o
   6  -8  10    342.55    437.14     57.25 o
  -4  -9  10    197.54    282.00     52.60 o
  -2  -9  10    664.69   1216.67    102.96 o
   0  -9  10    728.66    648.78     59.28 o
   2  -9  10    209.06     76.91     60.23 <
   4  -9  10   1404.42   1425.08     88.44 o
   0 -10  10   2249.32   2828.20    158.26 o
 -11   0  11      6.17     39.07     29.72 <
  -9   0  11     34.15     67.49     54.43 <
  -7   0  11     59.67     73.71     52.06 <
  -5   0  11      2.72     16.28     21.15 <
  -3   0  11    108.43    113.97     64.76 <
  -1   0  11      6.85     16.36     24.53 <
   1   0  11     78.19    108.86     34.77 o
   3   0  11     65.34     48.37     49.92 <
   5   0  11      0.41    -16.81     27.48 <
   7   0  11     15.27      5.45     28.35 <
   9   0  11     10.81    -23.60     31.01 <
  11   0  11     15.23     43.36     44.05 <
 -11   1  11    171.05    203.67     55.96 o
 -11  -1  11    170.97    213.34     53.37 o
  -9   1  11    123.42    102.43     36.93 <
  -9  -1  11    123.33    179.48     58.14 o
  -7   1  11    565.04    522.65     87.31 o
  -7  -1  11    565.93    437.58     76.08 o
  -5   1  11    109.64    123.96     33.57 o
  -5  -1  11    109.36    114.98     51.88 <
  -3   1  11   1826.98   1846.16    189.19 o
  -3  -1  11   1827.70   1590.20    109.43 o
  -1   1  11     37.72     34.43     24.98 <
  -1  -1  11     37.97     23.61     21.08 <
   1  -1  11     78.59     -3.19     26.87 <
   3   1  11    705.99    714.45    121.43 o
   3  -1  11    707.31    595.20     84.93 o
   5   1  11    457.05    394.67     70.08 o
   5  -1  11    457.05    477.29     49.37 o
   7   1  11     36.80     33.83     32.51 <
   7  -1  11     36.82      0.58     19.36 <
   9   1  11      6.04      2.74     37.73 <
   9  -1  11      6.02     48.29     25.11 <
  11   1  11     12.43    -80.72     33.93 <
  11  -1  11     12.53     29.22     33.12 <
 -11   2  11     74.51     53.35     27.90 <
 -11  -2  11     74.77     84.72     46.13 <
  -9   2  11    540.78    535.27     95.82 o
  -9  -2  11    540.76    490.22     61.88 o
  -7   2  11      8.05    -16.89     31.01 <
  -7  -2  11      8.11      3.64     41.23 <
  -5   2  11    733.49    744.04     60.97 o
  -5  -2  11    732.64    703.76     82.60 o
  -3   2  11   1310.67   1196.91    155.01 o
  -3  -2  11   1313.47   1083.07    134.46 o
  -1   2  11    113.87    113.82     47.45 <
  -1  -2  11    113.98     94.72     42.84 <
   1   2  11    383.74    286.40     68.66 o
   3   2  11    140.25    143.23     66.15 <
   5   2  11    607.46    533.72     73.98 o
   5  -2  11    607.60    537.73     54.20 o
   7   2  11      6.90     98.11     55.16 <
   7  -2  11      6.94     10.43     23.63 <
   9   2  11     69.75     84.26     35.83 <
   9  -2  11     69.71     70.00     30.43 <
  11   2  11     11.59     42.31     33.04 <
  11  -2  11     11.60     39.91     23.34 <
 -11  -3  11    799.72    960.47     95.63 o
  -9  -3  11    559.23    643.57     79.14 o
  -7   3  11     72.89     50.85     33.35 <
  -7  -3  11     72.36     59.60     40.36 <
  -5   3  11    425.14    447.27     50.26 o
  -5  -3  11    426.65    414.48     77.77 o
  -3   3  11    839.96    862.42     81.83 o
  -3  -3  11    835.42    852.72     79.30 o
   1   3  11   2245.28   2118.02    202.97 o
   3   3  11     98.80    116.44     34.36 o
   5   3  11   2308.79   2221.28    153.25 o
   5  -3  11   2313.04   2243.30    159.45 o
   7   3  11    529.93    503.39     99.16 o
   9  -3  11     35.99     23.24     49.87 <
  11  -3  11     99.25    105.55     40.50 <
  -9  -4  11     12.53     47.55     56.98 <
  -7   4  11    524.18    617.02    100.25 o
  -5   4  11    476.25    449.00     52.43 o
  -3   4  11    267.75    246.31     52.93 o
  -3  -4  11    268.65    170.98     47.05 o
  -1   4  11     92.38     95.94     34.89 <
  -1  -4  11     92.17    112.25     30.30 o
   1   4  11   1066.79   1053.26     66.41 o
   1  -4  11   1068.79   1037.08     85.80 o
   3   4  11    300.58    289.72     37.41 o
   5   4  11    541.50    648.67     90.92 o
   7   4  11    819.92    794.43    117.03 o
   9  -4  11     12.12     20.34     40.02 <
  -9  -5  11      6.05     36.49     31.22 <
  -7   5  11    586.21    669.84    106.86 o
  -7  -5  11    588.41    729.40     86.62 o
  -5   5  11    106.10    115.84     52.43 <
  -3   5  11    235.63    180.41     48.68 o
  -3  -5  11    234.99    126.19     46.52 <
  -1   5  11      7.65    -29.51     34.17 <
   1   5  11    242.59    188.68     32.77 o
   3   5  11     71.32     56.09     23.45 <
   5   5  11     36.19     44.02     25.13 <
   7   5  11    293.02    239.41     76.96 o
   7  -5  11    293.54    285.18     71.82 o
   9  -5  11    229.95    328.20     58.75 o
  -9  -6  11     81.10    147.72     49.11 o
  -7  -6  11     10.42     69.92     27.40 <
  -5   6  11    301.17    205.73     56.14 o
  -5  -6  11    301.12    252.31     40.12 o
  -3   6  11    108.33     61.94     48.18 <
  -1   6  11    339.94    344.06     69.73 o
   1   6  11     29.60     10.93     17.26 <
   3   6  11     13.70     -3.32     28.14 <
   5   6  11    195.18    228.68     45.26 o
   5  -6  11    193.46    125.22     29.51 o
   7  -6  11    299.26    260.55     74.63 o
   9  -6  11    342.80    443.06     68.42 o
  -7  -7  11    266.26    261.39     35.93 o
  -5  -7  11    126.87    103.91     36.75 <
  -3   7  11   1415.85   1511.40    149.69 o
  -3  -7  11   1408.93   1446.75    111.49 o
  -1   7  11    561.22    630.62     96.95 o
   1   7  11    152.12    167.33     49.37 o
   3   7  11     41.42     37.73     30.78 <
   3  -7  11     41.41     34.31     23.93 <
   5  -7  11    298.18    302.44     58.91 o
   7  -7  11    109.62    114.29     38.70 <
  -7  -8  11    128.90     83.88     43.65 <
  -5  -8  11     82.10     86.44     35.09 <
  -3  -8  11     64.00     61.46     29.40 <
  -1  -8  11    220.74    222.83     36.15 o
   1  -8  11    325.81    290.88     40.62 o
   3  -8  11    117.21     46.89     23.31 <
   5  -8  11     72.58     64.02     25.24 <
   7  -8  11     22.64     36.38     19.21 <
  -5  -9  11    267.57    269.00     50.95 o
  -3  -9  11     73.54     55.17     23.24 <
  -1  -9  11    811.14   1102.34     78.57 o
   1  -9  11    513.84    475.74     63.47 o
   3  -9  11    212.37    233.47     72.13 o
   5  -9  11     72.53     85.62     29.53 <
  -1 -10  11    145.21    249.30     51.85 o
   1 -10  11    657.19    693.95     81.93 o
 -10   0  12    789.71    716.35    109.05 o
  -8   0  12   4143.95   4382.90    266.57 o
  -6   0  12   3366.01   3648.71    207.70 o
  -4   0  12   6172.31   6595.84    403.04 o
  -2   0  12 108022.00 104509.00    970.21 o
   0   0  12 109009.00 106800.00    793.64 o
   2   0  12  75883.40  73435.90    536.76 o
   4   0  12   4639.18   4898.95    313.82 o
   6   0  12  17418.00  18872.80    313.71 o
   8   0  12    556.77    573.61    107.01 o
  10   0  12   3524.66   3718.10    235.89 o
 -10   1  12  14767.30  19665.30    481.98 o
 -10  -1  12  14724.60  14372.70    423.52 o
  -8   1  12   8381.37   9323.88    384.31 o
  -8  -1  12   8392.45   8590.39    373.00 o
  -6   1  12    604.06    518.54     84.75 o
  -6  -1  12    607.77    635.61     88.36 o
  -4   1  12   3158.35   2650.72    274.90 o
  -4  -1  12   3130.36   2681.25    179.82 o
  -2   1  12  49945.80  47968.60    819.29 o
  -2  -1  12  50062.40  48297.70    550.24 o
   0  -1  12   2391.00   2165.38    143.94 o
   2   1  12  40819.00  38793.10    733.78 o
   2  -1  12  40868.40  41407.20    506.31 o
   4   1  12  20800.20  22399.90    718.07 o
   6   1  12   1494.21   1349.51    126.52 o
   6  -1  12   1513.76   1536.23     93.27 o
   8   1  12   2495.69   2420.58    196.18 o
   8  -1  12   2537.70   2492.73    141.30 o
  10   1  12   1162.66   1246.35    137.05 o
  10  -1  12   1165.16   1344.24    105.07 o
 -10  -2  12   2114.14   2165.59    180.93 o
  -8   2  12   7793.73   7099.51    337.46 o
  -8  -2  12   7769.03   7429.40    350.58 o
  -6   2  12   2911.27   3030.95    190.92 o
  -6  -2  12   2886.57   2887.58    191.68 o
  -4   2  12   2070.93   2196.24    135.21 o
  -4  -2  12   2100.83   2457.83    136.63 o
  -2   2  12  15442.70  14301.70    477.42 o
  -2  -2  12  15443.10  13973.80    455.45 o
   0   2  12   3482.98   3293.58    117.84 o
   0  -2  12   3487.61   3147.85    226.26 o
   2   2  12  21124.50  19765.20    582.13 o
   4   2  12    383.12    400.98     65.60 o
   4  -2  12    387.85    317.74     44.99 o
   6   2  12   4084.23   3949.31    218.18 o
   6  -2  12   4100.05   4135.38    158.56 o
   8   2  12   1778.60   2869.20    219.69 o
   8  -2  12   1780.43   2509.55    211.73 o
  10   2  12    785.50    961.62    122.33 o
  10  -2  12    793.12    867.24    107.60 o
 -10  -3  12   3059.41   3163.03    213.02 o
  -8   3  12   5109.91   4865.50    279.79 o
  -8  -3  12   5124.70   5174.90    212.53 o
  -6   3  12    635.41    771.67     77.65 o
  -6  -3  12    633.87    795.63    119.17 o
  -4   3  12   8726.58   9010.57    299.72 o
  -4  -3  12   8706.11   8753.54    279.72 o
  -2   3  12  22838.20  23201.20    646.28 o
   0   3  12  11237.90  11693.20    446.06 o
   2   3  12  13102.20  13503.30    547.31 o
   4   3  12   7630.70   8846.65    279.85 o
   6   3  12   3206.06   3420.80    216.10 o
   6  -3  12   3218.32   3079.32    208.06 o
   8   3  12    399.61    681.11    119.08 o
   8  -3  12    403.92   1178.57    187.74 o
  10  -3  12   2330.91   3917.11    249.16 o
 -10  -4  12    170.34    207.53     62.94 o
  -8  -4  12   3901.74   3474.81    173.94 o
  -6   4  12   1867.74   1935.30    114.91 o
  -4   4  12  31622.10  31206.00    551.07 o
  -2   4  12  35231.20  37367.40    525.57 o
  -2  -4  12  35315.80  35496.10    524.36 o
   0   4  12   8302.34   9097.86    256.23 o
   0  -4  12   8308.12   8929.86    246.58 o
   2   4  12   6143.91   6931.31    186.57 o
   4   4  12   3803.08   3180.65    195.71 o
   6   4  12   2655.97   2623.06    198.78 o
   8  -4  12   3149.50   2977.27    163.13 o
 -10  -5  12   1338.45   1324.61    118.35 o
  -8  -5  12    115.12    340.04     69.55 o
  -6   5  12   3637.56   3477.17    233.45 o
  -4   5  12   5455.32   4418.18    232.96 o
  -2   5  12   6283.74   6638.68    254.82 o
  -2  -5  12   6333.37   6523.89    251.18 o
   0   5  12  14370.40  16007.90    375.38 o
   0  -5  12  14360.30  15926.80    378.55 o
   2   5  12   2384.22   2719.79    114.48 o
   2  -5  12   2353.38   2707.88    167.28 o
   4   5  12   3384.11   3289.48    138.67 o
   6   5  12   1698.65   1670.49    113.22 o
   8  -5  12   2464.08   2560.45    196.40 o
  10  -5  12    668.25    670.06     87.22 o
  -8  -6  12   1532.46   1937.57    167.76 o
  -6  -6  12   2780.14   2474.01    117.74 o
  -4   6  12   5685.69   5636.35    288.41 o
  -2   6  12   7897.37   8244.24    320.17 o
   0   6  12   2432.80   2488.18    167.67 o
   2   6  12   6709.85   6688.60    199.58 o
   4   6  12  11623.20  11222.50    276.32 o
   6  -6  12    474.54    614.18    123.51 o
   8  -6  12     48.28    139.74     64.14 <
  -8  -7  12    102.58     79.54     25.51 o
  -6  -7  12    727.33    663.35     82.49 o
  -4   7  12    862.50   1063.76    134.37 o
  -4  -7  12    851.48    884.89    123.33 o
  -2   7  12    709.47    619.66    103.33 o
   0   7  12   6858.02   6454.29    297.14 o
   2   7  12   1897.88   1819.10    112.90 o
   4   7  12    621.90    701.55     71.61 o
   4  -7  12    612.75    631.72     80.57 o
   6  -7  12   5903.37   5307.11    198.02 o
   8  -7  12   2064.33   2004.53    100.11 o
  -6  -8  12   1041.49   1013.87    107.10 o
  -4  -8  12    613.05    610.09     80.78 o
  -2  -8  12   1889.16   1783.32    101.51 o
   0  -8  12    134.52     88.57     27.93 o
   2  -8  12    597.98    598.42     78.85 o
   4  -8  12   2565.24   2502.67     95.35 o
   6  -8  12    526.35    587.42     60.23 o
  -4  -9  12    828.11    826.50     67.42 o
  -2  -9  12   1510.94   1926.86    117.15 o
   0  -9  12    611.46    690.55     64.31 o
   2  -9  12   1061.40   1305.37     94.39 o
   4  -9  12    366.75    409.89     48.72 o
   0 -10  12    117.31    280.44     67.79 o
 -11   0  13     33.34      6.67     32.46 <
  -9   0  13    444.49    362.16     87.31 o
  -7   0  13    355.28    451.86     86.91 o
  -5   0  13     38.52     39.33     35.83 <
  -3   0  13    224.88    178.12     46.04 o
  -1   0  13    414.54    404.52     60.36 o
   1   0  13     26.11     27.38     27.14 <
   3   0  13    981.90    823.84    109.26 o
   5   0  13     39.33     76.53     26.90 <
   7   0  13     39.45      2.05     45.00 <
   9   0  13    129.82    183.42     43.58 o
  11   0  13      5.95     64.75     38.91 <
 -11   1  13    179.05    164.78     48.34 o
 -11  -1  13    179.50    250.40     57.69 o
  -9   1  13    119.96     80.30     31.96 <
  -9  -1  13    119.92    186.39     67.36 <
  -7   1  13    319.83    295.09     59.51 o
  -7  -1  13    319.56    189.84     58.20 o
  -5   1  13    348.86    326.10     65.60 o
  -5  -1  13    348.87    283.52     68.73 o
  -3   1  13    367.90    418.59    103.92 o
  -3  -1  13    367.30    282.92     52.27 o
  -1   1  13    238.38    199.48     46.92 o
  -1  -1  13    238.73    149.67     51.72 <
   1   1  13     59.75     18.13     29.27 <
   1  -1  13     60.01     22.92     16.55 <
   3   1  13    486.36    449.64     91.03 o
   5   1  13    132.27    123.85     34.25 o
   5  -1  13    132.27    126.36     31.43 o
   7   1  13     79.34    147.98     55.12 <
   7  -1  13     79.75     47.21     30.69 <
   9   1  13      4.42     -8.04     24.87 <
   9  -1  13      4.43     -1.77     21.73 <
  11   1  13     12.08     29.98     20.87 <
  11  -1  13     12.01    -48.16     32.75 <
 -11   2  13    148.78     86.41     41.81 <
 -11  -2  13    148.94    125.24     43.47 <
  -9   2  13    801.61    848.13    117.65 o
  -9  -2  13    801.01    920.15     72.97 o
  -7   2  13      8.80    -61.04     48.76 <
  -7  -2  13      9.04     30.16     36.67 <
  -5   2  13    869.35    867.77     94.70 o
  -5  -2  13    871.04    726.78     81.10 o
  -3   2  13    689.88    636.00    141.27 o
  -3  -2  13    691.80    654.42    117.48 o
  -1   2  13   1471.92   1203.45    112.81 o
  -1  -2  13   1473.19   1161.50     96.55 o
   1   2  13    859.05    821.76    117.74 o
   3   2  13    491.75    559.01    115.64 o
   5   2  13    940.04    953.04     96.88 o
   5  -2  13    941.60    941.74     68.98 o
   7   2  13     37.03     60.33     37.65 <
   7  -2  13     36.89     80.46     32.75 <
   9   2  13     25.95      6.98     35.70 <
   9  -2  13     26.05    -10.14     31.43 <
  11   2  13     10.43     46.60     32.59 <
  11  -2  13     10.45     29.88     22.84 <
 -11  -3  13     75.23     37.88     34.70 <
  -9  -3  13    296.85    229.04     64.91 o
  -7   3  13    166.85    123.32     47.45 <
  -7  -3  13    167.90    182.21     67.58 <
  -5   3  13   1057.78   1158.40     79.65 o
  -5  -3  13   1056.33   1069.95    110.24 o
  -3   3  13    710.80    632.72     61.70 o
  -3  -3  13    708.18    701.93     74.32 o
   1   3  13   1858.89   1517.09    166.69 o
   3   3  13    291.37    304.77     57.04 o
   5   3  13    781.88    736.48     92.12 o
   5  -3  13    781.78    695.06     95.86 o
   7   3  13    315.08    276.25     72.74 o
   9  -3  13     38.82     31.85     65.42 <
  11  -3  13     21.71     19.86     29.37 <
  -9  -4  13     68.64    148.82     40.97 o
  -5   4  13     12.24     -6.38     18.65 <
  -3   4  13     77.58     72.08     31.19 <
  -3  -4  13     78.15     80.30     41.26 <
  -1   4  13     37.38     15.20     24.66 <
  -1  -4  13     37.88     17.55     29.82 <
   1   4  13    372.89    381.12     45.71 o
   1  -4  13    373.43    364.84     58.62 o
   3   4  13    275.05    263.18     33.43 o
   5   4  13    195.18    202.67     59.33 o
   7   4  13    819.76    928.36    122.29 o
   7  -4  13    819.18    983.48    100.19 o
   9  -4  13      1.89     40.07     53.85 <
  -9  -5  13    155.21    229.74     44.71 o
  -7  -5  13    267.03    325.05     60.07 o
  -5   5  13    658.24    597.40     94.00 o
  -3   5  13    231.18    373.27     67.95 o
  -3  -5  13    232.24    210.99     51.67 o
  -1   5  13     47.00     29.77     24.29 <
  -1  -5  13     47.13     97.59     44.05 <
   1   5  13    568.85    669.44     57.64 o
   1  -5  13    567.30    615.48     81.11 o
   3   5  13    724.03    746.23     65.55 o
   3  -5  13    730.33    691.17     86.52 o
   5   5  13    187.63    186.41     37.91 o
   7   5  13    634.80    798.29    115.92 o
   7  -5  13    637.20    575.78    104.35 o
   9  -5  13    341.49    338.40     51.24 o
  -9  -6  13     39.17     49.85     30.96 <
  -7  -6  13      9.28     39.76     32.14 <
  -5   6  13    248.96    183.46     46.47 o
  -5  -6  13    249.10    265.37     41.10 o
  -3   6  13    166.90    154.54     58.88 <
  -1   6  13    119.86    165.94     50.71 o
   1   6  13      9.45     18.15     33.77 <
   3   6  13     89.95     71.53     20.58 o
   5   6  13    109.95    124.43     24.37 o
   5  -6  13    109.64    242.35     65.28 o
   7  -6  13    278.37    275.48     72.71 o
   9  -6  13    330.41    356.68     61.49 o
  -7  -7  13    232.48    211.39     36.20 o
  -5  -7  13    109.91    133.26     39.68 o
  -3   7  13    678.88    725.74    108.49 o
  -3  -7  13    673.31    717.39     76.08 o
  -1   7  13    798.05    696.57    103.38 o
   1   7  13    253.69    311.22     69.58 o
   3   7  13     71.30     53.51     25.06 <
   3  -7  13     72.15     68.56     33.12 <
   5  -7  13    319.34    189.23     50.13 o
   7  -7  13     41.92     25.90     31.85 <
  -7  -8  13    113.40    247.06     52.69 o
  -5  -8  13    229.37    189.24     37.83 o
  -3  -8  13     70.54     80.38     27.85 <
  -1  -8  13    121.29    113.02     29.85 o
   1  -8  13    247.57    255.07     36.70 o
   3  -8  13     51.67     68.39     30.93 <
   5  -8  13    130.72    126.17     29.06 o
   7  -8  13      5.64     43.57     24.05 <
  -5  -9  13    198.48    165.82     39.73 o
  -3  -9  13     16.31      5.08     19.02 <
  -1  -9  13    638.72    887.69     72.92 o
   1  -9  13    158.09    219.79     50.72 o
   3  -9  13      7.69     11.35     24.50 <
   5  -9  13    248.72    234.00     36.41 o
   1 -10  13    449.73    611.22     78.59 o
 -10   0  14   4740.10   4640.49    241.40 o
  -8   0  14    161.93    157.00     62.57 <
  -6   0  14   1612.28   1845.81    156.77 o
  -4   0  14   2243.36   1995.68    157.57 o
   0   0  14      4.63     -0.90     17.94 <
   2   0  14  30258.20  28319.40    338.24 o
   4   0  14   5649.89   5967.93    339.40 o
   6   0  14   4568.84   5029.00    239.50 o
   8   0  14    528.44    641.08     96.79 o
 -10  -1  14  11034.60  16207.90    441.10 o
  -8   1  14   3531.68   3378.94    236.54 o
  -8  -1  14   3519.53   3778.98    245.39 o
  -6   1  14   1104.36   1374.32    127.16 o
  -6  -1  14   1132.73   1460.90    128.00 o
  -4   1  14  11291.60  11997.80    573.29 o
  -4  -1  14  11291.20  12363.50    514.91 o
  -2   1  14  13753.60  14705.00    471.38 o
  -2  -1  14  13622.80  14473.20    320.09 o
   0  -1  14  31494.40  30114.10    562.74 o
   2   1  14  67398.40  62931.60    912.27 o
   2  -1  14  67657.60  61744.00    741.03 o
   4   1  14  25173.50  26732.50    787.85 o
   6   1  14    995.93   1047.04    115.07 o
   6  -1  14    977.52   1092.19     79.39 o
   8   1  14    490.42    610.51    104.78 o
   8  -1  14    491.46    554.20     70.41 o
  10   1  14    548.29    783.81    122.21 o
  10  -1  14    555.45    747.81     90.01 o
 -10  -2  14   1454.13   1287.80     96.02 o
  -8   2  14  20183.20  19696.30    568.68 o
  -8  -2  14  20146.10  20255.50    579.75 o
  -6   2  14   2804.17   2989.38    188.51 o
  -6  -2  14   2797.40   2735.35    179.13 o
  -4   2  14  10874.30  11440.40    321.93 o
  -4  -2  14  10766.00  10707.70    285.50 o
  -2   2  14   7573.56   7372.53    345.59 o
  -2  -2  14   7556.77   7392.54    256.18 o
   0   2  14   2300.80   2170.97    170.59 o
   0  -2  14   2299.93   2107.77    185.75 o
   2   2  14   8971.90   8232.86    377.44 o
   4   2  14   5695.83   6109.21    232.33 o
   4  -2  14   5751.12   6064.02    160.84 o
   6   2  14   1305.25   1218.88    123.95 o
   6  -2  14   1286.10   1246.34     89.08 o
   8   2  14   2491.59   2364.46    201.29 o
   8  -2  14   2493.96   2294.97    197.09 o
  10   2  14   1497.17   1005.01    115.81 o
  10  -2  14   1490.89   1009.15    111.65 o
 -10  -3  14   1250.67   1437.40    149.72 o
  -8   3  14  12280.00  11507.60    432.12 o
  -8  -3  14  12283.10  12168.10    323.16 o
  -6   3  14  10092.90  10115.40    358.16 o
  -6  -3  14  10074.50   9881.05    357.26 o
  -4   3  14    580.23    636.12     89.96 o
  -4  -3  14    582.26    597.02     84.31 o
   0   3  14   2453.27   2311.87    203.90 o
   2   3  14  16956.10  17588.90    631.64 o
   4   3  14   7348.26   7574.73    258.24 o
   6   3  14   5955.88   5609.44    279.10 o
   6  -3  14   5980.22   5213.27    272.72 o
   8   3  14   3001.91   3131.76    232.97 o
 -10  -4  14    497.11    331.31     70.67 o
  -8  -4  14   3735.35   3935.56    262.98 o
  -6   4  14   9919.82   9181.45    248.53 o
  -4   4  14   4336.41   3947.67    200.92 o
  -2   4  14  22192.10  23708.40    423.76 o
  -2  -4  14  22266.60  23753.20    439.69 o
   0   4  14     49.00     24.40     27.29 <
   0  -4  14     50.61     74.21     34.85 <
   2   4  14  14976.00  16018.20    278.98 o
   2  -4  14  14929.70  15285.40    356.51 o
   4   4  14   6740.86   7226.90    277.74 o
   6   4  14   2134.16   1866.60    170.28 o
   8  -4  14    794.14    780.81     85.31 o
 -10  -5  14    988.53    840.00     95.56 o
  -8  -5  14    317.39    291.26     63.12 o
  -6   5  14  11401.80  10849.60    397.04 o
  -4   5  14   2192.18   1956.50    155.53 o
  -2   5  14    755.90    803.36     92.68 o
  -2  -5  14    750.85    823.23     94.07 o
   0   5  14   4116.13   3984.10    188.89 o
   0  -5  14   4130.13   4067.43    193.13 o
   2   5  14   1500.21   1679.44     89.95 o
   2  -5  14   1489.91   1648.09    128.50 o
   4   5  14   1869.96   1541.54     94.45 o
   6   5  14   3038.85   2785.38    142.70 o
   8  -5  14   2554.74   2878.63    152.30 o
  10  -5  14    608.26    670.92     85.13 o
  -8  -6  14   2648.81   2302.54    127.26 o
  -6  -6  14   3337.38   3420.99    168.71 o
  -4   6  14  20786.70  20798.60    544.26 o
  -2   6  14    738.37    770.53    101.16 o
   0   6  14     37.40     88.99     34.80 <
   2   6  14   1285.40   1161.79     85.05 o
   4   6  14   9255.04   8418.15    243.90 o
   6  -6  14    181.90    116.46     68.43 <
   8  -6  14    740.71    719.25    108.80 o
  -8  -7  14     78.07    101.48     45.22 <
  -6  -7  14   1934.60   2169.06    103.04 o
  -4   7  14   1150.62    990.95    125.43 o
  -4  -7  14   1145.85   1158.95    132.01 o
  -2   7  14   5498.08   4846.00    269.50 o
  -2  -7  14   5523.76   5025.21    260.30 o
   0   7  14   2731.50   2645.81    190.08 o
   2   7  14   1749.01   1556.42    143.79 o
   2  -7  14   1733.47   1617.57    122.04 o
   4  -7  14   1262.74   1053.82     94.91 o
   6  -7  14   2253.86   1835.60    167.92 o
   8  -7  14   1642.95   1885.21     98.58 o
  -6  -8  14    456.81    532.22     81.77 o
  -4  -8  14   2228.87   1950.56    124.65 o
  -2  -8  14   1788.46   1696.19    120.96 o
   0  -8  14     35.71     83.62     27.29 o
   2  -8  14   1749.13   1658.09     98.35 o
   4  -8  14    957.60    925.48     89.58 o
   6  -8  14    118.73     76.06     36.23 <
  -4  -9  14    329.38    291.42     45.34 o
  -2  -9  14    403.39   1015.18     96.94 o
   0  -9  14   1943.89   2348.26    132.48 o
   2  -9  14   2666.04   2618.40    135.00 o
   4  -9  14    560.12    613.56     55.46 o
   0 -10  14   1018.35   1147.37     74.52 o
 -11   0  15     50.46     34.19     31.38 <
  -9   0  15    320.98    236.81     77.32 o
  -7   0  15     40.21      4.45     31.19 <
  -5   0  15      5.60     25.08     35.43 <
  -3   0  15    269.47    257.09     43.92 o
  -1   0  15      6.41     -8.25     21.15 <
   1   0  15     24.98     13.15     21.58 <
   3   0  15      6.63     30.88     45.47 <
   5   0  15    112.12    199.08     48.45 o
   7   0  15     10.13     -5.06     31.75 <
   9   0  15      8.42     47.92     29.93 <
  11   0  15      3.79     13.36     25.84 <
 -11   1  15     30.70     36.72     28.37 <
 -11  -1  15     30.67    133.25     49.50 <
  -9   1  15    162.40    189.00     59.67 o
  -9  -1  15    162.25    185.26     51.35 o
  -7   1  15    909.07    691.14     99.90 o
  -7  -1  15    908.33    731.92    104.41 o
  -5   1  15    193.51    155.97     42.52 o
  -5  -1  15    192.99    191.93     42.50 o
  -3   1  15   1481.00   1247.97    160.58 o
  -3  -1  15   1481.56   1176.23     99.91 o
  -1   1  15     23.10    -14.07     32.85 <
  -1  -1  15     23.11     74.01     37.89 <
   1   1  15    202.56    146.50     46.29 o
   1  -1  15    202.70    159.78     55.14 <
   3   1  15    310.90    289.67     70.87 o
   5   1  15    278.05    236.00     44.44 o
   5  -1  15    277.42    247.09     36.59 o
   7   1  15    204.29    374.70     84.31 o
   7  -1  15    204.54    202.09     45.08 o
   9   1  15     63.86     56.19     34.78 <
   9  -1  15     63.71     74.29     30.27 <
  11   1  15      1.00    -34.09     28.06 <
  11  -1  15      1.00      0.08     25.58 <
 -11   2  15    120.20     67.81     39.17 <
 -11  -2  15    119.28    117.23     27.24 o
  -9   2  15    193.32    192.76     70.66 <
  -9  -2  15    193.15    241.50     58.06 o
  -7   2  15     81.92     12.38     39.31 <
  -7  -2  15     82.41    139.18     45.44 o
  -5   2  15    271.03    271.57     59.30 o
  -5  -2  15    271.95    420.99     89.92 o
  -3   2  15    245.21    173.19     66.81 <
  -3  -2  15    243.25    213.76     68.50 o
  -1   2  15    910.52    838.82     95.62 o
  -1  -2  15    910.42    782.01     83.13 o
   1   2  15    435.64    387.22     74.68 o
   1  -2  15    435.91    176.17     56.92 o
   3   2  15     52.83     -2.98     49.58 <
   5   2  15    189.43    236.00     45.26 o
   5  -2  15    189.16    219.48     36.09 o
   7   2  15      5.80    -28.14     37.75 <
   7  -2  15      5.89     20.21     38.07 <
   9   2  15     40.07     70.55     50.32 <
   9  -2  15     40.08     48.05     31.11 <
  11   2  15     36.62     27.87     18.89 <
  11  -2  15     36.34     68.68     28.29 <
 -11  -3  15    262.73    294.82     59.04 o
  -9  -3  15    138.34    280.28     74.63 o
  -7   3  15    179.23    145.85     53.11 <
  -7  -3  15    178.79    158.88     59.83 <
  -5   3  15    938.87    905.18     69.45 o
  -5  -3  15    937.64    913.83     95.22 o
  -3   3  15    242.14    306.49     47.24 o
  -3  -3  15    241.69    283.31     51.74 o
   1   3  15   1660.15   1531.46    176.01 o
   3   3  15     22.78     31.03     24.21 <
   5   3  15    671.53    639.68     89.22 o
   5  -3  15    670.99    517.82     87.48 o
   7   3  15    113.29     95.55     43.36 <
   9  -3  15    110.45      5.45     37.12 <
  11  -3  15     24.35    122.93     51.43 <
  -9  -4  15     32.50     20.92     38.46 <
  -7   4  15    604.62    767.21    109.94 o
  -5   4  15     17.64     -7.64     20.73 <
  -3   4  15     61.23     28.72     23.40 <
  -3  -4  15     61.31     47.90     32.67 <
  -1   4  15     42.93      5.72     21.92 <
  -1  -4  15     42.77     34.60     30.01 <
   1   4  15    936.91    953.27     61.91 o
   1  -4  15    935.02   1001.82     85.96 o
   3   4  15   1034.80   1035.60     67.44 o
   5   4  15    204.93    166.71     42.34 o
   7   4  15    455.49    536.00     90.98 o
   7  -4  15    455.02    687.89     81.23 o
   9  -4  15     16.55     31.09     46.76 <
  -9  -5  15     46.47    127.56     44.21 <
  -7  -5  15    201.52    175.28     49.93 o
  -5   5  15    494.50    397.20     53.61 o
  -3   5  15    159.32     83.25     49.04 <
  -3  -5  15    158.71    100.61     45.67 <
  -1   5  15     75.50     64.15     29.74 <
  -1  -5  15     75.51     27.27     29.27 <
   1   5  15    137.85    157.41     32.27 o
   1  -5  15    137.78    121.00     43.21 <
   3   5  15   1867.19   1732.61     98.00 o
   5   5  15     75.41    112.71     40.44 <
   5  -5  15     75.15      8.38     40.89 <
   7  -5  15   1149.68   1360.75    110.20 o
   9  -5  15    131.99    207.91     44.86 o
  -9  -6  15     81.71     71.90     42.00 <
  -7  -6  15     11.41    116.45     35.38 o
  -5   6  15    410.85    479.29     91.63 o
  -5  -6  15    410.65    513.43     51.45 o
  -3   6  15    134.53    142.63     38.44 o
  -1   6  15     20.41     35.46     31.22 <
   1   6  15     39.74     51.03     33.67 <
   3   6  15    148.12     99.85     27.14 o
   5   6  15    411.57    348.58     51.69 o
   5  -6  15    413.46    277.85     74.85 o
   7  -6  15    274.91    180.49     49.63 o
   9  -6  15    333.60    312.50     55.93 o
  -7  -7  15     29.21     29.56     25.13 <
  -5  -7  15     14.36     17.73     30.19 <
  -3   7  15     25.41    102.17     60.86 <
  -3  -7  15     24.79     23.66     28.45 <
  -1   7  15    200.23    207.37     54.48 o
   1   7  15    253.74    265.01     66.34 o
   3   7  15    394.64    373.22     51.40 o
   3  -7  15    395.29    483.37     53.24 o
   5  -7  15    184.92    146.05     38.88 o
   7  -7  15      5.93     32.64     36.86 <
  -7  -8  15     40.57     14.83     30.80 <
  -5  -8  15     62.74     27.48     31.48 <
  -3  -8  15     25.60      9.67     28.45 <
  -1  -8  15    187.60    206.49     56.88 o
   1  -8  15     27.89     25.48     25.90 <
   3  -8  15     61.17     86.65     23.37 o
   5  -8  15     15.96     71.50     26.92 <
   7  -8  15     32.30     40.23     21.89 <
  -5  -9  15    438.37    486.82     66.15 o
  -3  -9  15     21.68      7.01     18.52 <
  -1  -9  15    514.56    571.71     60.65 o
   1  -9  15    132.35    239.86     47.95 o
   3  -9  15      3.05     -7.38     19.71 <
   5  -9  15    320.67    445.17     68.74 o
   1 -10  15     26.64    140.89     50.05 <
 -10   0  16  10044.10  12277.00    383.22 o
  -8   0  16   2822.20   2913.51    216.35 o
  -4   0  16  19644.80  18432.70    471.18 o
  -2   0  16 133671.00 131027.00   1238.20 o
   0   0  16  10261.30   8995.19    258.53 o
   2   0  16 107297.00 109060.00    718.04 o
   4   0  16    636.17    278.38     94.94 <
   6   0  16  54135.50  56811.00    802.36 o
   8   0  16    968.84    803.54    112.62 o
  10   0  16   6721.16   6361.34    278.93 o
 -10   1  16   8660.91  12717.90    385.21 o
 -10  -1  16   8715.23  14170.70    410.22 o
  -8   1  16   3120.13   3042.15    219.96 o
  -8  -1  16   3117.12   2798.27    217.04 o
  -6   1  16    455.67    323.43     72.96 o
  -6  -1  16    459.12    236.28     66.18 o
  -4   1  16  20873.30  20166.90    763.46 o
  -4  -1  16  20838.50  20592.30    679.98 o
  -2   1  16   2838.36   2899.79    204.54 o
  -2  -1  16   2844.75   2803.44    140.82 o
   0   1  16 176325.00 180033.00   1400.34 o
   0  -1  16 176351.00 179062.00   1033.22 o
   2   1  16    748.47    695.39    107.06 o
   2  -1  16    762.01    761.82     91.11 o
   4   1  16  49062.80  50612.00    618.65 o
   4  -1  16  49018.20  49680.50    618.10 o
   6   1  16   7005.17   6735.81    279.95 o
   6  -1  16   6989.41   7174.19    202.23 o
   8   1  16   3125.16   2947.02    221.38 o
   8  -1  16   3110.09   3048.93    232.19 o
  10   1  16   1135.85    876.23    124.53 o
  10  -1  16   1121.14    879.62     84.43 o
 -10  -2  16   1099.68   1289.30    137.11 o
  -8   2  16   3487.81   3220.55    229.84 o
  -8  -2  16   3536.87   3563.79    244.04 o
  -6   2  16    317.20    227.12     54.38 o
  -6  -2  16    321.71    239.42     60.04 o
  -4   2  16  26579.90  26964.90    498.98 o
  -4  -2  16  26508.60  26503.80    448.78 o
  -2   2  16  14483.80  13864.60    469.94 o
  -2  -2  16  14458.20  13499.50    352.17 o
   0   2  16  31385.70  30463.80    658.77 o
   0  -2  16  31371.00  31051.20    735.42 o
   2   2  16   5225.70   5377.08    315.87 o
   4   2  16  16873.50  17685.30    401.12 o
   4  -2  16  16870.90  17735.60    398.37 o
   6   2  16    154.60    248.70     77.06 o
   6  -2  16    155.48    239.64     47.55 o
   8   2  16   2939.40   2794.45    214.23 o
   8  -2  16   2913.05   3054.73    224.90 o
  10  -2  16    793.19    969.46    109.88 o
 -10  -3  16   1637.12   1729.73    160.28 o
  -8   3  16  12063.90  11703.40    444.97 o
  -8  -3  16  12014.40  12102.70    322.88 o
  -6   3  16  17772.40  17142.80    469.56 o
  -6  -3  16  17801.30  16953.10    465.42 o
  -4   3  16  15789.70  15132.90    388.94 o
  -4  -3  16  15726.80  14977.50    358.73 o
  -2  -3  16  46822.20  46210.50    979.90 o
   0   3  16  11836.30  11425.70    463.73 o
   2   3  16   8150.48   9252.37    476.56 o
   4   3  16   3147.17   2982.47    170.35 o
   6   3  16   2059.85   1585.87    153.73 o
   6  -3  16   2077.00   1679.40    161.07 o
   8   3  16   3076.77   3101.37    230.79 o
  10  -3  16     90.47    644.48    122.64 o
 -10  -4  16    688.22    886.17    120.77 o
  -8  -4  16    410.72    477.79    102.07 o
  -6   4  16   5066.82   4310.16    246.97 o
  -4   4  16   1262.85   1195.52    113.20 o
  -4  -4  16   1280.86   1210.51    125.67 o
  -2   4  16   5780.20   5821.30    213.88 o
  -2  -4  16   5759.33   6028.15    226.04 o
   0   4  16   9567.28   9931.96    276.95 o
   0  -4  16   9561.69  10096.00    274.39 o
   2   4  16   7553.75   7810.79    197.37 o
   2  -4  16   7611.00   7765.51    257.47 o
   4   4  16   5308.25   5223.39    241.70 o
   6   4  16   1907.33   2046.77    175.73 o
   8  -4  16    381.04    737.72    130.18 o
  10  -4  16    188.72    587.23     99.14 o
 -10  -5  16     91.78     98.90     44.36 <
  -8  -5  16    910.83   1026.00     96.98 o
  -6   5  16   2855.71   2572.25    196.17 o
  -4   5  16   1958.01   2003.22    154.07 o
  -2   5  16   3005.04   3342.27    181.23 o
  -2  -5  16   2979.67   3216.78    185.78 o
   0   5  16   2037.09   1880.61    133.03 o
   0  -5  16   2055.18   1747.17    130.42 o
   2   5  16   1862.80   2077.22    102.06 o
   2  -5  16   1870.60   2153.35    152.45 o
   4   5  16   2356.86   2466.80    122.67 o
   4  -5  16   2373.41   2655.87    185.65 o
   6   5  16    363.55    405.22     90.75 o
   6  -5  16    358.92    543.75    116.63 o
   8  -5  16    591.52    761.60    112.85 o
  10  -5  16   3330.85   3245.12    173.90 o
  -8  -6  16    972.14    875.99    112.60 o
  -6  -6  16    402.26    389.84     65.24 o
  -4   6  16  13981.20  13005.90    437.63 o
  -2   6  16   1289.99   1369.45    134.42 o
   0   6  16   2060.57   1792.15    145.42 o
   2   6  16   2904.90   2806.94    129.32 o
   4   6  16  15439.00  14453.40    315.10 o
   6  -6  16   3058.23   2909.08    220.86 o
   8  -6  16   4602.46   4599.52    251.41 o
  -8  -7  16   1736.92   1706.96    132.96 o
  -6  -7  16    223.86    463.36     75.70 o
  -4  -7  16    200.90    187.14     73.12 <
  -2   7  16   2277.78   2351.79    190.26 o
  -2  -7  16   2269.62   3485.47    254.44 o
   0   7  16   3512.29   3475.68    220.74 o
   2   7  16   2562.22   2401.00    182.45 o
   2  -7  16   2550.94   2449.08    102.84 o
   4  -7  16   1170.00   1196.22    145.35 o
   6  -7  16   4865.83   4784.55    186.39 o
   8  -7  16   1411.83   1438.83     86.17 o
  -6  -8  16    248.00    226.87     61.63 o
  -4  -8  16    980.24   1035.32     98.46 o
  -2  -8  16   4603.29   5076.99    197.37 o
   0  -8  16    395.68    407.23     52.56 o
   2  -8  16   6049.31   5957.70    178.78 o
   4  -8  16   7041.91   6630.33    172.90 o
   6  -8  16   1078.61    935.12     76.69 o
  -4  -9  16    352.77    393.86     52.47 o
  -2  -9  16   2031.91   2129.30    126.88 o
   0  -9  16   2937.61   3435.31    159.70 o
   2  -9  16   1524.37   1840.69    114.14 o
   4  -9  16   2500.19   2294.72    106.99 o
   0 -10  16   1333.46   1577.20    129.15 o
 -11   0  17     45.83     21.47     31.17 <
  -9   0  17   1695.57   1616.92    164.34 o
  -7   0  17    324.39    330.15     75.00 o
  -5   0  17      0.82     30.09     31.96 <
  -3   0  17    194.46    204.41     45.21 o
  -1   0  17     20.07     37.17     21.39 <
   1   0  17     41.38     27.98     22.71 <
   3   0  17     29.42    -10.06     36.20 <
   5   0  17      1.58     21.44     28.50 <
   7   0  17     18.93    -90.13     49.69 <
   9   0  17    191.63    274.70     51.44 o
  11   0  17     17.46      4.00     29.51 <
 -11   1  17     58.29     13.57     35.04 <
 -11  -1  17     58.25     41.94     33.14 <
  -9   1  17    211.78    215.98     62.17 o
  -9  -1  17    211.48    175.72     38.81 o
  -7   1  17    382.01    333.97     70.76 o
  -7  -1  17    383.47    291.50     66.86 o
  -5   1  17    634.37    727.97     86.41 o
  -5  -1  17    635.25    690.19     72.42 o
  -3   1  17     40.37     60.33     56.30 <
  -3  -1  17     40.72     47.13     29.77 <
  -1  -1  17     11.59    -36.67     57.43 <
   1   1  17     45.61     43.57     16.83 <
   1  -1  17     45.52     52.08     29.56 <
   3   1  17     65.04     97.55     45.68 <
   5   1  17     23.17     67.71     42.55 <
   5  -1  17     23.18     41.66     25.06 <
   7   1  17     17.63     31.54     47.74 <
   7  -1  17     17.71     48.58     30.11 <
   9   1  17    118.96     17.36     37.44 <
   9  -1  17    118.91     37.36     24.50 <
  11   1  17      5.28    -10.62     23.21 <
  11  -1  17      5.18      5.40     21.21 <
 -11   2  17    401.79    398.59     59.83 o
 -11  -2  17    401.45    379.91     41.23 o
  -9   2  17    705.01    469.43     88.28 o
  -9  -2  17    707.15    859.36    126.64 o
  -7   2  17     87.75    111.67     60.14 <
  -7  -2  17     87.47    105.56     34.46 o
  -5   2  17     55.91     79.61     31.17 <
  -5  -2  17     55.05     65.68     41.18 <
  -3   2  17      4.89    -30.72     52.53 <
  -3  -2  17      4.76     51.32     32.85 <
  -1   2  17    828.15    768.91     90.85 o
  -1  -2  17    825.38    842.74     89.38 o
   1   2  17    538.26    450.55     86.27 o
   1  -2  17    539.35    447.23     88.30 o
   3   2  17    130.99    107.91     57.40 <
   5   2  17     69.37     97.40     38.62 <
   5  -2  17     69.20     60.33     31.09 <
   7   2  17     16.16     25.66     50.87 <
   7  -2  17     16.34     72.95     41.49 <
   9   2  17     63.03    127.29     53.41 <
   9  -2  17     63.06    102.04     30.67 o
  11   2  17     60.96     70.05     31.40 <
  11  -2  17     61.12     35.83     23.24 <
 -11  -3  17    275.20    207.39     54.98 o
  -9  -3  17    278.08    236.44     82.93 <
  -7   3  17    102.22     75.37     52.19 <
  -7  -3  17    102.43     -8.27     32.43 <
  -5   3  17     21.39    -24.11     31.14 <
  -5  -3  17     21.05      6.48     26.06 <
  -3   3  17     91.35     32.38     20.26 <
  -3  -3  17     91.25     91.13     39.54 <
   1   3  17   2866.55   2781.32    241.81 o
   3   3  17    205.85    203.59     41.55 o
   5   3  17    253.89    168.68     43.73 o
   5  -3  17    253.09    202.19     54.30 o
   7   3  17     33.10     73.92     38.54 <
   9  -3  17     78.86      0.87     34.80 <
  11  -3  17    108.45     78.09     30.93 <
  -9  -4  17     33.80     18.26     24.79 <
  -7   4  17    326.24    326.50     63.76 o
  -7  -4  17    326.76    281.58     50.85 o
  -5   4  17     36.35     54.69     24.97 <
  -3   4  17    224.65    221.05     49.43 o
  -3  -4  17    226.98    232.38     53.25 o
  -1   4  17     59.59     54.12     24.71 <
  -1  -4  17     59.04     58.99     34.44 <
   1   4  17    710.07    742.94     77.53 o
   1  -4  17    711.57    785.43     80.32 o
   3   4  17   1143.44   1113.66     70.45 o
   5   4  17     97.37     56.90     28.77 <
   7   4  17    254.97    277.55     69.26 o
   7  -4  17    254.33    222.86     44.55 o
   9  -4  17     24.65     -6.43     32.09 <
  -9  -5  17     83.59    149.06     39.12 o
  -7  -5  17     54.44     53.54     38.94 <
  -5   5  17    205.40    215.50     44.97 o
  -3   5  17     33.99     23.21     29.35 <
  -3  -5  17     33.98     10.70     26.85 <
  -1   5  17    158.16    131.53     32.99 o
  -1  -5  17    157.80    109.87     45.56 <
   1   5  17    799.42    826.02     91.65 o
   1  -5  17    796.60    875.97     93.60 o
   3   5  17   1156.22   1042.52     76.64 o
   3  -5  17   1154.14   1027.53    111.73 o
   5   5  17     45.04     51.08     26.69 <
   5  -5  17     44.94     46.89     55.83 <
   7  -5  17    658.10    516.46    103.61 o
   9  -5  17    264.14    267.03     64.39 o
  -9  -6  17     90.67    202.70     52.24 o
  -7  -6  17    155.08    141.29     34.49 o
  -5   6  17    187.61    185.51     62.71 <
  -5  -6  17    186.12    167.17     43.66 o
  -3   6  17     97.12    114.64     45.50 <
  -1   6  17    335.16    304.91     60.64 o
   1   6  17     28.48     32.22     32.25 <
   3   6  17    621.34    574.84     64.73 o
   5   6  17    547.47    582.30     65.07 o
   5  -6  17    547.73    400.29     59.22 o
   7  -6  17     69.25     70.87     41.86 <
   9  -6  17    162.06    128.93     29.85 o
  -7  -7  17    163.19    161.60     30.74 o
  -5  -7  17      3.14    -11.83     29.03 <
  -3   7  17     62.38    140.88     58.36 <
  -3  -7  17     62.54     87.82     43.66 <
  -1   7  17    170.94    218.13     46.87 o
   1   7  17     41.58     14.20     35.62 <
   3   7  17    631.02    652.47     95.58 o
   3  -7  17    629.12    702.05     67.05 o
   5  -7  17    100.04     89.07     47.74 <
   7  -7  17    180.30    157.10     40.15 o
  -7  -8  17    127.37    203.07     39.44 o
  -5  -8  17     52.58     64.97     28.69 <
  -3  -8  17     88.54      3.56     23.82 <
  -1  -8  17     72.88     74.63     43.55 <
   1  -8  17     26.21      8.80     23.37 <
   3  -8  17    138.56    100.14     28.37 o
   5  -8  17    547.69    541.80     54.09 o
   7  -8  17    127.15     92.29     22.60 o
  -5  -9  17    290.62    329.95     55.14 o
  -3  -9  17     17.11     48.21     23.08 <
  -1  -9  17    262.46    325.94     47.21 o
   1  -9  17    104.23    169.45     44.21 o
   3  -9  17     14.72     40.52     30.77 <
  -8   0  18   2167.03   2028.19    184.39 o
  -6   0  18   8653.36  10865.90    358.04 o
  -4   0  18     97.74    -49.96     46.33 <
  -2   0  18  37598.40  37099.30    494.88 o
   0   0  18   1138.34    930.73     93.10 o
   2   0  18  21583.20  22962.80    339.34 o
   6   0  18  30456.90  31443.70    605.58 o
   8   0  18    122.90    253.92     74.29 o
  10   0  18    249.88    263.37     80.30 o
 -10   1  18   4147.94   6937.23    285.10 o
 -10  -1  18   4140.69   4466.85    262.67 o
  -8   1  18   2799.04   2701.99    215.70 o
  -8  -1  18   2801.08   2637.96    206.15 o
  -6   1  18   2013.97   2170.18    163.95 o
  -6  -1  18   2028.78   2369.36    172.04 o
  -4   1  18   9976.13  10401.00    309.08 o
  -4  -1  18   9913.99   9501.90    467.74 o
  -2   1  18  16946.80  16329.90    499.50 o
  -2  -1  18  17019.00  16802.20    354.83 o
   0   1  18   3318.93   2824.86    113.76 o
   0  -1  18   3324.37   2875.74    135.29 o
   2   1  18   5401.16   5272.50    278.94 o
   2  -1  18   5373.17   5507.36    249.95 o
   4   1  18  11069.60  11503.30    298.49 o
   4  -1  18  11000.60  10832.80    293.42 o
   6   1  18   5776.91   5721.31    259.89 o
   6  -1  18   5766.37   5945.29    185.81 o
   8   1  18   3964.99   3899.87    250.02 o
   8  -1  18   3971.44   3921.80    255.05 o
  10   1  18    570.01    269.17     74.69 o
  10  -1  18    573.10    312.53     69.81 o
 -10   2  18   4661.33   4504.78    220.70 o
 -10  -2  18   4638.72   4513.24    171.13 o
  -8   2  18    725.42    856.09    122.96 o
  -8  -2  18    721.49    741.54    112.29 o
  -6   2  18   3812.14   3739.12    214.71 o
  -6  -2  18   3807.14   4111.52    223.15 o
  -4   2  18  12831.20  12358.90    342.71 o
  -4  -2  18  12891.10  12761.60    319.33 o
  -2   2  18  11710.10  10994.50    428.36 o
  -2  -2  18  11767.40  11259.70    333.74 o
   0   2  18  29273.80  28795.80    665.78 o
   0  -2  18  29305.30  29984.20    738.17 o
   2   2  18   6810.04   6732.25    361.98 o
   2  -2  18   6817.81   6227.83    320.20 o
   4   2  18   7768.60   7963.27    269.83 o
   4  -2  18   7783.75   7746.52    268.98 o
   6   2  18   9416.63   9978.13    354.01 o
   6  -2  18   9430.48   9472.95    354.28 o
   8   2  18   1814.92   2132.37    193.97 o
   8  -2  18   1804.64   2027.19    137.85 o
  10  -2  18   2637.75   2718.15    172.58 o
 -10  -3  18   5137.80   5028.94    265.11 o
  -8   3  18   3141.63   3022.82    227.08 o
  -8  -3  18   3113.94   3332.84    168.59 o
  -6   3  18   2912.67   2716.42    191.13 o
  -6  -3  18   2853.12   2732.20    188.71 o
  -4   3  18   9851.57  10765.30    329.93 o
  -4  -3  18   9819.70  10077.90    316.35 o
  -2  -3  18  14484.20  14434.10    571.52 o
   0   3  18   3755.23   3676.30    270.70 o
   2   3  18  26524.70  27207.10    809.72 o
   4   3  18   2705.57   2605.34    162.64 o
   6   3  18   1054.08    964.34    122.03 o
   6  -3  18   1060.27   1145.84    131.79 o
   8   3  18    602.91   1307.16    160.97 o
  10  -3  18    188.92    512.07    112.22 o
 -10  -4  18   1587.59   1653.34    144.27 o
  -8  -4  18   7867.80   7583.59    249.91 o
  -6   4  18   1786.71   1566.91    156.61 o
  -4   4  18  22474.00  21459.80    459.58 o
  -4  -4  18  22374.40  20561.20    486.72 o
  -2   4  18  14674.80  14814.60    337.54 o
  -2  -4  18  14616.30  14648.20    354.91 o
   0   4  18   8023.18   7708.38    248.55 o
   0  -4  18   8014.23   7631.40    243.22 o
   2   4  18   5153.91   5579.36    172.73 o
   2  -4  18   5152.09   5174.98    225.14 o
   4   4  18  12940.90  12243.30    366.90 o
   6   4  18   5596.20   5126.04    275.16 o
  10  -4  18    485.46    839.34    111.41 o
 -10  -5  18    520.49    475.04     72.72 o
  -8  -5  18   5048.49   4752.97    192.71 o
  -6   5  18  11479.30  10301.80    397.10 o
  -6  -5  18  11522.50  10825.30    296.96 o
  -4   5  18   6283.44   5590.31    259.89 o
  -4  -5  18   6241.61   5660.19    274.38 o
  -2   5  18    537.88    659.29     84.67 o
  -2  -5  18    545.66    649.59     91.76 o
   0   5  18   3881.53   3877.51    190.83 o
   0  -5  18   3883.08   3644.69    191.17 o
   2   5  18    223.94    255.48     39.65 o
   2  -5  18    228.52    153.81     51.11 o
   4   5  18   1464.14   1286.01     89.85 o
   4  -5  18   1464.79   1323.76    137.90 o
   6   5  18   1964.52   2170.19    136.61 o
   6  -5  18   1944.23   2409.49    213.03 o
   8  -5  18   2647.74   2468.26    141.14 o
  10  -5  18    614.98    820.20     95.93 o
  -8  -6  18   1871.52   2109.45    125.11 o
  -6  -6  18    467.93    488.40     58.66 o
  -4   6  18   3360.98   3348.14    224.20 o
  -2   6  18    223.79    192.82     58.04 o
   0   6  18   6445.72   6104.49    268.15 o
   2   6  18    145.75     87.31     32.69 <
   4   6  18   6437.56   5748.65    201.17 o
   6  -6  18   2111.46   2043.84    192.49 o
   8  -6  18   3922.13   3728.23    153.08 o
  -8  -7  18   2355.09   2346.13    151.62 o
  -6  -7  18    120.98    121.49     77.83 <
  -4  -7  18   4439.18   4071.89    244.71 o
  -2   7  18   6225.01   6289.77    303.40 o
  -2  -7  18   6178.63   6550.59    232.05 o
   0   7  18     17.43    -16.07     38.70 <
   2   7  18   4957.99   4761.19    257.03 o
   2  -7  18   4953.68   4987.71    144.21 o
   4  -7  18   2458.15   2411.17    147.17 o
   6  -7  18    966.86   1109.72    103.46 o
   8  -7  18    407.53    347.65     47.20 o
  -6  -8  18    143.23    231.32     55.17 o
  -4  -8  18   1921.15   1973.86    170.76 o
  -2  -8  18   6083.62   5950.74    217.53 o
   0  -8  18    710.03    686.75    122.46 o
   2  -8  18    353.95    670.05     69.04 o
   4  -8  18   4532.65   3992.49    135.11 o
   6  -8  18    576.49    587.07     60.07 o
  -4  -9  18    852.49    830.46     70.24 o
  -2  -9  18   1128.94   1505.88    154.53 o
   0  -9  18   1123.98   1233.11    142.36 o
   2  -9  18   4973.79   5060.69    181.67 o
   4  -9  18    482.33    456.82     50.96 o
 -11   0  19      0.26     26.90     38.36 <
  -9   0  19   1325.28   1305.74    104.64 o
  -7   0  19    199.31    134.49     41.78 o
  -5   0  19     41.14     83.35     49.18 <
  -3   0  19     10.96     52.90     31.24 <
  -1   0  19     37.75      4.50     21.39 <
   1   0  19      1.15     -1.08     23.21 <
   3   0  19     23.21     41.15     31.69 <
   5   0  19      8.56    -15.78     27.08 <
   7   0  19      4.90    -11.33     36.75 <
   9   0  19     79.73     45.01     25.06 <
  11   0  19      4.06     -4.64     24.76 <
 -11   1  19     43.42     33.83     26.92 <
 -11  -1  19     43.59     19.13     30.09 <
  -9  -1  19    273.72    337.55     78.11 o
  -7   1  19    669.57    686.78    108.12 o
  -7  -1  19    669.99    629.85     96.79 o
  -5   1  19     72.34     77.98     30.48 <
  -5  -1  19     72.57     50.08     22.47 <
  -3   1  19    327.54    322.06     92.92 o
  -3  -1  19    327.15    270.74     54.11 o
  -1  -1  19     48.28     47.66     45.60 <
   1   1  19     89.65     59.33     23.13 <
   1  -1  19     89.44     84.12     52.45 <
   3   1  19     38.06     20.34     35.28 <
   5   1  19     69.87     59.12     34.41 <
   5  -1  19     69.60     59.54     21.52 <
   7   1  19     88.95     88.32     57.70 <
   7  -1  19     88.81     58.04     45.87 <
   9   1  19     33.86     45.08     31.19 <
   9  -1  19     33.92      2.50     26.21 <
  11   1  19     34.08    106.91     47.89 <
  11  -1  19     34.10     31.88     27.48 <
 -11   2  19    231.25    354.15     63.09 o
 -11  -2  19    231.96    145.02     31.82 o
  -9   2  19    905.75    864.39    110.54 o
  -9  -2  19    906.30    926.03    129.01 o
  -7   2  19    226.57    182.09     56.46 o
  -7  -2  19    226.88    193.39     61.25 o
  -5   2  19    208.01    188.26     43.71 o
  -5  -2  19    207.44    294.85     61.38 o
  -3   2  19    142.02     69.10     70.47 <
  -3  -2  19    142.55    118.21     35.09 o
  -1   2  19    262.40    228.04     58.89 o
  -1  -2  19    262.68    261.51     53.01 o
   1   2  19    493.32    408.89     82.89 o
   1  -2  19    492.84    395.33     83.65 o
   3   2  19     78.78     82.09     42.92 <
   5   2  19      8.23     37.01     28.66 <
   5  -2  19      8.26     -7.85     31.35 <
   7   2  19     25.02    -48.55     43.29 <
   7  -2  19     24.64     69.24     47.50 <
   9   2  19     61.82    102.89     49.01 <
   9  -2  19     61.77    -50.33     33.36 <
  11   2  19     19.25     52.59     28.69 <
  11  -2  19     19.27     47.84     25.27 <
 -11  -3  19    140.24    201.32     47.60 o
  -9  -3  19    110.76    250.48     80.72 o
  -7   3  19     69.60    143.52     62.41 <
  -7  -3  19     69.50     54.08     48.10 <
  -5   3  19     49.11     15.36     29.48 <
  -5  -3  19     49.56    -12.96     36.01 <
  -3   3  19    204.13    239.82     46.47 o
  -3  -3  19    203.76    212.81     56.67 o
   1   3  19    512.05    350.54     94.50 o
   3   3  19     82.40     91.73     41.97 <
   3  -3  19     82.19    158.78     40.20 o
   5   3  19     83.05    105.46     52.16 <
   5  -3  19     82.89     49.98     43.78 <
   7   3  19      1.83     36.38     48.87 <
   9  -3  19     29.60      1.13     42.57 <
  11  -3  19     15.30     23.63     34.83 <
  -9  -4  19     27.35     39.41     24.82 <
  -7   4  19    293.20    168.71     51.98 o
  -7  -4  19    292.54    230.30     49.63 o
  -5   4  19     27.51      9.88     24.71 <
  -3   4  19    277.47    298.06     54.51 o
  -3  -4  19    278.47    330.55     65.60 o
  -1   4  19    394.56    412.40     60.33 o
  -1  -4  19    393.92    466.29     66.26 o
   1   4  19   2031.22   2089.47    134.63 o
   1  -4  19   2034.84   2191.67    130.60 o
   3   4  19    553.74    458.91     47.92 o
   5   4  19      9.64     25.74     32.48 <
   7   4  19     27.44     83.46     48.92 <
   7  -4  19     27.19     27.85     40.70 <
   9  -4  19      6.12     86.07     54.53 <
  -9  -5  19      5.37     68.21     39.65 <
  -7  -5  19     10.40     35.30     35.62 <
  -5   5  19      3.98     33.96     26.34 <
  -3   5  19     50.53     21.27     33.10 <
  -3  -5  19     50.52     34.73     38.18 <
  -1   5  19    337.58    299.70     62.34 o
  -1  -5  19    337.69    404.96     69.95 o
   1   5  19    714.39    789.97     89.00 o
   1  -5  19    714.32    717.31     87.78 o
   3   5  19   1835.71   1714.09     98.37 o
   3  -5  19   1836.73   1593.57    133.57 o
   5   5  19     11.72    -14.75     22.97 <
   5  -5  19     11.48     -5.08     33.35 <
   7  -5  19    153.94     94.08     55.67 <
   9  -5  19     16.11     17.78     24.68 <
  -9  -6  19     35.03     67.57     27.16 <
  -7  -6  19     97.10     52.01     32.59 <
  -5   6  19    193.60    176.46     42.44 o
  -5  -6  19    192.80    108.31     37.73 <
  -3   6  19     60.42     76.78     51.85 <
  -3  -6  19     61.11     82.68     57.57 <
  -1   6  19    140.54    156.12     60.49 <
  -1  -6  19    139.68    123.74     51.66 <
   1   6  19    151.98    142.89     52.98 <
   1  -6  19    153.96    228.73     54.11 o
   3   6  19    878.56    938.36     77.56 o
   5   6  19    254.41    184.92     41.44 o
   5  -6  19    253.76    185.13     49.42 o
   7  -6  19    215.26    150.45     69.76 <
   9  -6  19     52.30     59.91     18.10 o
  -7  -7  19    114.02    165.60     32.38 o
  -5  -7  19     76.64     10.72     19.55 <
  -3   7  19     61.45     88.23     39.23 <
  -3  -7  19     61.17     81.65     37.04 <
  -1   7  19    141.48     83.65     29.98 <
   1   7  19    227.49    221.22     51.24 o
   3   7  19    410.31    403.62     71.05 o
   3  -7  19    409.67    375.20     50.27 o
   5  -7  19    736.94    718.47     84.07 o
   7  -7  19     36.34     42.86     27.87 <
  -5  -8  19      7.57      4.45     25.34 <
  -3  -8  19    113.42    116.60     36.93 o
  -1  -8  19     92.66     19.68     32.93 <
   1  -8  19     80.74     99.66     26.21 o
   3  -8  19     18.34     10.38     26.74 <
   5  -8  19    287.85    343.87     42.62 o
  -5  -9  19    207.08    322.12     54.35 o
  -3  -9  19     27.53     65.83     19.65 o
  -1  -9  19     36.20     79.88     28.48 <
   1  -9  19      3.27      7.75     34.46 <
   3  -9  19     49.93     30.51     19.26 <
 -10   0  20   6469.87   6588.91    281.80 o
  -8   0  20     12.89     56.27     43.68 <
  -6   0  20     63.24    945.69    133.05 o
  -4   0  20   8297.20   7660.68    317.10 o
  -2   0  20  59671.30  55915.10    640.74 o
   0   0  20  10234.20  10131.90    233.06 o
   2   0  20  49206.90  48239.60    512.01 o
   4   0  20  16303.00  16188.30    352.18 o
   6   0  20   1854.35   1996.32    157.12 o
   8   0  20    292.99    667.41    111.41 o
  10   0  20    159.02     -8.52     36.87 <
 -10  -1  20    683.03    928.99    121.93 o
  -8   1  20    794.47   1091.11    146.35 o
  -8  -1  20    773.04    659.05    108.25 o
  -6   1  20    391.28    653.82     96.79 o
  -6  -1  20    402.99    435.26     89.49 o
  -4   1  20  20090.60  20738.80    429.39 o
  -4  -1  20  20234.00  20573.10    698.70 o
  -2   1  20  10305.80  11265.70    445.27 o
  -2  -1  20  10327.70  11478.80    318.30 o
   0   1  20  16007.20  14864.10    272.83 o
   0  -1  20  16034.20  14854.30    314.87 o
   2   1  20  57959.90  56185.90    918.41 o
   2  -1  20  57947.90  56043.10    820.98 o
   4   1  20   2180.48   2444.46    149.39 o
   4  -1  20   2174.72   2375.74    150.21 o
   6   1  20   3111.16   2926.95    192.61 o
   6  -1  20   3110.77   2699.69    186.34 o
   8   1  20    211.92    419.96     91.48 o
   8  -1  20    212.84    339.76     88.90 o
  10  -1  20   1564.94   1401.51    133.61 o
 -10  -2  20   1991.13   2036.18    174.64 o
  -8   2  20   7929.69   7478.50    351.64 o
  -8  -2  20   7994.30   7716.49    355.31 o
  -6   2  20   4501.62   5025.24    257.27 o
  -6  -2  20   4516.09   4634.85    242.40 o
  -4   2  20  18746.50  18828.70    310.84 o
  -4  -2  20  18648.40  18421.00    391.49 o
  -2   2  20  12059.10  11965.50    448.81 o
  -2  -2  20  12070.80  11592.30    346.11 o
   0   2  20  36066.50  35076.80    754.55 o
   0  -2  20  36058.00  34297.10    813.98 o
   2   2  20    340.31    247.23    123.60 <
   2  -2  20    338.37    780.78    127.46 o
   4   2  20  24538.50  25500.30    488.44 o
   4  -2  20  24587.50  24542.20    478.54 o
   6   2  20   6629.68   7515.22    304.31 o
   6  -2  20   6627.80   6808.04    303.73 o
   8   2  20   1926.12   1919.06    121.01 o
   8  -2  20   1900.85   1781.49    113.31 o
  10   2  20    212.02     57.27     52.89 <
  10  -2  20    213.79    112.26     38.74 <
 -10  -3  20   6987.03   7136.51    316.55 o
  -8   3  20  10012.60   9615.24    403.06 o
  -8  -3  20  10013.80  10008.10    292.01 o
  -6   3  20   2861.83   2430.08    185.90 o
  -6  -3  20   2859.12   2695.67    186.82 o
  -4  -3  20  53956.10  54376.30    728.94 o
  -2  -3  20  15149.30  16657.20    360.10 o
   0   3  20    689.61    675.13    110.06 o
   2   3  20  35895.90  37784.40    972.68 o
   4   3  20  21231.20  21970.90    454.79 o
   4  -3  20  21182.40  21171.40    445.22 o
   6   3  20   1308.63   1330.09    136.66 o
   6  -3  20   1299.01   1437.94    149.71 o
   8   3  20   3429.32   3300.13    234.35 o
 -10  -4  20     73.48    127.73     46.74 <
  -8  -4  20    992.43    608.90    115.53 o
  -6   4  20   1518.75   1298.42    148.30 o
  -4   4  20   6804.03   6789.53    259.53 o
  -4  -4  20   6755.23   6591.95    280.73 o
  -2   4  20  12010.20  12048.60    305.42 o
  -2  -4  20  11961.70  12298.30    329.53 o
   0   4  20    855.64    921.30     82.10 o
   0  -4  20    834.73    803.63     82.95 o
   2   4  20   6982.07   7804.86    175.51 o
   2  -4  20   7051.41   7745.00    269.05 o
   4   4  20   6406.35   6035.87    257.64 o
   6   4  20  11719.60  11869.30    418.56 o
 -10  -5  20   1651.04   1671.01    128.96 o
  -8  -5  20   2032.70   2388.63    195.27 o
  -6   5  20  33275.70  31678.70    703.74 o
  -6  -5  20  33227.20  31886.60    504.95 o
  -4   5  20    351.03    266.53     65.52 o
  -4  -5  20    336.66    346.62     75.11 o
  -2   5  20   1435.67   1133.05    108.89 o
  -2  -5  20   1441.50   1342.03    126.31 o
   0   5  20    486.25    536.91     75.35 o
   0  -5  20    494.40    521.18     76.96 o
   2   5  20    518.22    489.30     74.39 o
   2  -5  20    508.51    505.98     83.58 o
   4   5  20    598.86    653.98     66.00 o
   4  -5  20    608.70    603.92    114.63 o
   6   5  20   2124.34   1629.54    114.05 o
   6  -5  20   2126.32   1783.51    169.78 o
   8  -5  20    909.50   1100.24     95.74 o
  10  -5  20   2253.05   2514.89    150.89 o
  -8  -6  20   3162.79   3175.95    147.79 o
  -6  -6  20    175.51    190.40     43.24 o
  -4   6  20  10296.70   9998.11    376.26 o
  -2   6  20   6891.57   7259.75    304.51 o
  -2  -6  20   6839.45   7276.19    308.70 o
   0   6  20   4328.69   4165.31    226.12 o
   0  -6  20   4339.35   4205.46    227.93 o
   2   6  20   3121.80   3059.86    194.09 o
   2  -6  20   3129.39   3067.06    199.55 o
   4   6  20   5610.48   5491.69    196.14 o
   4  -6  20   5579.82   5523.47    288.90 o
   6  -6  20   1108.59    839.27    119.74 o
   8  -6  20   1161.29   1332.90     93.31 o
  -8  -7  20    200.75    237.22     54.14 o
  -6  -7  20  13050.90  12353.40    281.43 o
  -4  -7  20   1861.03   1414.01    155.51 o
  -2   7  20   2160.80   2227.70    186.14 o
  -2  -7  20   2150.46   2087.24    133.30 o
   0   7  20   1702.62   1696.96    158.19 o
   2   7  20   4481.03   4066.76    238.58 o
   2  -7  20   4512.40   4470.56    136.07 o
   4  -7  20     70.55    144.89     51.63 <
   6  -7  20    805.09    663.37    121.37 o
   8  -7  20    391.21    456.40     47.55 o
  -6  -8  20    822.16    665.94     82.31 o
  -4  -8  20   3644.62   3413.49    209.33 o
  -2  -8  20    594.49    799.96     95.47 o
   0  -8  20  17397.20  16939.70    381.90 o
   2  -8  20   1640.40   1682.90    116.61 o
   4  -8  20   2180.18   2172.19    103.04 o
   6  -8  20    559.86    516.87     46.29 o
  -4  -9  20   1157.56   1046.19     71.87 o
   0  -9  20   1002.46    993.18     70.69 o
   2  -9  20   2874.90   3498.71    154.63 o
   4  -9  20    498.82    437.24     47.40 o
 -11   0  21    280.60    225.09     61.67 o
  -9   0  21    434.11    467.38     93.63 o
  -7   0  21     35.99     56.38     30.98 <
  -5   0  21     81.27     83.22     38.78 <
  -3   0  21     40.42     39.94     30.19 <
  -1   0  21      2.36    -19.97     30.01 <
   1   0  21     14.41      7.43     24.21 <
   3   0  21     17.15    -59.67     46.26 <
   5   0  21      1.95    -28.14     41.07 <
   7   0  21      8.93    -14.44     39.10 <
   9   0  21     55.99    167.69     59.86 <
  11   0  21      8.48     11.54     19.76 <
 -11   1  21    119.87    205.86     49.47 o
 -11  -1  21    120.30    128.46     42.52 o
  -9  -1  21     48.03     64.39     55.14 <
  -7   1  21    454.17    467.67     86.04 o
  -7  -1  21    453.59    386.92     73.45 o
  -5   1  21     77.48     89.65     33.17 <
  -5  -1  21     77.27     75.32     36.25 <
  -3   1  21     83.69     45.23     30.67 <
  -3  -1  21     82.97     77.06     28.66 <
  -1   1  21     40.65      7.98     31.48 <
  -1  -1  21     40.74     44.15     23.47 <
   1   1  21     28.94     26.34     54.16 <
   1  -1  21     28.80     -3.61     38.99 <
   3   1  21     45.84    -53.08     53.22 <
   5   1  21     57.12     27.87     34.43 <
   5  -1  21     57.48    120.45     28.19 o
   7   1  21     31.11     31.27     40.99 <
   7  -1  21     31.18     15.07     33.09 <
   9   1  21     40.56     18.89     28.24 <
   9  -1  21     40.64     63.04     33.59 <
  11   1  21     57.16     45.23     28.29 <
  11  -1  21     57.03     65.47     22.66 <
 -11   2  21    414.69    408.31     60.35 o
 -11  -2  21    414.31    510.66     52.35 o
  -9  -2  21     35.00     55.09     51.24 <
  -7   2  21    123.84    109.70     56.96 <
  -7  -2  21    123.88    186.99     55.90 o
  -5   2  21      5.87     26.16     28.90 <
  -5  -2  21      5.84    -17.26     32.38 <
  -3   2  21    184.97    166.50     81.96 <
  -3  -2  21    184.89    210.28     62.28 o
  -1  -2  21    217.27    205.78     46.89 o
   1   2  21     43.07     87.49     59.67 <
   1  -2  21     42.83     45.53     58.01 <
   3   2  21     32.16    101.72     79.04 <
   5   2  21     79.94     98.21     35.78 <
   5  -2  21     79.64    123.92     46.92 <
   7   2  21      9.11      5.19     42.63 <
   7  -2  21      9.03      2.90     31.82 <
   9   2  21      7.94     14.33     26.05 <
   9  -2  21      7.77     13.65     33.96 <
  11   2  21     37.17     57.22     29.98 <
  11  -2  21     37.07     28.98     21.42 <
 -11  -3  21     87.23    119.34     38.28 o
  -9  -3  21     13.09    -33.54     43.84 <
  -7   3  21     83.31     86.83     40.94 <
  -7  -3  21     83.37     59.72     30.06 <
  -5   3  21    237.16    236.68     62.62 o
  -3   3  21    345.71    255.15     46.10 o
  -3  -3  21    346.42    258.05     54.19 o
   1   3  21    227.26    212.66     74.59 <
   3   3  21    101.72     68.18     28.40 <
   3  -3  21    102.66     65.39     29.69 <
   5   3  21     35.07     65.94     46.08 <
   5  -3  21     35.35     11.09     31.19 <
   7   3  21     34.22     79.06     40.31 <
   7  -3  21     34.31     -3.19     44.44 <
   9  -3  21     73.57     41.65     57.46 <
  11  -3  21     30.86     38.59     25.24 <
  -9  -4  21      0.98     28.14     28.82 <
  -7   4  21    128.41     61.17     39.17 <
  -7  -4  21    126.82    128.14     29.11 o
  -5   4  21     74.82     36.51     32.04 <
  -3   4  21    425.91    433.79     62.25 o
  -3  -4  21    422.93    477.10     76.98 o
  -1   4  21    265.97    306.87     54.12 o
  -1  -4  21    265.03    301.57     56.12 o
   1   4  21   1080.33   1158.36    105.59 o
   1  -4  21   1080.34   1177.30    103.85 o
   3   4  21    119.44    112.18     26.69 o
   3  -4  21    118.78    141.90     39.70 o
   5   4  21    103.53    111.07     45.89 <
   7   4  21     44.86     15.07     31.98 <
   7  -4  21     44.65     30.69     50.08 <
   9  -4  21     38.26      6.30     35.72 <
  -9  -5  21      1.66      8.48     31.24 <
  -7  -5  21     61.00     20.97     27.37 <
  -5   5  21    225.29    190.18     34.88 o
  -3   5  21    171.57    123.81     51.62 <
  -3  -5  21    170.60    211.05     56.65 o
  -1   5  21    726.61    636.59     77.69 o
  -1  -5  21    726.09    671.33     84.67 o
   1   5  21     37.26     71.01     37.31 <
   1  -5  21     37.71     34.36     40.00 <
   3   5  21   1053.28    977.76     73.05 o
   3  -5  21   1054.75    954.26    108.83 o
   5   5  21      9.44     29.82     24.11 <
   5  -5  21      9.45     -4.37     46.74 <
   7  -5  21     60.17     88.36     39.23 <
   9  -5  21     44.24     -2.98     19.76 <
  -9  -6  21     63.47    119.79     29.98 o
  -7  -6  21     46.41     27.11     26.03 <
  -5   6  21    178.51     73.50     30.27 <
  -5  -6  21    179.23    129.04     34.49 o
  -3   6  21    100.27     44.90     30.51 <
  -3  -6  21    101.51      6.80     36.07 <
  -1   6  21    182.36    235.50     51.90 o
  -1  -6  21    183.85     52.61     31.40 <
   1   6  21    209.86    317.33     66.55 o
   1  -6  21    211.92    208.44     59.33 o
   3   6  21    658.43    706.56     99.03 o
   3  -6  21    654.73    788.34    107.62 o
   5   6  21    342.49    267.72     43.89 o
   5  -6  21    341.32    245.19     43.92 o
   7  -6  21    143.98    140.15     43.39 o
   9  -6  21     20.23     -9.56     18.02 <
  -7  -7  21     45.01     80.85     28.14 <
  -5  -7  21    186.14    174.37     41.31 o
  -3   7  21     36.89     19.18     34.99 <
  -3  -7  21     37.36     55.43     37.46 <
  -1   7  21     41.14     56.88     27.87 <
  -1  -7  21     40.53     57.88     26.35 <
   1   7  21    269.75    257.94     55.96 o
   1  -7  21    269.45    143.71     27.13 o
   3   7  21    505.17    430.62     81.43 o
   3  -7  21    506.93    492.32     47.08 o
   5  -7  21    637.19    638.84     78.69 o
   7  -7  21      9.17    -35.64     40.25 <
  -5  -8  21     75.64     85.81     26.11 o
  -3  -8  21     13.18      4.16     27.35 <
  -1  -8  21     43.40     64.97     36.70 <
   1  -8  21     92.09     84.62     27.45 o
   3  -8  21     49.65      6.72     20.39 <
   5  -8  21    360.47    360.87     50.50 o
  -3  -9  21    119.84     68.65     25.19 <
  -1  -9  21     23.37     -0.50     23.45 <
   1  -9  21    100.87     98.13     32.88 <
   3  -9  21     85.76     63.94     25.98 <
  -8   0  22   4826.83   5123.13    290.19 o
  -6   0  22   1236.04   1014.86    116.21 o
  -4   0  22   4192.07   4205.92    169.57 o
  -2   0  22  99716.40  94136.90    855.00 o
   0   0  22    495.49    447.97     56.05 o
   2   0  22  21609.40  25300.20    395.39 o
   4   0  22    560.35    501.87     72.90 o
   6   0  22  10736.60  11600.00    374.67 o
   8   0  22   1322.22   1559.06    175.89 o
  10   0  22    135.49    170.47     63.28 <
 -10   1  22   1856.50   1830.58    151.06 o
 -10  -1  22   1840.31   1785.87    166.05 o
  -8   1  22   4055.51   4076.87    260.15 o
  -8  -1  22   4038.77   4005.38    254.99 o
  -6   1  22    120.94    102.40     62.64 <
  -6  -1  22    120.39    137.68     53.18 <
  -4   1  22  30676.80  30126.30    528.38 o
  -4  -1  22  30714.10  30274.70    369.90 o
  -2   1  22  13264.70  11741.50    441.79 o
  -2  -1  22  13222.90  11661.70    318.03 o
   0   1  22    752.76    627.57     77.82 o
   0  -1  22    767.16    605.16     69.59 o
   2   1  22   1406.70   1426.19    173.97 o
   2  -1  22   1417.51   1758.17    164.76 o
   4   1  22  24239.60  24173.60    441.85 o
   4  -1  22  24207.20  25233.40    461.91 o
   6   1  22   1428.48   1594.30    141.34 o
   6  -1  22   1423.48   1627.70    146.24 o
   8   1  22    127.68    152.93     65.14 <
   8  -1  22    127.78    202.15     69.54 <
  10   1  22   1111.65    658.54    118.64 o
  10  -1  22   1117.91    900.54    128.10 o
 -10  -2  22    902.38    965.99     81.75 o
  -8   2  22    610.90    751.03    117.60 o
  -8  -2  22    611.32    745.79     85.08 o
  -6   2  22    832.29    950.87    121.33 o
  -6  -2  22    837.26    833.12    110.82 o
  -4   2  22   9498.66   9974.02    229.55 o
  -4  -2  22   9546.32   9864.01    292.86 o
  -2   2  22   6805.20   6753.74    352.17 o
  -2  -2  22   6847.94   6733.74    275.88 o
   0   2  22  19465.90  19573.90    578.20 o
   0  -2  22  19421.90  19809.00    636.55 o
   2   2  22  13363.30  13623.10    529.04 o
   2  -2  22  13311.00  13274.00    492.43 o
   4   2  22   4657.41   4761.86    213.50 o
   4  -2  22   4654.71   4879.78    218.36 o
   6   2  22   1004.43   1313.17    134.27 o
   6  -2  22   1002.45   1067.37    131.50 o
   8   2  22   2422.59   2559.59    138.43 o
   8  -2  22   2420.76   2609.10    214.73 o
  10   2  22    334.00    293.57     84.31 o
  10  -2  22    334.67    192.95     54.30 o
 -10  -3  22    434.59    473.71     89.89 o
  -8   3  22   5234.70   5324.93    298.03 o
  -8  -3  22   5270.94   5583.29    217.99 o
  -6   3  22   1972.93   2031.39    173.37 o
  -6  -3  22   1911.02   2042.99    164.01 o
  -4  -3  22   1407.46   1500.23    142.29 o
  -2  -3  22  17521.40  19858.90    404.27 o
   0   3  22   1896.75   1951.73    215.88 o
   2   3  22  38957.80  41090.30   1039.70 o
   4   3  22   9469.39  10098.40    308.13 o
   4  -3  22   9493.82   9867.92    303.42 o
   6   3  22   3482.80   3307.92    212.37 o
   6  -3  22   3485.51   3370.17    157.48 o
   8   3  22    571.45    375.60     88.99 o
   8  -3  22    556.68    451.35     82.59 o
  10  -3  22   2185.66   3092.30    206.95 o
 -10  -4  22    383.11    300.22     70.61 o
  -8  -4  22   4504.00   5064.27    207.95 o
  -6   4  22    781.95   1043.26    138.48 o
  -4   4  22   1383.26   1213.15    112.76 o
  -4  -4  22   1371.03   1301.75    141.94 o
  -2   4  22   1228.97   1163.76    100.05 o
  -2  -4  22   1213.01   1225.95    110.61 o
   0   4  22   4431.98   4230.50    173.96 o
   0  -4  22   4424.00   4262.20    186.43 o
   2   4  22    931.96   1078.16     95.52 o
   2  -4  22    922.38    983.85     96.99 o
   4   4  22   8657.96   8978.26    313.45 o
   6   4  22    468.19    352.61     78.36 o
  10  -4  22   2521.37   3701.65    212.48 o
 -10  -5  22   2103.42   2378.29    153.46 o
  -8  -5  22   2543.02   2751.34    146.77 o
  -6   5  22   5954.01   5467.02    295.54 o
  -6  -5  22   5908.13   5687.41    304.99 o
  -4   5  22   9090.58   8577.35    322.61 o
  -4  -5  22   9079.97   8345.22    340.13 o
  -2   5  22    362.23    314.38     68.14 o
  -2  -5  22    358.60    463.34     80.27 o
   0   5  22  13795.20  13305.40    356.62 o
   0  -5  22  13821.10  13851.80    380.97 o
   2   5  22   3662.42   3277.29    182.26 o
   2  -5  22   3659.13   3362.18    191.85 o
   4   5  22    663.56    613.94     67.76 o
   4  -5  22    680.18    715.91    109.84 o
   6   5  22   1230.87   1217.81     98.26 o
   6  -5  22   1246.16   1136.81     97.81 o
   8  -5  22   1313.38   1284.20    100.31 o
  -8  -6  22   1030.72    910.37    106.83 o
  -6  -6  22    146.47     40.94     36.01 <
  -4   6  22   2363.60   2257.36    180.40 o
  -2   6  22   2155.65   2389.39    177.97 o
  -2  -6  22   2115.58   2358.96    178.57 o
   0   6  22  25326.20  25267.80    553.16 o
   0  -6  22  25350.30  26559.00    580.22 o
   2   6  22    496.01    545.18     88.18 o
   2  -6  22    478.94    447.91     78.17 o
   4   6  22   1381.47   1248.43     97.12 o
   4  -6  22   1382.95   1165.58    131.77 o
   6  -6  22   3823.97   3450.84    242.37 o
   8  -6  22    156.51    218.09     42.03 o
  -8  -7  22    694.30    529.73     69.92 o
  -6  -7  22   7314.41   5875.76    278.38 o
  -4  -7  22    608.28    526.69    104.72 o
  -2   7  22   1998.36   1813.93    165.81 o
  -2  -7  22   2013.60   1893.71    106.34 o
   0   7  22   8394.59   7416.94    323.71 o
   0  -7  22   8416.05   7616.50    371.62 o
   2   7  22    773.42    930.91    118.33 o
   2  -7  22    765.82    880.97     63.88 o
   4  -7  22   1562.39   1524.96    119.25 o
   6  -7  22   3919.58   3491.08    158.76 o
   8  -7  22    246.07    381.80     46.64 o
  -6  -8  22    285.43    252.74     54.93 o
  -4  -8  22    678.25    781.67    122.13 o
  -2  -8  22    451.65    547.16     80.19 o
   0  -8  22    252.11    500.14     93.00 o
   2  -8  22   5654.06   5569.67    146.93 o
   4  -8  22   1287.41   1318.62     80.67 o
   6  -8  22    335.76    315.30     37.75 o
  -4  -9  22     27.05     52.88     28.24 <
  -2  -9  22   3583.85   3417.32    149.26 o
   0  -9  22    238.56    177.65     35.65 o
   2  -9  22   1928.51   2143.95     96.48 o
   4  -9  22    600.22    617.22     77.50 o
 -11   0  23    256.96    216.92     56.14 o
  -9   0  23    301.57    316.63     75.48 o
  -7   0  23    479.60    474.36     88.81 o
  -5   0  23     10.80     22.92     30.80 <
  -3   0  23     81.87     11.93     26.77 <
  -1   0  23     73.41     11.14     27.85 <
   1   0  23      2.45    -26.19     19.60 <
   3   0  23      5.44    -10.38     44.00 <
   5   0  23     86.20    125.21     46.97 <
   7   0  23     11.76    -40.84     45.58 <
   9   0  23     10.22    -13.99     40.62 <
  11   0  23      8.49     44.39     24.47 <
 -11   1  23     55.81     31.19     30.77 <
 -11  -1  23     55.94     -7.69     26.21 <
  -9  -1  23     83.32     42.28     47.81 <
  -7   1  23    184.72    111.73     38.23 <
  -7  -1  23    184.48    215.65     67.65 o
  -5   1  23     27.43     -5.98     29.16 <
  -5  -1  23     27.50     28.69     22.16 <
  -3   1  23     10.32     19.05     26.27 <
  -3  -1  23     10.38      1.08     40.97 <
  -1   1  23     25.68     36.67     31.96 <
  -1  -1  23     25.90     47.34     38.02 <
   1   1  23     26.31     51.53     56.75 <
   1  -1  23     26.53     27.85     41.52 <
   3   1  23     15.12     33.80     37.33 <
   5   1  23    143.62    178.72     41.39 o
   5  -1  23    143.39    149.85     46.13 o
   7   1  23      5.73      5.11     35.22 <
   7  -1  23      5.73    -14.99     35.49 <
   9   1  23      9.35   -170.24     51.98 <
   9  -1  23      9.12    -11.62     27.85 <
  11   1  23     39.15    -13.17     29.11 <
  11  -1  23     38.88      1.45     19.47 <
 -11  -2  23    255.15    285.42     42.23 o
  -9  -2  23    226.33    207.02     38.23 o
  -7   2  23    109.45     97.10     42.36 <
  -7  -2  23    109.71     59.22     39.36 <
  -5   2  23    116.24     31.69     24.71 <
  -5  -2  23    116.81     63.94     35.83 <
  -3   2  23    390.99    581.92    118.26 o
  -3  -2  23    390.34    403.33     58.12 o
  -1  -2  23    150.98    108.07     45.13 <
   1   2  23     60.23     63.91     41.63 <
   1  -2  23     59.76     25.37     57.27 <
   3   2  23     10.57     87.15     67.68 <
   3  -2  23     10.54      2.61     22.66 <
   5   2  23     10.34     52.32     35.17 <
   5  -2  23     10.33     17.39     27.98 <
   7   2  23      3.15    -32.19     45.23 <
   7  -2  23      3.13    -10.22     44.10 <
   9   2  23     70.46     92.42     44.58 <
   9  -2  23     70.19     48.58     41.49 <
  11   2  23     28.04    -21.00     19.15 <
  11  -2  23     28.18     17.20     26.03 <
 -11  -3  23     50.84     40.41     31.32 <
  -9  -3  23     38.81      4.98     36.91 <
  -7   3  23     20.55     34.99     39.96 <
  -7  -3  23     21.21    -25.50     40.54 <
  -5   3  23    440.60    481.00     75.13 o
  -3  -3  23    267.63    184.07     40.76 o
  -1  -3  23    485.74    393.90    125.78 o
   1   3  23    335.50    416.60     96.88 o
   1  -3  23    335.78    305.81     48.87 o
   3   3  23    190.49    218.27     57.64 o
   3  -3  23    190.97    189.82     44.08 o
   5   3  23     61.68     10.72     30.38 <
   5  -3  23     61.66     36.59     39.55 <
   7   3  23     20.10      8.69     38.20 <
   7  -3  23     19.70     52.03     59.12 <
   9  -3  23     80.08    120.61     56.61 <
  -9  -4  23      6.22    -14.54     28.82 <
  -7   4  23    176.57    131.41     49.90 <
  -7  -4  23    175.73    207.94     44.60 o
  -5   4  23    154.32    124.66     49.58 <
  -3   4  23    257.44    311.16     58.96 o
  -3  -4  23    257.06    323.14     68.92 o
  -1   4  23    311.48    348.03     56.14 o
  -1  -4  23    314.82    273.13     48.37 o
   1   4  23    366.26    349.42     57.75 o
   1  -4  23    364.71    278.47     55.72 o
   3   4  23     87.67     95.24     23.03 o
   3  -4  23     87.46     87.33     49.74 <
   5   4  23     18.05     14.78     30.96 <
   7   4  23    101.53     95.63     34.64 <
   7  -4  23    102.83     83.14     38.15 <
   9  -4  23     28.55     42.70     38.88 <
  -9  -5  23      7.36     12.88     27.29 <
  -7  -5  23    212.60    161.02     46.52 o
  -5   5  23     89.81     77.87     48.18 <
  -3   5  23    212.79    195.93     61.46 o
  -3  -5  23    213.33    205.49     58.78 o
  -1   5  23    799.69    594.82     79.35 o
  -1  -5  23    803.22    690.37     88.07 o
   1   5  23    168.10    226.49     52.93 o
   1  -5  23    168.82    209.12     55.28 o
   3   5  23    259.00    295.38     60.86 o
   3  -5  23    258.89    155.01     45.13 o
   5   5  23     55.46     56.90     27.24 <
   5  -5  23     56.26     67.52     41.49 <
   7  -5  23     49.58    -12.25     43.76 <
   9  -5  23     10.01     10.85     23.45 <
  -9  -6  23     19.49    -33.14     20.18 <
  -7  -6  23      9.32     12.41     31.88 <
  -5   6  23     54.20     12.20     27.37 <
  -5  -6  23     54.59     51.77     27.08 <
  -3   6  23    387.83    406.74     78.06 o
  -3  -6  23    388.84    388.50     84.04 o
  -1   6  23    163.32    134.87     51.24 <
  -1  -6  23    164.14    215.04     66.89 o
   1   6  23    481.84    606.25     93.26 o
   1  -6  23    480.96    437.75     88.04 o
   3   6  23    479.74    384.10     69.45 o
   3  -6  23    481.69    380.80     75.96 o
   5   6  23     48.86     85.15     34.22 <
   5  -6  23     47.82     14.25     22.81 <
   7  -6  23     64.89    114.28     42.57 <
   9  -6  23      4.21     54.85     32.11 <
  -7  -7  23      7.62     15.54     24.79 <
  -5  -7  23    142.91    178.62     39.60 o
  -3   7  23     22.37     27.64     40.07 <
  -3  -7  23     22.45     -7.98     45.39 <
  -1   7  23     13.40     44.23     28.03 <
  -1  -7  23     12.88     35.20     25.58 <
   1   7  23    223.59    270.37     68.84 o
   1  -7  23    223.31    230.78     35.35 o
   3   7  23    451.99    440.64     80.35 o
   3  -7  23    451.72    459.47     45.18 o
   5  -7  23    187.26    182.25     39.65 o
   7  -7  23    128.46     83.62     55.48 <
  -5  -8  23     53.50     29.85     18.71 <
  -3  -8  23     43.31     24.50     25.79 <
  -1  -8  23    195.68    164.26     49.45 o
   1  -8  23    153.72    111.15     26.58 o
   3  -8  23     22.96    -10.41     23.00 <
   5  -8  23    359.69    278.75     37.78 o
  -3  -9  23      3.45     16.99     19.13 <
  -1  -9  23      5.94     26.27     22.10 <
   1  -9  23    225.64    283.36     55.14 o
   3  -9  23     74.36     75.34     24.34 o
 -10   0  24    164.29    154.76     33.18 o
  -8   0  24   8917.20   9224.00    389.21 o
  -6   0  24   7913.48   7811.70    309.10 o
  -4   0  24  16541.90  16620.70    268.27 o
  -2   0  24  21404.30  18691.80    397.39 o
   0   0  24  13201.60  11623.00    275.87 o
   2   0  24   4906.09   4902.55    183.37 o
   4   0  24    520.45    103.69     58.44 <
   8   0  24    238.52     75.91     38.23 <
  10   0  24   2608.34   2037.76    159.38 o
 -10  -1  24   2865.04   2804.10    139.97 o
  -8   1  24   2035.16   2065.18    185.10 o
  -8  -1  24   2017.44   2033.76    180.28 o
  -6   1  24   1442.99   1213.83    122.83 o
  -6  -1  24   1456.04   1232.56    121.11 o
  -4   1  24  47491.80  47394.80    464.31 o
  -4  -1  24  47535.90  46771.10    382.87 o
  -2   1  24   3894.58   4128.16    267.02 o
  -2  -1  24   3969.53   4248.54    200.29 o
   0   1  24  43955.60  42012.40    644.38 o
   0  -1  24  43987.40  41782.80    571.54 o
   2   1  24   2736.81   3087.50    225.30 o
   2  -1  24   2715.91   2726.47    197.05 o
   4   1  24  10621.40  10758.90    299.03 o
   4  -1  24  10668.00  10779.70    310.19 o
   6   1  24   1735.07   1932.41    151.38 o
   6  -1  24   1739.05   1792.27    154.26 o
   8   1  24    358.15    332.37     54.18 o
   8  -1  24    351.38    375.57     51.21 o
  10   1  24   1294.18   1294.02    125.59 o
  10  -1  24   1294.51   1312.59    131.68 o
 -10   2  24    704.79    737.93     99.96 o
 -10  -2  24    708.86    787.47     70.73 o
  -8   2  24   1932.07   2001.91    184.15 o
  -8  -2  24   1949.85   2031.29    130.06 o
  -6   2  24   4711.55   5116.72    255.00 o
  -6  -2  24   4717.57   5046.35    250.57 o
  -4   2  24    947.04    861.61     77.59 o
  -4  -2  24    935.98    672.64    137.70 o
  -2   2  24   4291.04   4096.00    273.99 o
  -2  -2  24   4258.71   4139.33    218.00 o
   0   2  24  20678.40  19152.40    592.51 o
   0  -2  24  20588.50  19350.30    643.40 o
   2   2  24   1034.48   1250.07    171.44 o
   2  -2  24   1049.68   1095.28    151.61 o
   4   2  24  10674.30  10605.50    317.62 o
   4  -2  24  10749.50  10403.90    220.77 o
   6   2  24    359.14    403.83     93.52 o
   6  -2  24    363.47    317.62     96.68 o
   8   2  24   1028.16   1142.91     99.01 o
   8  -2  24   1016.81   1019.65    105.68 o
  10   2  24   1877.54   1741.81    145.33 o
  10  -2  24   1883.50   1834.87    136.90 o
 -10  -3  24    191.09    300.26     80.14 o
  -8   3  24    192.43    241.03     57.23 o
  -8  -3  24    203.71    209.51     54.49 o
  -6   3  24   1803.45   1908.68    164.82 o
  -4  -3  24   2841.04   2655.81    170.09 o
  -2  -3  24   2388.34   3206.69    172.10 o
   0   3  24 127454.00 132732.00   1786.43 o
   0  -3  24 127465.00 130805.00   1992.49 o
   2   3  24  24648.20  25190.40    827.29 o
   2  -3  24  24865.80  24909.30    435.95 o
   4   3  24   1993.29   2080.32    142.35 o
   4  -3  24   1982.02   2087.89    142.93 o
   6   3  24   5981.39   5780.72    283.33 o
   6  -3  24   5999.01   5861.98    283.78 o
   8   3  24   1268.21   1534.49    162.73 o
   8  -3  24   1267.49   1436.14    112.60 o
  10  -3  24   1787.38   2498.50    192.90 o
 -10  -4  24   2053.85   2498.39    175.33 o
  -8  -4  24    707.18    713.80    118.83 o
  -6   4  24   1093.85   1148.41    131.89 o
  -4  -4  24   3832.29   3754.68    216.45 o
  -2   4  24  12248.40  12450.20    316.02 o
  -2  -4  24  12226.40  12557.70    347.78 o
   0   4  24    548.30    573.71     66.82 o
   0  -4  24    559.08    525.36     69.71 o
   2   4  24  12203.70  12848.20    320.89 o
   2  -4  24  12214.80  12469.30    348.45 o
   4   4  24   3185.05   3131.14    191.06 o
   6   4  24   3996.15   4048.35    245.91 o
  10  -4  24   2046.95   2936.61    130.84 o
 -10  -5  24    839.24    860.88     89.10 o
  -8  -5  24   2448.03   3054.73    158.28 o
  -6   5  24   2395.79   1867.77    174.12 o
  -6  -5  24   2412.15   2060.46    133.01 o
  -4   5  24    212.32    174.57     54.08 o
  -4  -5  24    206.12    255.60     78.86 o
  -2   5  24   1733.21   1634.39    129.12 o
  -2  -5  24   1746.39   1793.00    145.30 o
   0   5  24    165.13    227.99     55.48 o
   0  -5  24    149.29    229.04     65.34 o
   2   5  24    409.73    475.84     76.29 o
   2  -5  24    394.85    544.61     83.38 o
   4   5  24   4896.35   4843.59    173.77 o
   4  -5  24   4955.29   4907.16    259.28 o
   6   5  24   9860.65   9134.03    258.14 o
   6  -5  24   9833.12   9547.34    272.95 o
   8  -5  24    230.16    527.97     76.14 o
  -8  -6  24   2633.72   2659.32    179.50 o
  -6  -6  24    238.12    310.43     61.75 o
  -4   6  24   9164.77   9090.19    356.95 o
  -2   6  24   7993.57   7647.31    314.65 o
  -2  -6  24   7978.65   7890.33    332.03 o
   0   6  24    692.07    667.03     94.74 o
   0  -6  24    692.02    715.41    102.99 o
   2   6  24   6879.28   7364.58    304.21 o
   2  -6  24   6872.37   7061.13    311.62 o
   4   6  24   3392.21   3499.09    219.19 o
   4  -6  24   3376.75   3348.58    226.26 o
   6  -6  24   2291.11   2360.15    137.60 o
   8  -6  24    587.40    713.03     67.31 o
  -8  -7  24   1964.89   1785.75    123.67 o
  -6  -7  24    431.08    289.41     86.07 o
  -4  -7  24   3536.44   3477.71    224.93 o
  -2   7  24   2801.83   2623.35    198.02 o
  -2  -7  24   2771.02   2711.98    122.87 o
   0   7  24    873.79    811.95    114.46 o
   0  -7  24    872.37   1060.60     81.60 o
   2   7  24   1367.32   1453.54    145.12 o
   2  -7  24   1392.10   1355.37     68.90 o
   4  -7  24    890.55    845.31     92.68 o
   6  -7  24   2053.81   2014.47    124.06 o
   8  -7  24   1519.58   1696.10    117.14 o
  -6  -8  24    595.24    708.97     81.51 o
  -4  -8  24   3778.53   3338.79    202.24 o
  -2  -8  24   1606.05   1646.70    115.32 o
   0  -8  24   3924.34   3151.97    245.24 o
   2  -8  24    396.92    501.84     49.99 o
   4  -8  24    640.71    690.32     86.02 o
   6  -8  24    426.30    435.57     40.26 o
  -4  -9  24    830.36    618.45     54.80 o
  -2  -9  24    638.55    892.42     86.60 o
   0  -9  24    458.73    515.83     52.77 o
   2  -9  24    744.64    692.77     56.54 o
   4  -9  24    914.05    795.05     92.40 o
 -11   0  25      1.85    -14.07     19.42 <
  -9   0  25     29.78     80.11     47.60 <
  -7   0  25     12.19    -62.17     37.36 <
  -5   0  25    191.53    212.47     36.99 o
  -3   0  25     12.25     37.44     38.44 <
  -1   0  25     72.35     38.75     30.95 <
   1   0  25     25.07     33.56     22.76 <
   5   0  25     38.89     -0.16     32.27 <
   7   0  25     75.57    174.90     68.21 <
   9   0  25     94.79     82.83     50.95 <
  11   0  25      0.14     34.09     33.19 <
 -11   1  25     11.94     22.10     22.00 <
 -11  -1  25     12.02    -32.09     26.82 <
  -9   1  25     19.91     20.79     44.36 <
  -9  -1  25     19.68    -23.26     42.70 <
  -7   1  25     88.10     78.03     48.21 <
  -7  -1  25     87.85    119.68     44.28 <
  -5   1  25     51.69    115.65     45.34 <
  -5  -1  25     51.57     43.60     18.70 <
  -3   1  25     99.17     83.46     28.45 <
  -3  -1  25     99.65     56.27     37.12 <
  -1   1  25    172.38    171.85     58.22 <
  -1  -1  25    172.95    148.61     43.92 o
   1   1  25     55.99     25.56     32.85 <
   1  -1  25     56.44    102.69     53.53 <
   3   1  25     21.06     17.99     34.70 <
   5   1  25     94.86     67.05     30.88 <
   5  -1  25     94.91     54.03     36.17 <
   7   1  25     33.54     32.09     37.91 <
   7  -1  25     33.59     28.72     51.77 <
   9   1  25      6.83    -44.52     34.17 <
   9  -1  25      6.96     12.28     32.98 <
  11   1  25     15.34     61.80     36.04 <
  11  -1  25     15.54     51.13     21.10 <
 -11  -2  25    475.11    640.25     55.85 o
  -9  -2  25     52.61     69.58     52.24 <
  -7   2  25     19.96    -31.27     45.10 <
  -7  -2  25     20.09     35.83     49.13 <
  -5   2  25    119.66     21.87     29.74 <
  -5  -2  25    120.07     73.90     39.65 <
  -3   2  25     32.55     33.72     58.72 <
  -3  -2  25     32.73     37.12     25.03 <
  -1  -2  25    164.76    118.55     30.24 o
   1   2  25     58.53    -16.54     64.20 <
   1  -2  25     58.57     14.49     63.31 <
   3   2  25     14.68      8.67     44.81 <
   3  -2  25     14.65     18.76     18.36 <
   5   2  25      7.17      9.77     35.04 <
   5  -2  25      7.24     45.00     44.42 <
   7   2  25      4.69     43.20     35.67 <
   7  -2  25      4.77    -24.18     27.58 <
   9   2  25     29.73     74.98     48.63 <
   9  -2  25     29.92     32.48     32.40 <
  11   2  25     74.09     79.33     32.33 <
  11  -2  25     74.14     59.70     35.30 <
  -9  -3  25     75.50    100.45     67.13 <
  -7   3  25     75.37     52.95     40.41 <
  -5   3  25     91.60     83.70     47.45 <
  -3  -3  25    168.52    232.49     62.88 o
  -1  -3  25    582.31    610.15     80.91 o
   1   3  25    176.34    108.13     38.28 <
   1  -3  25    176.31    169.94     46.58 o
   3   3  25     22.94     21.13     25.13 <
   3  -3  25     22.89      0.84     21.58 <
   5   3  25     89.32    116.57     48.61 <
   5  -3  25     89.99     82.75     27.66 <
   7   3  25     46.30     62.81     47.87 <
   7  -3  25     45.59    -17.57     36.38 <
   9  -3  25      5.48     -4.45     48.74 <
  -9  -4  25     51.55    106.04     31.27 o
  -7   4  25     34.37     63.31     40.86 <
  -7  -4  25     34.28     72.69     32.98 <
  -5   4  25    131.54    131.38     46.79 <
  -3   4  25    249.12    218.26     43.31 o
  -3  -4  25    249.74    234.89     57.83 o
  -1   4  25     93.85     65.28     33.88 <
  -1  -4  25     93.37     88.62     42.92 <
   1   4  25     69.06    102.59     35.96 <
   1  -4  25     70.02     58.85     35.49 <
   3   4  25     77.48     97.40     34.72 <
   3  -4  25     76.85     92.24     40.31 <
   5   4  25     52.20     42.86     27.77 <
   7   4  25    135.88    192.02     72.13 <
   7  -4  25    136.34      8.67     34.25 <
   9  -4  25     12.57     32.17     35.93 <
  -9  -5  25     27.97     15.60     26.82 <
  -7  -5  25     57.50    131.51     52.37 <
  -5   5  25     49.20     -3.03     40.60 <
  -3   5  25     26.11     12.38     28.24 <
  -3  -5  25     26.04     72.55     51.37 <
  -1   5  25    386.78    323.04     55.40 o
  -1  -5  25    385.90    253.44     55.88 o
   1   5  25    195.18    222.62     58.33 o
   1  -5  25    195.50    205.37     54.30 o
   3   5  25    100.89    183.83     55.43 o
   3  -5  25    101.07    116.73     39.75 <
   5   5  25      9.05     -0.53     23.00 <
   5  -5  25      9.53    -47.92     48.71 <
   7  -5  25     96.29     57.38     36.72 <
   9  -5  25     49.99     61.30     20.34 o
  -9  -6  25     32.78     34.38     20.60 <
  -7  -6  25    203.27    168.08     41.47 o
  -5   6  25      6.38      2.92     28.03 <
  -5  -6  25      6.67    -12.72     23.79 <
  -3   6  25   1123.68   1342.04    137.27 o
  -3  -6  25   1124.99   1060.74    129.73 o
  -1   6  25    140.10    113.47     44.92 <
  -1  -6  25    140.37     38.65     35.15 <
   1   6  25    511.62    594.89     84.51 o
   1  -6  25    511.63    442.99     79.67 o
   3   6  25    531.15    490.86     84.21 o
   3  -6  25    531.69    539.21     88.03 o
   5   6  25     25.38     13.88     21.84 <
   5  -6  25     25.48     -2.87     21.15 <
   7  -6  25     67.25     40.39     25.61 <
  -7  -7  25     57.36     18.78     19.92 <
  -5  -7  25     64.83    238.29     47.47 o
  -3   7  25    298.77    295.74     68.53 o
  -3  -7  25    296.96    300.27     58.65 o
  -1   7  25    476.67    566.93     90.12 o
  -1  -7  25    479.25    491.24     54.01 o
   1   7  25     40.91     88.37     54.64 <
   1  -7  25     40.08     94.40     23.63 o
   3   7  25    469.68    387.20     81.57 o
   3  -7  25    471.81    533.45     48.87 o
   5  -7  25    164.22    149.72     43.34 o
   7  -7  25    341.14    342.40     66.31 o
  -5  -8  25    146.48    108.70     33.46 o
  -3  -8  25     15.26      5.40     19.31 <
  -1  -8  25    415.19    426.65     68.63 o
   1  -8  25     81.78     60.73     30.25 <
   3  -8  25    402.07    444.53     51.08 o
   5  -8  25    271.21    281.05     37.09 o
  -3  -9  25     30.89     33.19     19.84 <
  -1  -9  25     94.13     92.53     28.32 o
   1  -9  25    637.68    676.24     76.08 o
   3  -9  25     67.13     79.69     32.22 <
 -10   0  26     61.87     50.17     52.18 <
  -8   0  26   1629.82   1920.99    177.73 o
  -6   0  26  67952.70  74098.00    947.33 o
  -4   0  26    621.00    532.31     49.31 o
  -2   0  26    245.81    175.99     39.05 o
   0   0  26     13.49    -15.70     28.90 <
   2   0  26    764.96    745.62     76.43 o
   4   0  26   1879.18   1749.09    125.36 o
   6   0  26  16540.50  15892.30    457.22 o
   8   0  26   1155.82   1332.81     83.27 o
  10   0  26   1648.78   1345.27    131.25 o
 -10  -1  26   1200.52   1469.68    150.94 o
  -8   1  26   1253.84   1168.48     99.46 o
  -8  -1  26   1253.85   1390.98    107.95 o
  -6   1  26    167.04    103.90     54.31 <
  -6  -1  26    164.52     13.00     34.96 <
  -4   1  26    343.57    317.78     44.66 o
  -4  -1  26    340.47    303.59     34.14 o
  -2   1  26  10151.00   9529.81    412.11 o
  -2  -1  26  10111.20   9867.13    313.67 o
   0   1  26  23993.60  24490.10    511.42 o
   0  -1  26  24025.50  23429.60    442.51 o
   2   1  26   2644.91   2981.58    231.94 o
   2  -1  26   2656.92   3048.38    230.17 o
   4   1  26   3429.98   3582.51    174.62 o
   4  -1  26   3477.74   3383.26    124.56 o
   6   1  26   4520.40   4260.16    232.91 o
   6  -1  26   4505.28   4249.29    238.89 o
   8   1  26    803.45    719.43     76.18 o
   8  -1  26    815.62    745.70     65.56 o
  10   1  26   1661.42   1427.24    140.21 o
  10  -1  26   1647.65   1473.88    131.46 o
 -10   2  26     52.63    170.54     68.92 <
 -10  -2  26     51.94     86.81     34.94 <
  -8   2  26   4467.84   4672.58    282.72 o
  -8  -2  26   4491.91   4656.29    197.30 o
  -6   2  26  12163.20  11586.50    392.18 o
  -6  -2  26  12144.70  12095.80    387.86 o
  -4   2  26  14255.60  14702.10    282.52 o
  -4  -2  26  14240.20  14847.10    375.07 o
  -2  -2  26  11431.20  11540.70    375.86 o
   0  -2  26   1297.85   1061.27    164.05 o
   2   2  26   2127.59   2570.07    251.35 o
   4   2  26   9711.38   9632.81    310.04 o
   4  -2  26   9760.82   9446.42    214.01 o
   6   2  26    932.63    769.44    108.02 o
   6  -2  26    941.20    690.52     79.01 o
   8   2  26   4174.70   3366.63    162.54 o
   8  -2  26   4167.23   3558.11    177.09 o
  10   2  26    534.31    643.33     93.76 o
  10  -2  26    525.86    742.41     89.62 o
 -10  -3  26   1319.96   1410.32    138.55 o
  -8   3  26   1815.85   1907.44    182.49 o
  -8  -3  26   1813.54   2000.62    185.31 o
  -6   3  26   2929.46   2908.62    206.70 o
  -4  -3  26   5505.89   5349.42    241.79 o
  -2  -3  26   3192.58   3651.01    166.57 o
   0  -3  26  18024.80  18135.10    405.94 o
   2   3  26   6195.39   5923.35    413.30 o
   2  -3  26   6142.06   6319.78    230.04 o
   4   3  26    731.86    681.08     92.95 o
   4  -3  26    730.55    502.86     84.99 o
   6   3  26    938.08    938.15    115.18 o
   6  -3  26    926.46    841.11    110.99 o
   8  -3  26     69.21    256.23    128.05 <
  10  -3  26   1490.15   1347.03    148.40 o
 -10  -4  26   1254.88   1055.08    114.00 o
  -8  -4  26   1027.62   1275.59    151.66 o
  -6   4  26   1382.43   1170.63    136.25 o
  -4  -4  26   9065.82   8716.27    328.57 o
  -2   4  26    747.64    911.37     90.46 o
  -2  -4  26    760.99   1002.96    105.12 o
   0   4  26    175.67    185.39     40.57 o
   0  -4  26    178.53    262.58     56.72 o
   2   4  26   2999.10   3039.70    159.64 o
   2  -4  26   3023.80   2996.06    172.55 o
   4   4  26    844.25    614.53     94.48 o
   6   4  26   6482.00   6968.25    326.03 o
   8  -4  26     46.58    258.19    134.59 <
  10  -4  26   3020.58   3224.38    189.32 o
  -8  -5  26   4113.46   4235.13    181.96 o
  -6   5  26   2314.23   2197.36    193.76 o
  -6  -5  26   2307.90   2575.74    151.69 o
  -4  -5  26   3445.88   3288.56    224.29 o
  -2   5  26    763.96    699.48     88.81 o
  -2  -5  26    752.63    553.42     92.18 o
   0   5  26  41131.70  42025.70    642.41 o
   0  -5  26  41159.50  41789.40    686.54 o
   2   5  26    362.11    404.57     71.64 o
   2  -5  26    348.48    458.18     79.65 o
   4   5  26   9481.94   9081.32    238.73 o
   4  -5  26   9533.88   9879.17    366.41 o
   6   5  26  16475.30  15996.40    341.22 o
   6  -5  26  16566.40  17014.60    365.54 o
   8  -5  26   1002.48    733.12    119.92 o
  -8  -6  26   2726.55   2612.51    126.05 o
  -6  -6  26   4573.62   4315.21    178.79 o
  -4   6  26    363.05    544.72     92.10 o
  -4  -6  26    375.50    384.97     51.27 o
  -2   6  26   1181.89   1295.31    130.79 o
  -2  -6  26   1168.77    983.45    122.35 o
   0   6  26   1640.40   1692.29    152.10 o
   0  -6  26   1634.15   1662.06    148.83 o
   2   6  26    584.95    688.78     99.50 o
   2  -6  26    578.22    653.55    101.42 o
   4   6  26     16.67     16.47     32.14 <
   4  -6  26     17.26     16.99     20.29 <
   6  -6  26    772.59    654.52     65.70 o
   8  -6  26    986.23    931.00     75.40 o
  -6  -7  26   6051.85   4946.64    176.48 o
  -4  -7  26   3521.80   3564.94    230.26 o
  -2   7  26    483.79    528.50     93.19 o
  -2  -7  26    478.16    474.81     49.88 o
   0   7  26  12999.70  13390.00    439.70 o
   0  -7  26  13024.60  12417.10    329.04 o
   2   7  26    673.97    612.61     99.25 o
   2  -7  26    683.94    664.91     51.14 o
   4  -7  26    477.52    492.39     60.26 o
   6  -7  26    221.20    218.88     57.67 o
  -6  -8  26    297.53    267.50     53.72 o
  -4  -8  26   1791.52   1680.20    147.60 o
  -2  -8  26   3230.57   3320.20    155.56 o
   0  -8  26    218.53    162.55     76.88 <
   2  -8  26    808.19    847.04     61.10 o
   4  -8  26    911.99    936.58    123.20 o
   6  -8  26     14.92     46.13     24.55 <
  -4  -9  26    553.71    524.34     52.30 o
  -2  -9  26   2284.60   2270.43     90.20 o
   0  -9  26   1666.83   1671.26    106.64 o
   2  -9  26    140.81    252.92     46.38 o
   4  -9  26    393.52    473.06     77.35 o
 -11   0  27    246.71    229.38     45.58 o
  -9   0  27     72.15     66.81     36.67 <
  -7   0  27     10.02     31.27     38.83 <
  -5   0  27     13.24      6.59     20.10 <
  -3   0  27      2.54    -22.50     41.83 <
  -1   0  27     15.53    -14.83     34.22 <
   1   0  27      2.86     39.10     22.58 <
   5   0  27     11.83     20.31     22.02 <
   7   0  27      9.27     11.12     24.79 <
   9   0  27     82.57     46.39     41.41 <
  11   0  27     98.41     41.28     28.53 <
 -11   1  27     19.96    -25.13     24.08 <
 -11  -1  27     20.04     36.72     16.15 <
  -9   1  27     36.46      2.40     30.77 <
  -9  -1  27     36.03     80.17     60.17 <
  -7   1  27     34.13    -24.82     42.89 <
  -7  -1  27     34.05     52.19     47.47 <
  -5   1  27     35.01     27.56     25.13 <
  -5  -1  27     34.46     20.21     20.23 <
  -3   1  27     58.08     99.92     31.61 o
  -3  -1  27     58.10     51.69     36.99 <
  -1   1  27     63.45    106.35     53.27 <
  -1  -1  27     63.45     55.72     27.45 <
   1   1  27     74.68    124.06     57.67 <
   1  -1  27     74.84    120.61     64.49 <
   3   1  27     36.68    -34.62     43.36 <
   3  -1  27     36.48     55.80     35.30 <
   5   1  27     22.27     21.44     20.92 <
   5  -1  27     22.47      4.69     24.71 <
   7   1  27      6.33      8.85     49.55 <
   7  -1  27      6.33    -50.84     32.06 <
   9   1  27     39.66     65.91     49.03 <
   9  -1  27     39.57     10.14     47.50 <
  11   1  27     31.50     12.57     20.86 <
  11  -1  27     31.68     28.74     21.37 <
 -11  -2  27    351.82    433.68     48.24 o
  -9  -2  27    176.49    129.38     60.96 <
  -7   2  27     89.60     42.44     54.77 <
  -7  -2  27     89.70    110.20     49.74 <
  -5   2  27     97.65     64.83     32.98 <
  -3   2  27    151.25    199.06     49.40 o
  -3  -2  27    151.97    109.14     27.74 o
  -1   2  27     29.68     21.76     29.45 <
  -1  -2  27     29.96    -27.95     34.88 <
   1   2  27      5.26    -60.86     54.80 <
   1  -2  27      5.21     47.10     57.30 <
   3   2  27     23.46     32.51     27.58 <
   3  -2  27     23.38     38.09     24.32 <
   5   2  27      4.57    -32.40     31.64 <
   5  -2  27      4.57      6.27     26.98 <
   7   2  27     34.58     41.94     43.39 <
   7  -2  27     34.22     61.88     39.94 <
   9   2  27     39.32    -48.13     33.48 <
   9  -2  27     39.14    -84.07     29.11 <
  11   2  27     10.99     11.83     20.76 <
  11  -2  27     10.98      5.40     20.47 <
  -9  -3  27     16.06    -14.62     40.94 <
  -7   3  27     15.62     -7.98     45.39 <
  -5   3  27     39.57     30.30     31.14 <
  -3  -3  27     10.56    156.41     61.83 <
  -1  -3  27     76.01    -21.58     37.30 <
   1   3  27    104.44     70.89     33.40 <
   1  -3  27    104.40     81.14     38.67 <
   3  -3  27     96.82     88.39     31.19 <
   5   3  27     23.29     16.99     25.08 <
   5  -3  27     23.59     17.78     31.03 <
   7   3  27     20.58     -8.69     35.49 <
   7  -3  27     20.96    -44.50     34.17 <
   9  -3  27     12.83     -3.00     38.30 <
  -9  -4  27     33.32     38.83     23.58 <
  -7   4  27     45.60     72.97     45.08 <
  -7  -4  27     46.38     87.67     26.71 o
  -5   4  27     99.46     46.58     37.20 <
  -3  -4  27    352.54    385.29     72.87 o
  -1   4  27    117.82    111.91     27.87 o
  -1  -4  27    117.85    152.96     49.40 o
   1   4  27     12.34     -8.93     34.09 <
   1  -4  27     12.43     13.59     26.66 <
   3   4  27     95.75    151.96     44.87 o
   3  -4  27     95.04     71.29     45.74 <
   5   4  27     55.82     40.73     35.46 <
   7   4  27     41.51    162.76     59.49 <
   7  -4  27     41.28     49.47     39.62 <
   9  -4  27     23.46    -17.26     42.55 <
  -9  -5  27     11.19      2.92     18.65 <
  -7  -5  27     46.26      8.67     32.98 <
  -5   5  27     19.90    -40.25     34.20 <
  -3   5  27      1.21     30.32     31.11 <
  -3  -5  27      1.36    -10.54     34.88 <
  -1   5  27    600.11    517.78     74.50 o
  -1  -5  27    597.32    695.11     93.26 o
   1   5  27    154.11    140.93     50.56 <
   1  -5  27    154.97    107.68     38.36 <
   3   5  27      6.25     13.67     26.66 <
   3  -5  27      6.17     38.94     33.88 <
   5   5  27     84.37     47.47     27.48 <
   5  -5  27     84.16     57.93     43.23 <
   7  -5  27    144.78    157.17     53.40 <
   9  -5  27      3.28     23.34     25.84 <
  -9  -6  27     46.09     76.72     27.03 <
  -7  -6  27    106.75     13.25     34.09 <
  -5   6  27     26.30     -4.64     40.55 <
  -5  -6  27     26.22     33.99     23.16 <
  -3   6  27    782.99   1017.13    128.80 o
  -3  -6  27    781.69    757.68    116.71 o
  -1   6  27    467.83    507.85     84.36 o
  -1  -6  27    468.19    370.01     82.01 o
   1   6  27    125.30    207.90     55.56 o
   1  -6  27    126.00    129.84     56.09 <
   3   6  27    355.74    290.72     79.18 o
   3  -6  27    356.25    317.81     69.37 o
   5   6  27    269.04    300.48     73.00 o
   5  -6  27    270.04    219.90     35.93 o
   7  -6  27     37.60     21.39     28.98 <
  -7  -7  27     52.06     61.41     22.18 <
  -5  -7  27     16.71     32.62     26.66 <
  -3   7  27    147.75    201.62     61.17 o
  -3  -7  27    147.82    208.84     46.79 o
  -1   7  27   1988.94   1995.95    169.90 o
  -1  -7  27   1987.60   1826.68    102.85 o
   1   7  27    201.98    275.76     65.67 o
   1  -7  27    202.76    283.77     39.11 o
   3  -7  27    221.80    245.48     37.52 o
   5  -7  27    144.67    130.77     49.18 <
   7  -7  27    157.70    216.52     57.51 o
  -5  -8  27    166.61    143.45     42.92 o
  -3  -8  27     19.53     32.96     26.24 <
  -1  -8  27    173.92    164.74     32.77 o
   1  -8  27    208.08    170.66     36.94 o
   3  -8  27    590.81    595.06     58.69 o
   5  -8  27    164.84    125.30     33.56 o
  -3  -9  27     96.26     43.52     17.18 <
  -1  -9  27    223.83    341.16     42.56 o
   1  -9  27   1369.40   1415.47     98.40 o
   3  -9  27    136.23    136.70     29.82 o
 -10   0  28    209.52    215.68     55.35 o
  -8   0  28   2970.45   2938.89    156.76 o
  -6   0  28   1403.43   2011.41    172.14 o
  -4   0  28  61568.70  62117.10    462.09 o
  -2   0  28   3143.34   2532.14    159.99 o
   0   0  28  24807.40  22327.50    416.57 o
   2   0  28    688.17    614.80     99.90 o
   6   0  28   1191.68   1689.52    108.69 o
   8   0  28    320.58    924.10     76.75 o
  10   0  28     94.74    267.24     54.35 o
 -10   1  28    682.46    602.43     89.29 o
 -10  -1  28    696.16    600.35    106.20 o
  -8   1  28     67.54    112.73     35.31 o
  -8  -1  28     68.07     79.58     37.42 <
  -6   1  28   1242.45   1286.88    130.99 o
  -6  -1  28   1221.09   1423.52    132.39 o
  -4   1  28  10608.30  11464.40    236.72 o
  -4  -1  28  10622.50  11577.50    200.34 o
  -2   1  28  14410.50  12983.20    493.04 o
  -2  -1  28  14370.20  13903.30    382.83 o
   0   1  28  35580.00  35126.90    640.52 o
   0  -1  28  35557.10  33834.20    554.71 o
   2   1  28   1606.63   1370.63    172.96 o
   2  -1  28   1625.88   1404.62    167.83 o
   4   1  28   3433.93   3256.80    168.25 o
   4  -1  28   3452.07   3191.86    124.54 o
   6   1  28   2624.18   2974.43    197.75 o
   6  -1  28   2599.15   2953.66    141.29 o
   8   1  28   1629.93   1520.31    110.01 o
   8  -1  28   1627.10   1574.84     94.15 o
  10   1  28   7592.37   7389.27    292.76 o
  10  -1  28   7584.56   8079.84    298.27 o
 -10   2  28   2234.23   2302.63    148.21 o
 -10  -2  28   2224.77   1989.40    145.60 o
  -8   2  28   1983.18   1975.82    129.12 o
  -8  -2  28   1984.05   2148.34    136.19 o
  -6   2  28   2458.98   2306.41    176.64 o
  -6  -2  28   2447.99   2444.93    174.93 o
  -4   2  28   5662.98   5676.99    175.99 o
  -4  -2  28   5663.88   5858.19    229.30 o
  -2  -2  28  14214.10  14179.90    430.53 o
   0  -2  28   2197.63   2035.01    223.99 o
   2   2  28  10837.80  11059.10    510.16 o
   4   2  28   2668.34   2607.00    154.50 o
   4  -2  28   2699.42   2561.91    115.45 o
   6   2  28   1935.13   2115.07    171.12 o
   6  -2  28   1909.12   1925.77    118.23 o
   8   2  28   4827.52   4444.31    185.95 o
   8  -2  28   4818.59   4847.64    294.31 o
  10   2  28   1952.93   2035.20    149.37 o
  10  -2  28   1952.22   1982.84    146.00 o
 -10  -3  28   1607.06   1770.12    151.80 o
  -8  -3  28    728.30    482.33     87.41 o
  -6   3  28    579.87    518.76     88.56 o
  -4  -3  28   2226.66   2250.63    162.99 o
  -2  -3  28   6293.98   6531.64    231.12 o
   0  -3  28  52032.80  53833.10    720.31 o
   2   3  28  11787.40  12360.40    605.43 o
   2  -3  28  11666.50  11444.20    212.90 o
   4   3  28  14626.30  15683.50    394.71 o
   4  -3  28  14567.60  15357.60    397.05 o
   6   3  28   1328.88   1503.74    148.60 o
   6  -3  28   1348.95   1557.85    152.36 o
 -10  -4  28    396.80    491.31     83.36 o
  -8  -4  28   1573.23   1540.51    110.13 o
  -6   4  28    621.30    951.79    133.00 o
  -4  -4  28   1938.04   1940.99    162.51 o
  -2   4  28   8655.99   8766.95    269.36 o
  -2  -4  28   8669.92   8696.81    298.56 o
   0   4  28   6737.80   7483.10    240.70 o
   0  -4  28   6743.09   7170.62    264.44 o
   2   4  28   7186.37   7351.88    251.22 o
   2  -4  28   7123.61   7333.50    278.65 o
   4   4  28   2670.28   2352.24    162.59 o
   6   4  28    455.99    517.48     91.79 o
   8  -4  28   1762.32   1672.59    168.65 o
  10  -4  28    522.28    579.30     56.41 o
  -8  -5  28   1834.34   1617.25    110.60 o
  -6   5  28   3690.60   3798.40    256.03 o
  -6  -5  28   3706.88   3996.86    261.33 o
  -4  -5  28   2074.93   2437.73    195.96 o
  -2   5  28   2338.09   2570.43    166.43 o
  -2  -5  28   2349.55   2367.57    172.10 o
   0   5  28   5188.28   4999.39    223.01 o
   0  -5  28   5153.42   5143.59    246.95 o
   2   5  28   3454.84   3863.50    199.98 o
   2  -5  28   3431.74   3645.94    210.12 o
   4   5  28   6719.48   7010.39    292.99 o
   4  -5  28   6745.25   7617.87    325.88 o
   6   5  28   1581.18   1336.15     98.67 o
   6  -5  28   1594.30   1543.90     93.93 o
   8  -5  28    147.35    183.83     61.93 <
  -8  -6  28    960.31   1217.36     90.05 o
  -6  -6  28   1374.49   1169.78    124.14 o
  -4  -6  28   1783.00   1645.13     96.48 o
  -2   6  28    124.96     86.76     30.05 <
  -2  -6  28    123.92    253.45     73.66 o
   0   6  28   3967.17   4062.77    225.23 o
   0  -6  28   3956.76   4206.69    241.95 o
   2   6  28   3989.83   3877.76    223.74 o
   2  -6  28   3980.94   3916.56    235.10 o
   4   6  28   2141.52   1982.93    161.65 o
   4  -6  28   2151.74   2342.50    111.94 o
   6  -6  28    264.41    313.97     46.59 o
   8  -6  28    248.40    215.74     39.13 o
  -8  -7  28   2134.12   1750.49    119.71 o
  -6  -7  28   2280.28   2500.52    128.07 o
  -4  -7  28     94.32     42.94     43.42 <
  -2   7  28   4071.48   3842.67    239.37 o
  -2  -7  28   4076.00   3753.65    173.30 o
   0   7  28   1035.50    985.37    118.57 o
   0  -7  28   1029.78   1045.98     83.63 o
   2   7  28   1335.17   1421.93    141.07 o
   2  -7  28   1347.58   1459.97     72.21 o
   4  -7  28    250.49    287.87     45.92 o
   6  -7  28   1804.78   1842.42    114.69 o
  -6  -8  28   1801.85   1595.83    115.12 o
  -4  -8  28   3960.21   3802.21    209.32 o
  -2  -8  28     61.29    122.47     41.16 <
   0  -8  28    170.78    129.83     41.15 o
   2  -8  28    812.58    651.08     63.44 o
   4  -8  28   1999.48   2066.11    122.48 o
   6  -8  28   1176.90   1109.68     61.48 o
  -4  -9  28    256.40    194.11     31.01 o
  -2  -9  28    212.08    269.48     36.07 o
   0  -9  28    619.71    655.56     73.09 o
   2  -9  28   1266.77   1226.57     69.84 o
   4  -9  28    269.36    295.41     58.78 o
 -11   0  29     70.40     27.98     17.23 <
  -9   0  29     23.24      2.61     32.40 <
  -7   0  29     13.42     29.14     30.61 <
  -5   0  29      0.33    -19.81     25.47 <
  -3   0  29     17.26     43.28     38.17 <
  -1   0  29     19.29     25.92     35.33 <
   1   0  29     31.01     41.57     46.63 <
   5   0  29      2.50      0.74     18.65 <
   7   0  29     10.95     11.09     27.53 <
   9   0  29     20.04     50.08     31.90 <
  11   0  29     18.03     21.21     23.60 <
 -11   1  29     39.08      9.01     17.60 <
 -11  -1  29     39.10     55.85     25.21 <
  -9   1  29     68.97     85.12     52.08 <
  -9  -1  29     69.32     61.75     44.55 <
  -7   1  29     35.11     42.65     38.46 <
  -7  -1  29     35.06     12.41     37.30 <
  -5   1  29     27.34     57.01     19.10 <
  -5  -1  29     27.20     19.89     16.41 <
  -3   1  29     42.35      9.35     20.39 <
  -3  -1  29     42.66     42.05     26.71 <
  -1   1  29     62.97    108.91     60.94 <
  -1  -1  29     62.98     34.30     24.90 <
   1   1  29    163.82    158.44     54.93 <
   1  -1  29    163.52    127.88     54.22 <
   3   1  29     38.96     11.93     38.38 <
   3  -1  29     39.85     25.08     25.92 <
   5   1  29      5.31     12.65     20.84 <
   5  -1  29      5.32    -20.18     31.96 <
   7   1  29     13.84     15.57     42.86 <
   7  -1  29     13.69    -24.79     28.72 <
   9   1  29     41.35      2.87     27.32 <
   9  -1  29     41.28     39.94     47.26 <
  11   1  29      6.32     10.70     19.31 <
  11  -1  29      6.34     -9.93     16.12 <
 -11  -2  29    157.52    183.67     31.17 o
  -9  -2  29     53.08     56.72     42.12 <
  -7   2  29     56.84     65.49     44.05 <
  -7  -2  29     56.49     30.14     33.14 <
  -5   2  29     45.83     19.97     25.47 <
  -3   2  29    282.93    227.56     47.79 o
  -3  -2  29    281.99    242.95     29.74 o
  -1  -2  29    106.85    179.65     55.46 o
   1   2  29    186.32    304.07     83.12 o
   1  -2  29    185.84    121.98     53.16 <
   3   2  29     63.17    169.27     82.15 <
   3  -2  29     63.14     60.17     25.21 <
   5   2  29      2.31     14.70     38.73 <
   5  -2  29      2.42     40.94     26.77 <
   7   2  29     26.12     -3.56     35.83 <
   7  -2  29     26.37     19.39     27.40 <
   9   2  29      9.17     16.23     29.80 <
   9  -2  29      9.05    -64.49     31.90 <
  11  -2  29      6.81     -4.53     30.67 <
  -9  -3  29    122.48    155.99     59.75 <
  -7   3  29     70.49    103.03     46.89 <
  -5   3  29     38.43      9.59     26.58 <
  -3  -3  29     53.38     21.00     28.50 <
  -1  -3  29    345.82    391.72     75.50 o
   1   3  29    119.88    155.73     53.11 <
   1  -3  29    119.65    171.33     56.28 o
   3  -3  29      4.16     -2.37     27.56 <
   5   3  29     19.38      6.27     25.08 <
   5  -3  29     19.58     77.45     27.42 <
   7   3  29     47.77    142.50     72.84 <
   7  -3  29     48.12     96.87     49.19 <
   9  -3  29     14.33    -56.93     43.60 <
  -9  -4  29     34.47      3.74     36.99 <
  -7   4  29    105.54    108.99     43.57 <
  -7  -4  29    105.44     66.70     34.64 <
  -5   4  29     35.28    109.12     38.52 <
  -3  -4  29     70.71    -12.86     32.14 <
  -1   4  29     12.11    -15.83     17.47 <
  -1  -4  29     12.53    -37.80     40.39 <
   1   4  29     27.86     37.25     19.65 <
   1  -4  29     28.18    -33.91     34.54 <
   3   4  29     36.78     49.24     31.56 <
   3  -4  29     37.17    -13.62     30.22 <
   5   4  29     31.53     30.80     50.95 <
   7   4  29     25.91     42.39     60.41 <
   7  -4  29     25.99     -4.58     41.07 <
   9  -4  29     46.31     31.59     45.87 <
  -9  -5  29      4.66      1.53     23.82 <
  -7  -5  29     86.56     14.96     34.25 <
  -5   5  29     88.20    132.91     57.40 <
  -3  -5  29    185.82    136.04     51.90 <
  -1   5  29    128.84    130.72     40.15 o
  -1  -5  29    128.03     75.69     52.03 <
   1   5  29     66.47     59.83     33.33 <
   1  -5  29     67.11     56.56     37.91 <
   3   5  29     26.44     36.49     32.19 <
   3  -5  29     26.51     38.36     52.80 <
   5   5  29     79.22     72.45     28.66 <
   5  -5  29     79.23     42.63     42.10 <
   7  -5  29     33.65     29.03     36.67 <
   9  -5  29     35.76     76.82     24.50 o
  -7  -6  29     36.28      1.00     31.22 <
  -5   6  29     85.63    -25.37     45.39 <
  -5  -6  29     86.05     93.66     30.38 o
  -3   6  29    282.63    344.98     75.00 o
  -3  -6  29    282.59    419.25     86.81 o
  -1   6  29    646.50    671.97     94.39 o
  -1  -6  29    646.42    654.45     99.53 o
   1   6  29     54.53     59.94     45.79 <
   1  -6  29     54.86     27.51     43.31 <
   3   6  29     75.44     41.78     27.58 <
   3  -6  29     75.07     52.90     38.15 <
   5  -6  29    178.59    126.96     33.83 o
   7  -6  29     34.68     47.16     34.46 <
  -7  -7  29     17.52     18.55     19.47 <
  -5  -7  29     18.26     37.99     24.37 <
  -3  -7  29     32.57     44.71     32.75 <
  -1   7  29   1139.18   1203.13    132.97 o
  -1  -7  29   1136.21   1067.00     68.08 o
   1   7  29    588.77    524.49     91.46 o
   1  -7  29    589.98    612.49     46.27 o
   3  -7  29    967.52    936.67     56.88 o
   5  -7  29     21.84    -10.14     21.87 <
   7  -7  29     38.69     32.64     25.79 <
  -5  -8  29    242.51    244.03     52.85 o
  -3  -8  29     14.49     -5.11     26.74 <
  -1  -8  29    586.07    524.05     56.99 o
   1  -8  29    440.04    365.22     63.36 o
   3  -8  29     71.95     55.43     26.90 <
   5  -8  29     80.70     90.92     33.77 <
  -3  -9  29    105.62    102.61     24.87 o
  -1  -9  29    237.80    252.78     35.91 o
   1  -9  29    126.07    167.85     43.34 o
   3  -9  29     85.72     64.41     25.90 <
 -10   0  30    104.16     94.60     51.33 <
  -8   0  30  14274.50  14068.00    282.33 o
  -6   0  30   7855.76   8164.54    318.86 o
  -4   0  30  18799.30  18208.50    254.22 o
  -2   0  30   8033.10   8218.19    296.21 o
   0   0  30   1989.11   2108.95    134.22 o
   2   0  30   9363.98  10246.60    427.59 o
   4   0  30  23076.10  22328.10    444.31 o
   6   0  30   1886.16   1753.96    112.26 o
   8   0  30   1421.33   1115.95     75.66 o
  10   0  30   1403.78   1102.68    132.09 o
 -10   1  30   1811.64   1869.45    111.20 o
 -10  -1  30   1799.42   1967.05    172.89 o
  -8   1  30     43.72    109.72     30.04 o
  -8  -1  30     45.90    121.00     45.40 <
  -6   1  30   1375.19   1473.01    145.24 o
  -6  -1  30   1395.61   1512.40    139.05 o
  -4   1  30  14712.20  14778.40    273.73 o
  -4  -1  30  14658.80  14416.00    279.79 o
  -2   1  30   5770.47   5370.96    339.31 o
  -2  -1  30   5751.25   5902.08    262.70 o
   0   1  30   3137.10   3303.09    204.29 o
   0  -1  30   3097.32   3242.51    177.76 o
   2   1  30  14264.60  14772.30    537.42 o
   2  -1  30  14231.80  14463.60    521.75 o
   4   1  30    558.05    353.08     48.52 o
   4  -1  30    571.57    410.35     50.58 o
   6   1  30   1365.01   1391.66    135.02 o
   6  -1  30   1352.59   1516.76    105.51 o
   8   1  30   1018.11    980.17     91.52 o
   8  -1  30   1027.56    907.98     72.03 o
  10   1  30   1450.92   1044.88    124.07 o
  10  -1  30   1466.03   1289.70     92.86 o
 -10   2  30    334.92    430.73     88.27 o
 -10  -2  30    331.88    418.18     61.35 o
  -8   2  30   2227.25   2429.08    144.18 o
  -8  -2  30   2240.09   2365.09    141.57 o
  -6   2  30    766.77    579.67     93.04 o
  -4   2  30  15551.20  16056.00    304.55 o
  -4  -2  30  15597.00  16037.70    379.25 o
  -2   2  30  21326.60  20813.90    672.30 o
  -2  -2  30  21304.30  21617.90    304.37 o
   0  -2  30   1751.06   1557.17    216.03 o
   2   2  30  14522.90  15688.70    627.63 o
   2  -2  30  14513.10  15761.40    333.41 o
   4   2  30   2945.76   3024.13    168.71 o
   4  -2  30   2908.56   2821.98    122.75 o
   6   2  30   3098.63   3215.06    211.01 o
   6  -2  30   3093.23   3069.16    149.52 o
   8   2  30   4981.66   5169.92    200.00 o
   8  -2  30   4982.89   5847.40    324.63 o
  10   2  30   4760.51   4995.99    232.15 o
  10  -2  30   4745.62   4883.21    222.64 o
 -10  -3  30     76.67     84.26     44.46 <
  -8  -3  30    405.83    504.39    108.16 o
  -6   3  30   2087.06   1990.22    174.64 o
  -4   3  30   1852.27   2273.38    146.13 o
  -4  -3  30   1828.30   2203.43    163.34 o
  -2  -3  30   2931.49   3307.88    168.36 o
   0   3  30    166.78    226.65     38.62 o
   0  -3  30    162.27    216.77     58.38 o
   2   3  30  12982.10  13746.60    649.30 o
   2  -3  30  12999.40  13979.90    236.98 o
   4   3  30   2106.32   1886.44    138.74 o
   4  -3  30   2107.81   1804.02    138.03 o
   6   3  30   3608.75   3640.37    228.98 o
   6  -3  30   3599.45   3449.55    223.29 o
   8  -3  30   2022.21   1892.19    193.01 o
 -10  -4  30    481.37    412.73     67.95 o
  -8  -4  30    377.81    426.24     62.15 o
  -6   4  30   1364.43   1050.02    127.32 o
  -4  -4  30    626.89    452.53     97.40 o
  -2  -4  30   5772.88   6381.65    262.02 o
   0   4  30  11432.00  11876.30    303.88 o
   0  -4  30  11438.90  11879.10    341.89 o
   2   4  30  11061.50  11741.10    319.80 o
   2  -4  30  10962.90  11695.90    350.89 o
   4  -4  30   7988.45   7739.11    326.30 o
   6   4  30   2084.03   2034.06    178.34 o
   8  -4  30    578.92    501.57     98.30 o
  10  -4  30    719.16    683.29     62.23 o
  -8  -5  30    978.44   1064.08     87.91 o
  -6   5  30   2312.98   2101.15    185.91 o
  -6  -5  30   2334.08   2274.24    200.01 o
  -4  -5  30   5051.32   4978.70    279.44 o
  -2   5  30   7839.86   7710.88    284.54 o
  -2  -5  30   7846.03   7204.72    297.92 o
   0   5  30   5506.85   5722.50    240.61 o
   0  -5  30   5539.29   5791.21    264.95 o
   2   5  30   1638.52   1798.78    142.79 o
   2  -5  30   1644.30   1706.53    154.34 o
   4   5  30   6857.13   6959.11    294.59 o
   4  -5  30   6793.11   7507.52    328.15 o
   6   5  30   2318.73   2376.81    131.40 o
   6  -5  30   2287.63   2223.31    110.95 o
   8  -5  30    211.12    275.77     65.16 o
  -8  -6  30    454.90    639.32     63.69 o
  -6  -6  30   4736.43   3750.10    162.99 o
  -4  -6  30   2991.80   2638.68    118.98 o
  -2   6  30   4426.44   3903.25    228.48 o
  -2  -6  30   4400.65   3988.35    244.98 o
   0   6  30   6438.52   6814.24    291.92 o
   0  -6  30   6457.15   6786.79    307.53 o
   2   6  30   5825.37   6044.51    280.98 o
   2  -6  30   5849.20   6063.15    295.30 o
   4   6  30   1590.64   1571.44    145.97 o
   4  -6  30   1613.77   1638.56     83.87 o
   6  -6  30   1027.80    953.39     73.59 o
   8  -6  30   1426.57   1644.87    137.87 o
  -6  -7  30    406.23    398.88     56.06 o
  -4  -7  30    315.85    245.85     52.56 o
  -2   7  30   2838.53   2928.24    206.22 o
  -2  -7  30   2848.81   2650.83    121.37 o
   0   7  30   9419.70   9402.65    365.07 o
   0  -7  30   9417.33   9409.17    228.65 o
   2   7  30   1327.01   1590.41    150.26 o
   2  -7  30   1310.49   1290.14     62.36 o
   4  -7  30    798.04    757.22     65.60 o
   6  -7  30   2302.96   2035.08    117.21 o
  -6  -8  30    559.84    534.19     68.04 o
  -4  -8  30   1692.10   1492.52    137.04 o
  -2  -8  30   1243.32   1043.37     75.74 o
   0  -8  30    474.33    490.94     65.02 o
   2  -8  30   2346.89   2144.97     92.67 o
   4  -8  30     76.96    498.55     70.68 o
   6  -8  30   1192.55   1331.94     65.71 o
  -4  -9  30    915.65    865.30     60.26 o
  -2  -9  30    133.85     56.75     20.23 <
   0  -9  30    336.04    370.13     55.27 o
   2  -9  30    247.77    165.10     29.82 o
   4  -9  30    676.27    617.11     75.12 o
 -11   0  31      5.10     25.19     24.63 <
  -9   0  31    131.00    180.38     69.10 <
  -7   0  31    136.02     85.12     43.89 <
  -5   0  31    295.21    267.68     35.06 o
  -3   0  31    251.70    241.50     36.49 o
  -1   0  31      6.45     13.57     32.38 <
   1   0  31     22.80    -28.79     42.31 <
   3   0  31     45.76     41.28     28.37 <
   5   0  31      7.21     18.20     22.45 <
   7   0  31     33.04     54.01     32.56 <
   9   0  31      7.19     81.22     39.10 <
  11   0  31      2.67    -11.91     27.85 <
 -11   1  31     56.80     31.61     22.08 <
 -11  -1  31     56.78     74.95     22.08 o
  -9   1  31     23.68     41.02     32.11 <
  -9  -1  31     23.56    111.01     56.88 <
  -7   1  31     28.55     27.16     29.29 <
  -7  -1  31     28.83     61.46     41.89 <
  -5   1  31     55.38     25.26     25.61 <
  -5  -1  31     54.78     56.75     22.74 <
  -3   1  31     93.53     88.65     19.78 o
  -3  -1  31     92.87     57.96     22.76 <
  -1   1  31     30.58     71.71     30.01 <
  -1  -1  31     30.63     70.42     52.45 <
   1   1  31     11.60      9.67     33.93 <
   1  -1  31     11.55    -26.24     67.81 <
   3   1  31     15.07     21.44     40.31 <
   3  -1  31     15.25     24.24     20.00 <
   5   1  31      4.91      6.11     21.52 <
   5  -1  31      4.86     -4.08     22.00 <
   7   1  31      4.53    -25.45     48.87 <
   7  -1  31      4.50     -5.95     33.46 <
   9   1  31     40.35      4.87     32.32 <
   9  -1  31     40.42     -0.74     25.84 <
  11   1  31      1.88     -5.59     20.71 <
  11  -1  31      1.88     12.96     18.39 <
 -11  -2  31    150.27    206.54     31.30 o
  -9   2  31      3.01     16.60     42.18 <
  -9  -2  31      3.00     -6.06     38.73 <
  -7   2  31      9.55     16.57     40.99 <
  -5   2  31     40.18     25.16     21.15 <
  -3   2  31    267.49    265.19     41.57 o
  -3  -2  31    266.41    268.80     38.81 o
  -1  -2  31    277.29    266.90     59.54 o
   1   2  31     58.75     17.34     45.74 <
   1  -2  31     58.03    131.78     60.46 <
   3   2  31    140.23     90.58     76.61 <
   3  -2  31    140.24    144.98     28.56 o
   5   2  31     22.66     28.24     27.16 <
   5  -2  31     22.79     38.04     24.87 <
   7   2  31     20.93     30.19     63.54 <
   7  -2  31     20.79    -28.32     27.71 <
   9   2  31    114.89     67.13     34.93 <
   9  -2  31    114.80     84.78     32.14 <
  -9  -3  31     17.21    -10.70     53.72 <
  -7   3  31    123.17    133.12     47.66 <
  -7  -3  31    123.60    197.27     41.83 o
  -5   3  31      5.77    -18.36     33.70 <
  -3  -3  31    236.49    235.78     54.45 o
  -1  -3  31    236.49    213.51     59.49 o
   1   3  31    277.88    332.95     60.38 o
   1  -3  31    277.61    299.63     51.32 o
   3  -3  31     84.09     36.75     23.39 <
   5   3  31    171.16    108.93     51.37 <
   5  -3  31    171.07     56.69     32.61 <
   7   3  31     32.75    -16.15     44.58 <
   7  -3  31     32.80    -64.02     51.66 <
   9  -3  31     13.05     91.18     52.61 <
  -9  -4  31    109.89     80.51     27.32 <
  -7   4  31     45.95    -28.87     41.57 <
  -7  -4  31     45.33     22.95     27.48 <
  -5   4  31     30.42     55.06     38.62 <
  -3  -4  31     63.54      3.56     37.44 <
  -1   4  31    186.22    124.29     29.30 o
  -1  -4  31    186.26    101.22     44.84 <
   1   4  31     73.86     52.11     31.09 <
   1  -4  31     73.74    127.22     34.06 o
   3   4  31     18.07     12.43     24.45 <
   3  -4  31     18.24     63.86     48.71 <
   5   4  31     20.41    -17.07     47.39 <
   7   4  31     59.16     -8.90     54.03 <
   7  -4  31     59.47     28.14     58.27 <
   9  -4  31     16.11     -0.03     26.11 <
  -9  -5  31     14.02     11.22     23.68 <
  -7  -5  31     44.97     61.54     33.72 <
  -5   5  31     29.50     -3.95     31.69 <
  -3  -5  31    357.90    328.81     74.32 o
  -1   5  31     20.13     19.21     38.04 <
  -1  -5  31     20.22     40.07     34.96 <
   1   5  31    326.71    260.28     55.22 o
   1  -5  31    328.29    271.19     67.55 o
   3   5  31     94.45    143.64     46.13 o
   3  -5  31     93.81    165.21     59.99 <
   5   5  31     71.89     47.18     29.58 <
   5  -5  31     72.85     80.75     35.43 <
   7  -5  31     73.19     82.85     42.07 <
   9  -5  31     62.77     80.93     27.19 <
  -7  -6  31    149.62     30.01     39.52 <
  -5  -6  31    239.51    216.95     38.07 o
  -3  -6  31    162.88    147.74     61.99 <
  -1   6  31    129.18     53.48     35.14 <
  -1  -6  31    128.22     88.65     39.81 <
   1   6  31     75.69    139.36     50.00 <
   1  -6  31     76.93     89.65     41.07 <
   3   6  31     45.14     32.04     28.06 <
   3  -6  31     45.05     72.29     41.20 <
   5  -6  31      9.42    -10.30     22.89 <
   7  -6  31     15.33     19.81     31.17 <
  -7  -7  31    138.15    135.70     42.78 o
  -5  -7  31     15.99     77.43     25.50 o
  -3  -7  31     95.86     28.80     27.11 <
  -1   7  31    172.77    173.75     42.50 o
  -1  -7  31    171.99    250.02     36.99 o
   1   7  31    413.85    367.38     78.77 o
   1  -7  31    414.07    408.82     37.62 o
   3  -7  31    689.75    568.81     46.39 o
   5  -7  31     20.17    -24.37     24.97 <
   7  -7  31      5.03     17.62     24.32 <
  -5  -8  31    157.75    160.86     47.26 o
  -3  -8  31     25.75     81.12     43.52 <
  -1  -8  31    405.17    500.30     54.72 o
   1  -8  31     29.00    104.54     43.15 <
   3  -8  31    243.58    270.21     35.83 o
   5  -8  31     95.45    122.87     30.74 o
  -3  -9  31    479.85    501.30     51.27 o
  -1  -9  31    107.49    136.71     38.76 o
   1  -9  31   1532.73   1577.64    100.29 o
   3  -9  31    228.79    303.43     42.58 o
 -10   0  32   3278.81   2804.22    198.98 o
  -8   0  32   1182.61   1173.73     88.42 o
  -6   0  32   2539.65   2234.12    171.57 o
  -4   0  32    258.84    335.09     39.14 o
  -2   0  32   3427.36   3384.52    195.87 o
   0   0  32    820.53    707.60     85.74 o
   2   0  32   2321.27   3093.04    245.14 o
   4   0  32   3154.83   3450.55    127.04 o
   6   0  32   4267.02   3987.20    161.42 o
   8   0  32    739.46   1184.74     85.11 o
  10   0  32   1628.39   1190.74     90.17 o
 -10   1  32   1703.73   1828.83    159.00 o
 -10  -1  32   1698.14   1847.61    161.61 o
  -8   1  32   1149.30   1201.02     82.13 o
  -8  -1  32   1158.41   1166.04     99.76 o
  -6   1  32   1069.79   1283.01    126.54 o
  -6  -1  32   1061.67   1355.43    132.94 o
  -4   1  32   4136.52   4087.95    126.37 o
  -4  -1  32   4139.26   3982.94    137.26 o
  -2   1  32   9833.38   8906.45    317.01 o
  -2  -1  32   9821.40   8783.29    328.69 o
   0  -1  32   2748.62   2620.83    165.85 o
   2   1  32   3957.45   3813.34    284.32 o
   2  -1  32   3957.91   3919.17    285.85 o
   4   1  32   1191.28   1145.73     72.53 o
   4  -1  32   1199.40   1082.09     77.19 o
   6   1  32    212.25    254.32     58.05 o
   6  -1  32    213.73    179.75     46.08 o
   8   1  32   2500.85   2313.95    136.81 o
   8  -1  32   2483.30   2225.07    110.56 o
  10   1  32    404.51    387.50     73.60 o
  10  -1  32    407.06    330.11     53.36 o
 -10  -2  32   2490.22   2656.44    199.38 o
  -8   2  32   5936.16   6108.98    228.22 o
  -8  -2  32   5947.92   6033.00    321.04 o
  -6   2  32    620.18    664.98    101.71 o
  -4   2  32   1409.67   1534.10     86.04 o
  -4  -2  32   1441.46   1621.09    125.65 o
  -2   2  32  12581.50  12197.00    524.68 o
  -2  -2  32  12467.40  12355.70    237.86 o
   0  -2  32  14361.10  15239.20    646.57 o
   2   2  32   9218.80   9141.90    487.29 o
   2  -2  32   9202.41   9385.11    262.63 o
   4   2  32   3138.83   3308.68    176.55 o
   4  -2  32   3119.46   3151.67    131.20 o
   6   2  32   1185.44   1236.61    132.18 o
   6  -2  32   1172.15   1030.19     89.34 o
   8   2  32   2080.87   1886.39    123.79 o
   8  -2  32   2087.09   2057.90    135.00 o
  10   2  32   7316.32   6979.01    265.60 o
  10  -2  32   7300.00   7570.54    269.23 o
 -10  -3  32   1540.47   1456.03    138.78 o
  -8  -3  32   1191.93   1100.62    138.32 o
  -6   3  32   1705.03   1603.88    161.92 o
  -4   3  32   3077.01   3181.17    175.69 o
  -4  -3  32   3092.89   3084.80    189.87 o
  -2  -3  32   5158.90   5598.26    226.21 o
   0   3  32   9964.62  11150.40    258.48 o
   0  -3  32   9995.20  10611.20    337.19 o
   2  -3  32   7462.65   8174.37    188.11 o
   4  -3  32   1837.01   1586.01    135.24 o
   6   3  32   1335.36   1439.70    147.65 o
   6  -3  32   1317.78   1676.52    166.30 o
   8  -3  32   1561.90   1622.27    179.20 o
  10  -3  32   1240.72   1249.09     88.01 o
 -10  -4  32     23.34     87.08     39.60 <
  -8  -4  32   1711.67   1710.14    117.97 o
  -6   4  32    418.50    409.21     86.01 o
  -4  -4  32   2088.56   2336.05    187.38 o
  -2  -4  32   8651.32   8878.52    308.18 o
   0   4  32    112.80     83.67     36.59 <
   0  -4  32    112.44     97.69     44.18 <
   2   4  32   2368.40   2606.39    154.89 o
   2  -4  32   2355.80   2559.19    174.76 o
   4  -4  32   7990.13   8743.83    336.70 o
   6   4  32   1564.84   1616.78    154.86 o
   8  -4  32    242.66     48.30     44.98 <
  10  -4  32    746.00    872.81     94.26 o
  -8  -5  32   2225.52   2363.46    130.39 o
  -6   5  32    499.68     25.21     47.94 <
  -6  -5  32    502.35    317.29    122.12 <
  -4  -5  32   2627.06   2568.00    202.21 o
  -2   5  32   2269.12   2356.99    155.51 o
  -2  -5  32   2254.62   2406.70    178.56 o
   0   5  32  12293.60  13545.70    375.10 o
   0  -5  32  12276.40  13303.70    407.23 o
   2   5  32    893.02   1121.79    113.27 o
   2  -5  32    894.78    916.25    118.09 o
   4   5  32   1336.48   1347.79    136.79 o
   4  -5  32   1346.35   1356.75    142.82 o
   6   5  32  11385.80  11349.50    393.68 o
   6  -5  32  11352.50  11223.70    244.85 o
   8  -5  32    734.33    662.46     97.98 o
  -8  -6  32   2147.92   2192.74    111.15 o
  -6  -6  32   1387.44   1358.22    101.30 o
  -4  -6  32    442.35    359.53     43.21 o
  -2   6  32    171.38    182.94     66.96 <
  -2  -6  32    171.55    245.90     73.32 o
   0   6  32   9504.75   9593.52    348.80 o
   0  -6  32   9533.00   9689.18    377.40 o
   2   6  32   4301.69   4353.94    238.08 o
   2  -6  32   4282.01   4255.15    254.57 o
   4   6  32    234.52    264.15     60.75 o
   4  -6  32    226.06    258.43     35.25 o
   6  -6  32   1970.49   2021.76    101.95 o
   8  -6  32    350.22    465.96     75.66 o
  -6  -7  32    817.24    714.40     69.16 o
  -4  -7  32    659.59    562.87     73.34 o
  -2   7  32   1190.03   1210.70    133.12 o
  -2  -7  32   1179.27   1123.14     63.90 o
   0   7  32   6878.39   6746.71    311.02 o
   0  -7  32   6875.44   6497.64    192.62 o
   2   7  32   1111.71   1191.72    137.89 o
   2  -7  32   1100.09   1102.50     61.68 o
   4  -7  32   1826.10   1727.82     97.22 o
   6  -7  32    241.61    258.34     56.91 o
  -6  -8  32    453.22    347.32     54.31 o
  -4  -8  32   2011.97   1813.93    148.34 o
  -2  -8  32   1819.76   1809.42    115.71 o
   0  -8  32    879.81    888.25     93.25 o
   2  -8  32   1509.68   1508.56     79.85 o
   4  -8  32   5284.60   5017.82    184.86 o
   6  -8  32   1237.28   1163.45     71.42 o
  -4  -9  32    712.21    793.17     58.49 o
  -2  -9  32    261.13    244.29     31.22 o
   0  -9  32    475.29    471.62     56.93 o
   2  -9  32    125.82    138.21     27.21 o
 -11   0  33      3.27     33.77     23.18 <
  -9   0  33      3.00     -1.82     34.75 <
  -7   0  33      8.06    -17.02     29.14 <
  -5   0  33     23.31     29.40     26.37 <
  -3   0  33    121.37    150.16     32.09 o
  -1   0  33     53.96     31.77     24.95 <
   1   0  33     10.37    -38.78     48.37 <
   3   0  33     17.13     36.72     32.80 <
   5   0  33      9.85     22.00     20.05 <
   7   0  33     21.32     18.81     31.19 <
   9   0  33     76.21     19.07     25.98 <
  11   0  33     56.23     35.49     22.87 <
 -11   1  33     12.10      2.95     16.36 <
 -11  -1  33     12.04     40.89     19.42 <
  -9   1  33     82.99    115.26     51.40 <
  -9  -1  33     82.73    168.82     63.96 <
  -7   1  33     92.31     61.12     35.83 <
  -7  -1  33     91.99    144.52     47.45 o
  -5   1  33     44.26     51.63     16.23 o
  -5  -1  33     44.24     20.23     26.21 <
  -3   1  33     27.21      7.53     19.68 <
  -3  -1  33     27.14      1.55     16.10 <
  -1   1  33     74.94     23.53     33.96 <
  -1  -1  33     74.91     85.07     45.55 <
   1   1  33     11.70     28.43     59.14 <
   1  -1  33     11.91     -5.03     67.39 <
   3   1  33     83.40     34.54     23.76 <
   3  -1  33     83.29     60.72     21.23 <
   5   1  33     15.96    -10.56     23.53 <
   5  -1  33     16.09     49.58     26.74 <
   7   1  33      4.31    -31.11     41.86 <
   7  -1  33      4.31     -5.40     30.38 <
   9   1  33     43.15     76.43     29.19 <
   9  -1  33     43.15     -0.53     33.96 <
  11   1  33     23.22     32.09     23.60 <
  11  -1  33     23.41      4.29     17.10 <
 -11  -2  33    123.80     99.16     33.35 <
  -9   2  33     93.96     42.13     49.16 <
  -9  -2  33     93.20     30.85     47.97 <
  -7   2  33     39.98     37.88     43.65 <
  -5   2  33     77.47    100.19     31.09 o
  -3   2  33    127.74    189.39     42.28 o
  -3  -2  33    127.00     98.24     20.02 o
  -1  -2  33    178.01    162.73     50.48 o
   1   2  33    132.79    124.64     67.07 <
   1  -2  33    132.99    139.74     79.35 <
   3   2  33     54.15     16.70     44.23 <
   3  -2  33     53.75     26.37     19.26 <
   5   2  33     11.45      3.08     26.79 <
   5  -2  33     11.31     20.07     26.98 <
   7   2  33     16.21     49.29     33.48 <
   7  -2  33     16.12    101.98     32.35 o
   9   2  33    129.84     31.88     26.92 <
   9  -2  33    130.07     47.63     26.11 <
  -9  -3  33     53.11     66.60     36.70 <
  -7   3  33      2.47     28.74     36.83 <
  -7  -3  33      2.43    -37.67     38.02 <
  -5   3  33     74.93     39.62     18.92 <
  -3  -3  33     47.85      8.09     32.09 <
  -1  -3  33     19.06      4.24     27.53 <
   1   3  33     81.31     96.21     42.10 <
   1  -3  33     80.85     59.04     41.39 <
   3  -3  33    166.07    125.93     38.59 o
   5   3  33     12.98     20.21     27.69 <
   5  -3  33     12.92     -4.03     31.17 <
   7   3  33     74.31    137.28     62.78 <
   7  -3  33     74.07     88.65     75.74 <
   9  -3  33     31.31      6.53     42.55 <
  -9  -4  33     45.71     68.23     29.64 <
  -7   4  33      6.98     12.62     34.67 <
  -7  -4  33      7.14     17.18     44.47 <
  -5   4  33     83.54     96.34     55.88 <
  -3  -4  33    105.44    119.10     47.74 <
  -1  -4  33    122.67    241.29     54.69 o
   1   4  33    117.54    155.49     40.47 o
   1  -4  33    117.04     64.57     29.80 <
   3   4  33     88.17    138.02     45.00 o
   3  -4  33     88.72     44.21     46.58 <
   5  -4  33    127.20     47.00     36.20 <
   7  -4  33      5.00     -1.26     37.83 <
   9  -4  33     70.60     73.69     28.61 <
  -9  -5  33      2.61     35.70     22.55 <
  -7  -5  33     57.97     80.56     37.67 <
  -5   5  33     49.95    111.07     55.88 <
  -5  -5  33     50.67     54.69     34.41 <
  -3  -5  33    173.65    147.69     60.12 <
  -1   5  33     20.04     -3.24     20.29 <
  -1  -5  33     19.97     33.09     29.82 <
   1   5  33    336.88    185.41     54.93 o
   1  -5  33    336.74    301.54     75.45 o
   3   5  33     10.95     15.54     27.43 <
   3  -5  33     10.97     13.04     31.61 <
   5   5  33     36.48      9.19     32.35 <
   5  -5  33     36.55      4.11     19.36 <
   7  -5  33     30.99     11.04     41.73 <
   9  -5  33     57.32     37.91     26.27 <
  -7  -6  33    208.31    116.89     43.71 <
  -5  -6  33     65.72     86.38     26.74 o
  -3  -6  33    316.67    358.30     82.23 o
  -1   6  33    297.48    310.44     61.17 o
  -1  -6  33    298.25    347.77     72.53 o
   1   6  33     18.69    -10.64     42.26 <
   1  -6  33     18.55     48.29     37.94 <
   3   6  33    348.24    373.74     72.29 o
   3  -6  33    347.45    287.98     39.23 o
   5  -6  33     51.98     26.71     23.63 <
   7  -6  33     36.38    -18.42     25.92 <
  -7  -7  33     41.08     66.05     32.32 <
  -5  -7  33    114.81     54.69     20.44 <
  -3  -7  33    163.36    141.50     43.05 o
  -1   7  33    419.40    360.58     72.55 o
  -1  -7  33    419.05    353.75     40.33 o
   1   7  33     45.26     -0.45     30.27 <
   1  -7  33     45.47     76.80     20.89 o
   3  -7  33     93.81    102.43     26.19 o
   5  -7  33      2.97     -2.40     26.40 <
   7  -7  33      3.23     -9.85     29.90 <
  -5  -8  33    595.32    613.27     79.61 o
  -3  -8  33    263.62    279.78     64.23 o
  -1  -8  33    232.68    255.58     37.23 o
   1  -8  33    280.24    174.09     49.37 o
   3  -8  33     85.56    108.02     30.64 o
   5  -8  33     53.75     86.97     25.69 o
  -3  -9  33    164.23    241.37     37.25 o
  -1  -9  33     23.37     29.74     22.45 <
   1  -9  33     10.07     12.09     25.58 <
   3  -9  33     51.54     48.11     36.15 <
 -10   0  34    808.58    801.88    108.13 o
  -8   0  34  12212.30  12601.50    268.05 o
  -6   0  34    833.20    600.39     93.11 o
  -4   0  34  34870.80  32886.00    317.39 o
  -2   0  34  15804.20  14642.90    416.51 o
   0   0  34    433.64    165.59     38.28 o
   2   0  34    754.37    818.07    156.53 o
   4   0  34  21596.80  19902.00    308.21 o
   6   0  34   5745.41   5685.54    280.73 o
   8   0  34   9482.61   9325.01    272.47 o
  10   0  34   2400.55   2026.65    109.89 o
 -10   1  34    484.44    435.70     86.73 o
 -10  -1  34    478.66    538.39     96.32 o
  -8   1  34   1553.27   1570.58     96.84 o
  -8  -1  34   1539.24   1637.07    117.82 o
  -6   1  34    612.15    549.85     91.94 o
  -6  -1  34    619.26    376.91     73.55 o
  -4   1  34   1614.47   1816.16     75.78 o
  -4  -1  34   1611.00   1738.75     93.49 o
  -2   1  34   4365.09   4245.73    158.53 o
  -2  -1  34   4365.17   4232.85    131.32 o
   0  -1  34  37871.50  36939.90    647.28 o
   2   1  34    640.69    632.48    128.28 o
   2  -1  34    644.45    901.84     87.83 o
   4   1  34    939.55   1069.08     71.41 o
   4  -1  34    940.98   1088.69     74.73 o
   6   1  34   1653.23   1513.20    149.18 o
   6  -1  34   1629.21   1472.44    107.02 o
   8   1  34   1674.09   1577.54    113.76 o
   8  -1  34   1679.53   1737.31     99.34 o
  10   1  34    187.82    290.39     62.94 o
  10  -1  34    194.07    292.00     50.98 o
 -10  -2  34    388.07    612.20    108.91 o
  -8   2  34   2731.55   2912.17    159.23 o
  -8  -2  34   2733.95   2854.90    226.34 o
  -6   2  34    214.35    203.50     62.53 o
  -4   2  34  10880.90  11313.80    234.81 o
  -4  -2  34  10842.30  11586.30    337.37 o
  -2   2  34   6143.95   6328.88    388.81 o
  -2  -2  34   6087.05   6463.75    148.62 o
   0  -2  34  31239.10  34925.60   1003.53 o
   2   2  34   3100.69   3726.83    319.27 o
   2  -2  34   3101.43   3632.97    121.04 o
   4  -2  34   1657.76   1543.44     96.81 o
   6   2  34   1282.48   1262.85    140.68 o
   6  -2  34   1287.82   1231.24    100.14 o
   8   2  34   5546.24   5184.50    265.99 o
  10   2  34   1353.45   1125.91    112.81 o
 -10  -3  34   1475.54   1419.97    133.44 o
  -8   3  34   1921.06   2169.60    188.79 o
  -8  -3  34   1919.53   2145.47    192.98 o
  -6   3  34   3950.41   3865.65    246.67 o
  -4   3  34   1462.83   1409.72    120.76 o
  -4  -3  34   1475.14   1582.93    139.10 o
  -2  -3  34   6969.61   7296.22    258.51 o
   0  -3  34   5755.38   6065.09    255.97 o
   2  -3  34   2810.22   3010.66    118.62 o
   4  -3  34   2378.63   2358.86    159.37 o
   6   3  34   2039.07   2075.43    176.10 o
   6  -3  34   2034.19   2121.91    178.26 o
   8  -3  34   1104.03    649.78    118.98 o
  10  -3  34    200.08    225.75     38.63 o
 -10  -4  34    144.61     33.30     34.99 <
  -8  -4  34    111.68    108.41     44.00 <
  -6   4  34     71.59     -8.25     39.50 <
  -4  -4  34    714.01    827.69    109.79 o
  -2  -4  34  10240.10  10239.80    338.80 o
   0   4  34    377.11    396.53     60.04 o
   0  -4  34    386.48    551.16     81.04 o
   2   4  34   8532.88   9109.29    288.27 o
   2  -4  34   8595.96   9253.11    325.37 o
   4  -4  34    813.11    827.54    113.50 o
   6   4  34    828.99    804.93    115.81 o
   8  -4  34     65.64    236.63     57.09 o
  10  -4  34   4692.89   4070.50    136.94 o
  -8  -5  34    350.44    407.00     51.16 o
  -6   5  34   3040.58   2922.84    222.69 o
  -6  -5  34   3017.18   3157.77    230.89 o
  -4  -5  34    589.90    571.04     98.20 o
  -2  -5  34    504.04    485.73     89.41 o
   0   5  34   1428.38   1679.29    136.63 o
   0  -5  34   1437.20   1720.50    153.96 o
   2   5  34   4765.97   4790.56    229.24 o
   2  -5  34   4757.87   4653.69    249.92 o
   4   5  34   1136.31   1066.89    113.84 o
   4  -5  34   1138.13   1172.72    130.29 o
   6  -5  34   4697.61   4063.27    266.40 o
   8  -5  34     85.37    146.64     56.88 <
  -8  -6  34   2749.89   2328.66    161.15 o
  -6  -6  34    420.22    393.66     50.06 o
  -4  -6  34   4338.07   4026.32    143.40 o
  -2   6  34   6191.25   5960.50    278.34 o
  -2  -6  34   6166.42   6011.17    299.86 o
   0   6  34   1011.03   1073.42    118.57 o
   0  -6  34   1016.52    927.90    125.84 o
   2   6  34    893.22    888.88    113.96 o
   2  -6  34    909.45    879.58    125.90 o
   4   6  34   2630.67   2905.99    203.03 o
   4  -6  34   2643.46   2635.05    103.69 o
   6  -6  34    699.20    777.87     66.92 o
   8  -6  34   2855.93   2674.75    169.42 o
  -6  -7  34   3460.37   3009.17    132.82 o
  -4  -7  34    758.99    820.28     84.70 o
  -2  -7  34   6572.69   6447.17    187.19 o
   0   7  34   1738.65   1703.31    154.79 o
   0  -7  34   1764.96   1592.81     82.46 o
   2  -7  34   5218.83   5066.17    168.90 o
   4  -7  34   3816.81   3931.99    175.37 o
   6  -7  34   5825.08   5437.94    186.54 o
  -6  -8  34   1698.84   1652.39    110.75 o
  -4  -8  34   1730.50   1587.11    135.87 o
  -2  -8  34   1003.29   1000.82     85.88 o
   0  -8  34    110.88    109.28     45.15 <
   2  -8  34   4865.39   4230.66    178.40 o
   4  -8  34    634.18    884.92     83.09 o
   6  -8  34     50.28    -14.89     33.07 <
  -2  -9  34   1127.85   1217.02     63.08 o
   0  -9  34    294.52    288.64     68.26 o
   2  -9  34   1375.12   1344.07     69.06 o
 -11   0  35     21.19    -12.07     18.97 <
  -9   0  35     76.27     51.01     41.39 <
  -7   0  35     16.47     56.72     67.65 <
  -5   0  35     97.00     77.87     23.89 o
  -3   0  35      2.51      3.00     32.48 <
  -1   0  35      9.27    -18.63     31.48 <
   1   0  35    317.40    177.19     61.62 <
   3   0  35      9.23      6.27     25.24 <
   5   0  35     13.52     -6.09     23.87 <
   7   0  35      8.09     27.61     27.32 <
   9   0  35    320.92    304.83     76.14 o
  11   0  35    145.30    121.08     39.54 o
 -11   1  35     16.38      7.48     19.89 <
 -11  -1  35     16.49    -11.57     18.70 <
  -9   1  35    110.02     59.43     32.09 <
  -9  -1  35    110.67    266.85     78.61 o
  -7   1  35     36.40     84.51     54.59 <
  -7  -1  35     36.80     51.95     42.18 <
  -5   1  35     60.50     16.25     15.73 <
  -5  -1  35     60.85     65.54     25.66 <
  -3   1  35     33.91     35.93     21.44 <
  -3  -1  35     34.00     43.47     26.03 <
  -1   1  35     17.69     29.93     51.48 <
  -1  -1  35     17.62     29.95     41.89 <
   1  -1  35     14.68    -60.07     75.58 <
   3   1  35    115.37     94.42     40.57 <
   3  -1  35    115.26    147.53     29.32 o
   5   1  35     22.55     38.36     40.20 <
   5  -1  35     22.52     27.06     21.60 <
   7   1  35     17.30    -13.25     40.78 <
   7  -1  35     17.31     -6.19     31.64 <
   9   1  35    184.67    149.53     47.76 o
   9  -1  35    184.98    104.90     53.06 <
  11   1  35     38.77     25.92     27.40 <
  -9   2  35      2.05     20.92     40.65 <
  -9  -2  35      2.02      8.98     40.81 <
  -7   2  35     74.23    105.75     31.40 o
  -5   2  35     14.12      6.24     17.84 <
  -3   2  35     25.01     16.86     28.87 <
  -3  -2  35     24.80      8.56     20.76 <
  -1  -2  35    144.36    168.79     38.02 o
   1   2  35    124.99    256.07     91.44 <
   1  -2  35    125.72    141.02     26.58 o
   3   2  35     39.37    110.44     95.45 <
   3  -2  35     39.34     71.37     28.56 <
   5   2  35    135.88    188.52     54.24 o
   5  -2  35    136.67    127.45     37.57 o
   7   2  35     65.35     47.55     35.38 <
   7  -2  35     65.42     37.70     38.31 <
   9   2  35     20.78     84.96     49.11 <
   9  -2  35     20.99     24.58     31.72 <
  -9  -3  35     34.09    -17.23     42.76 <
  -7   3  35      5.31     65.84     37.75 <
  -7  -3  35      5.40    -24.79     32.48 <
  -5   3  35      4.06     10.99     24.90 <
  -3  -3  35     31.04     60.36     41.99 <
  -1  -3  35    245.65    298.80     56.98 o
   1   3  35     13.93     16.47     19.97 <
   1  -3  35     13.80     41.99     21.97 <
   3  -3  35     59.05     37.20     24.84 <
   5   3  35     65.74     56.67     26.98 <
   5  -3  35     66.34     -2.21     33.43 <
   7   3  35     99.30    199.45     68.81 <
   7  -3  35     98.85    112.17     42.60 <
   9  -3  35     43.39     64.78     54.37 <
  -9  -4  35      1.40     17.33     24.08 <
  -7  -4  35     51.88    114.28     33.12 o
  -5   4  35     70.05    -51.32     58.04 <
  -3  -4  35    133.14    157.57     61.86 <
  -1  -4  35     31.12     42.76     28.82 <
   1   4  35    441.71    381.60     58.88 o
   1  -4  35    440.94    403.04     68.57 o
   3   4  35     25.81     18.39     34.88 <
   3  -4  35     25.62    -54.27     36.67 <
   5  -4  35     14.06     12.22     31.61 <
   9  -4  35      1.71     51.74     35.35 <
  -9  -5  35      8.57    -17.99     20.42 <
  -7  -5  35      1.54    157.91     56.27 <
  -5   5  35     33.80     22.58     40.49 <
  -5  -5  35     34.32     23.13     20.73 <
  -3  -5  35     26.03     -3.48     55.64 <
  -1   5  35    158.95    145.18     42.81 o
  -1  -5  35    158.05    197.16     67.07 <
   1   5  35     79.34     89.63     40.36 <
   1  -5  35     79.44     60.67     40.86 <
   3   5  35     96.22    206.54     52.79 o
   3  -5  35     95.98    102.90     45.68 <
   5   5  35    105.25    124.43     45.15 <
   5  -5  35    104.77     47.63     21.44 <
   7  -5  35      0.97    -53.37     36.28 <
   9  -5  35     37.70     91.70     42.76 <
  -7  -6  35     16.79      0.32     41.04 <
  -5  -6  35      4.31     47.53     24.82 <
  -3  -6  35    305.81    256.94     42.20 o
  -1   6  35    163.38    192.29     58.25 o
  -1  -6  35    164.31    131.20     49.13 <
   1   6  35     91.82     55.88     39.15 <
   1  -6  35     91.40     -0.61     37.65 <
   3   6  35    138.08    114.53     51.58 <
   3  -6  35    137.32    152.23     26.19 o
   5  -6  35      1.09     27.77     23.55 <
   7  -6  35     18.84     34.64     37.30 <
  -7  -7  35      5.98     -3.42     28.03 <
  -5  -7  35     26.10     -5.77     19.71 <
  -3  -7  35    297.29    249.90     53.98 o
  -1   7  35    452.54    470.90     81.35 o
  -1  -7  35    452.88    479.47     47.50 o
   1   7  35     30.52    -46.24     25.92 <
   1  -7  35     30.52     33.04     23.08 <
   3  -7  35    436.02    469.82     47.40 o
   5  -7  35     39.62     70.95     32.35 <
   7  -7  35     70.57     79.93     24.24 o
  -5  -8  35    303.44    421.23     65.05 o
  -3  -8  35    913.06    849.87     99.13 o
  -1  -8  35    353.89    368.93     46.52 o
   1  -8  35    132.68    171.64     45.60 o
   3  -8  35     25.29     54.99     20.60 <
   5  -8  35    164.90    180.15     34.06 o
  -3  -9  35    299.50    265.37     34.70 o
  -1  -9  35     32.37     60.23     24.08 <
   1  -9  35    478.30    375.91     69.29 o
   3  -9  35    105.89    115.63     40.60 <
 -10   0  36    321.01    481.74     87.35 o
  -8   0  36   5679.32   5491.29    178.04 o
  -6   0  36    661.71    629.29     67.34 o
  -4   0  36  12830.50  13243.10    255.25 o
  -2   0  36    337.31    287.10     39.60 o
   0   0  36  44000.20  48326.70    721.43 o
   2   0  36     57.25     29.82     35.86 <
   4   0  36    956.09    908.59     71.13 o
   6   0  36     41.97     69.00     29.43 <
   8   0  36    317.36    337.52     48.07 o
  10   0  36   1106.06    933.26     76.59 o
 -10   1  36   2889.88   2959.04    195.78 o
 -10  -1  36   2913.56   3185.44    209.13 o
  -8   1  36   2949.15   3115.20    135.18 o
  -8  -1  36   2991.18   3081.87    133.52 o
  -6   1  36   3055.81   3105.90    208.16 o
  -4   1  36    358.00    172.66     36.98 o
  -4  -1  36    359.86    289.25     53.61 o
  -2   1  36  10385.40  12330.50    246.51 o
  -2  -1  36  10381.90  12537.40    239.85 o
   0  -1  36  38020.90  39339.80    683.43 o
   2   1  36  52930.30  56285.70   1125.64 o
   2  -1  36  52934.30  56747.40    656.14 o
   4   1  36  10800.30  11030.30    228.35 o
   4  -1  36  10764.90  10683.50    237.29 o
   6   1  36   1919.56   1767.99    163.28 o
   6  -1  36   1938.49   1964.54    122.11 o
   8   1  36    461.33    350.19     54.46 o
   8  -1  36    467.77    368.46     50.50 o
  10   1  36    449.58    339.90     64.34 o
  10  -1  36    446.48    352.36     57.12 o
 -10  -2  36   1550.88   1625.32    151.65 o
  -8   2  36    595.20    655.92    117.45 o
  -8  -2  36    582.32    753.02    121.43 o
  -6   2  36   1141.08    991.46    120.61 o
  -4   2  36   2715.76   2697.22    120.06 o
  -4  -2  36   2764.63   2879.63    181.73 o
  -2  -2  36  16560.00  17515.00    252.57 o
   0  -2  36  10519.70  12410.20    248.56 o
   2   2  36  23309.00  24999.90    846.59 o
   2  -2  36  23446.90  24855.50    320.18 o
   4  -2  36  10209.80  10731.30    245.97 o
   6   2  36    300.17    150.93     63.69 <
   6  -2  36    299.54    284.52     60.31 o
   8   2  36  10225.00   9136.90    353.27 o
  10  -2  36   3418.63   3109.81    199.42 o
 -10  -3  36    579.27    488.36     82.87 o
  -8   3  36    113.68    257.10     84.76 o
  -8  -3  36    111.28    261.87     75.75 o
  -6   3  36    869.78    998.18    124.28 o
  -4   3  36   2468.05   2281.11    157.15 o
  -4  -3  36   2467.28   2273.71    166.53 o
  -2  -3  36   4026.28   3935.83    195.89 o
   0  -3  36   3134.32   3257.52    188.89 o
   2  -3  36    629.75    722.76     63.56 o
   4  -3  36   4182.11   4449.66    229.02 o
   6   3  36    599.93    589.46    102.92 o
   6  -3  36    597.69    578.92     98.36 o
   8  -3  36    633.91    425.84     90.97 o
  10  -3  36    882.82    814.88     70.35 o
 -10  -4  36   1194.92   1306.15    114.97 o
  -8  -4  36   4676.87   4419.69    180.40 o
  -6   4  36    359.67    373.45     88.97 o
  -4   4  36   1942.92   1970.41    157.57 o
  -4  -4  36   1943.02   2011.99    174.71 o
  -2  -4  36   1908.14   2030.48    158.08 o
   0   4  36   5754.08   5980.37    224.88 o
   0  -4  36   5746.43   5879.26    255.02 o
   2   4  36    719.90    802.57     91.58 o
   2  -4  36    717.32    641.39     90.60 o
   4  -4  36   4983.10   4868.04    264.34 o
   6  -4  36    388.40    261.01     56.01 o
   8  -4  36    860.71    767.35     85.55 o
  -8  -5  36     72.32    167.50     46.29 o
  -6  -5  36   3289.53   2620.63    206.03 o
  -4  -5  36    769.81    706.29     99.55 o
  -2  -5  36    237.26    250.16     65.50 o
   0   5  36    452.75    483.74     72.06 o
   0  -5  36    466.06    482.87     85.44 o
   2   5  36   2887.28   2728.66    174.90 o
   2  -5  36   2886.43   2635.00    190.92 o
   4   5  36   2810.09   2891.47    192.02 o
   4  -5  36   2824.18   2998.64    218.37 o
   6  -5  36   4690.71   4584.76    273.90 o
   8  -5  36    131.49    287.52     70.23 o
  -8  -6  36   1648.04   1651.21    135.61 o
  -6  -6  36   4933.81   4500.78    185.99 o
  -4  -6  36   5335.07   4825.72    158.96 o
  -2  -6  36   2279.63   2325.78    190.10 o
   0   6  36   2230.58   2223.03    169.43 o
   0  -6  36   2225.43   2230.57    186.69 o
   2   6  36     67.71     97.35     52.18 <
   2  -6  36     66.47    104.76     63.51 <
   4   6  36    952.15   1004.40    121.32 o
   4  -6  36    939.87    969.72     60.60 o
   6  -6  36   1034.39    846.24     69.45 o
   8  -6  36   2888.94   2472.21    162.38 o
  -6  -7  36   1468.11   1298.15     87.82 o
  -4  -7  36   1311.18   1468.33    108.42 o
  -2  -7  36    727.88    763.71     60.82 o
   0   7  36   1052.57   1070.94    123.92 o
   0  -7  36   1071.52   1011.65     64.79 o
   2  -7  36   1496.20   1389.46     77.28 o
   4  -7  36    693.91    700.97     64.82 o
   6  -7  36    924.86    980.03     64.24 o
  -4  -8  36   4832.66   5220.10    232.25 o
  -2  -8  36   2770.28   2599.52    131.31 o
   0  -8  36    745.61    666.30     75.30 o
   2  -8  36   1909.22   1870.38     98.78 o
   4  -8  36    695.62    666.81     70.87 o
  -2  -9  36    771.84    820.23     44.21 o
   0  -9  36    484.63    432.98     81.83 o
   2  -9  36    720.57    705.96     60.28 o
 -11   0  37      2.76     20.10     24.79 <
  -9   0  37     40.33     62.44     52.82 <
  -7   0  37     67.00     51.77     46.13 <
  -5   0  37     56.32     30.19     19.23 <
  -3   0  37     72.28     57.75     19.10 o
  -1   0  37      1.89     -3.19     26.95 <
   1   0  37     25.99      3.64     40.97 <
   3   0  37      4.77     20.50     33.88 <
   5   0  37     27.45     37.41     21.47 <
   7   0  37      1.65      7.77     29.82 <
   9   0  37      4.02    -88.99     41.41 <
 -11  -1  37    148.73    163.66     33.01 o
  -9   1  37     38.01     63.68     54.09 <
  -9  -1  37     37.99     94.95     49.82 <
  -7   1  37    150.70    140.44     65.36 <
  -5   1  37     14.05     -9.40     24.11 <
  -5  -1  37     14.31    -10.06     28.90 <
  -3   1  37     50.54      5.24     19.23 <
  -3  -1  37     50.72     41.70     25.24 <
  -1   1  37    137.99    105.52     44.02 <
  -1  -1  37    137.90    197.62     42.44 o
   1  -1  37    312.94    279.76     49.82 o
   3   1  37     40.92     62.91     29.74 <
   3  -1  37     41.12     27.35     21.21 <
   5   1  37     48.31     -2.08     34.38 <
   5  -1  37     48.33     40.46     24.76 <
   7   1  37     41.77     -3.03     33.70 <
   7  -1  37     41.60     31.69     25.32 <
   9   1  37    397.48    378.81     72.76 o
   9  -1  37    397.22    243.53     70.05 o
  -9   2  37      1.68    -22.63     33.69 <
  -9  -2  37      1.65    -22.13     48.92 <
  -7   2  37     23.72    -19.05     51.98 <
  -5   2  37    120.07     84.01     29.19 <
  -3   2  37     42.83      9.12     21.10 <
  -3  -2  37     42.89     11.51     15.57 <
  -1  -2  37     99.53    140.34     26.87 o
   1  -2  37    224.54    208.97     38.67 o
   3  -2  37     58.43     48.61     24.16 <
   5   2  37     16.44    -18.78     39.41 <
   5  -2  37     16.30     29.77     24.97 <
   7   2  37    108.31    145.13     38.23 o
   7  -2  37    108.00     89.65     30.24 <
   9   2  37     17.01      8.40     33.48 <
   9  -2  37     17.27      9.22     33.22 <
  -9  -3  37      2.61     64.15     45.92 <
  -7   3  37     32.86     -0.26     34.06 <
  -7  -3  37     32.85     46.84     37.78 <
  -5   3  37      8.56     15.33     25.45 <
  -3  -3  37    105.96     80.27     30.19 <
  -1  -3  37     26.65     66.15     38.01 <
   1  -3  37     14.23     23.16     35.17 <
   3  -3  37      9.45      9.80     21.95 <
   5  -3  37     11.57     14.83     31.19 <
   7   3  37     76.64     72.66     52.95 <
   7  -3  37     77.15     32.48     36.49 <
   9  -3  37     22.38     40.20     24.87 <
  -9  -4  37     21.21     42.84     32.93 <
  -7  -4  37      6.03    -15.46     36.33 <
  -5   4  37    138.21    127.45     31.59 o
  -3  -4  37    181.03     99.32     47.10 <
  -1  -4  37    199.73    214.26     57.33 o
   1   4  37     52.81     35.59     27.03 <
   1  -4  37     52.05     98.74     49.79 <
   3   4  37     28.10     21.18     20.13 <
   3  -4  37     27.24     35.30     31.35 <
   5  -4  37     29.93    -35.22     38.12 <
   7  -4  37    118.22     95.63     46.31 <
   9  -4  37     48.91     46.08     28.29 <
  -9  -5  37     54.54     90.44     26.56 o
  -7  -5  37     35.09     31.17     29.30 <
  -5   5  37      9.58    -11.62     35.14 <
  -5  -5  37      9.24      4.98     26.13 <
  -3  -5  37     44.79    110.07     54.19 <
  -1  -5  37    400.93    509.00     83.65 o
   1   5  37    297.86    260.38     52.98 o
   1  -5  37    298.95    258.22     70.37 o
   3   5  37    256.99    331.99     71.95 o
   3  -5  37    257.31    284.86     67.92 o
   5   5  37     29.33     54.61     34.56 <
   5  -5  37     28.68     10.48     24.32 <
   7  -5  37     61.11    143.60     62.46 <
   9  -5  37      1.93     22.79     26.45 <
  -7  -6  37      8.93    -60.25     37.41 <
  -5  -6  37    127.76     59.12     21.58 <
  -3  -6  37    253.88    275.09     40.07 o
  -1   6  37    283.92    224.06     65.23 o
  -1  -6  37    284.14    388.48     87.86 o
   1   6  37     69.75     29.01     37.38 <
   1  -6  37     69.65    100.56     45.02 <
   3   6  37     77.38     36.20     30.01 <
   3  -6  37     79.30    113.65     25.53 o
   5  -6  37     36.55     63.54     20.87 o
   7  -6  37     13.72    -23.24     41.36 <
  -7  -7  37    397.19    393.80     66.92 o
  -5  -7  37     57.95     32.72     25.16 <
  -3  -7  37    239.58    230.66     48.08 o
  -1  -7  37    283.37    201.41     41.10 o
   1  -7  37    206.09    208.66     33.01 o
   3  -7  37    455.34    417.49     45.08 o
   5  -7  37    110.69    124.64     29.24 o
   7  -7  37    145.54    229.87     35.36 o
  -5  -8  37    702.15    696.01     75.90 o
  -3  -8  37    659.40    568.96     85.70 o
  -1  -8  37    226.60     88.62     24.90 o
   1  -8  37     84.02     90.23     36.59 <
   3  -8  37     93.87    147.15     27.40 o
   5  -8  37    220.17    217.02     38.65 o
  -3  -9  37     84.11     60.91     21.44 <
  -1  -9  37    135.48    168.32     33.80 o
   1  -9  37    122.85    103.38     49.90 <
 -10   0  38    319.55    257.99     71.09 o
  -8   0  38   2679.27   2808.25    129.71 o
  -6   0  38    708.80    372.98     55.30 o
  -4   0  38  21425.00  19578.00    319.31 o
  -2   0  38   1053.48    927.39     62.44 o
   0   0  38   8578.30   8614.26    312.35 o
   2   0  38    253.45    218.12     44.53 o
   4   0  38  19064.50  19074.40    310.20 o
   6   0  38  13791.70  13881.90    311.62 o
   8   0  38  18535.20  18612.40    386.54 o
  10   0  38   1188.56   1050.84     82.30 o
 -10   1  38   1577.96   1684.02    145.74 o
 -10  -1  38   1569.21   1752.99    153.04 o
  -8   1  38   1344.50   1380.47     89.35 o
  -8  -1  38   1336.10   1435.62    112.38 o
  -6   1  38   8254.60   7955.97    229.26 o
  -4   1  38   3531.81   3582.32    110.82 o
  -4  -1  38   3495.27   3430.99    136.35 o
  -2   1  38  27612.00  30239.40    366.22 o
  -2  -1  38  27624.60  29743.90    376.95 o
   0  -1  38  10616.20  10749.20    260.60 o
   2   1  38  47586.40  50992.20    569.90 o
   2  -1  38  47701.00  50159.90    640.42 o
   4   1  38   2004.31   2014.02    136.46 o
   4  -1  38   2018.34   2161.99    107.76 o
   6   1  38   5009.25   5218.70    276.36 o
   6  -1  38   5009.56   4771.56    191.04 o
   8   1  38   1000.51    934.52    122.42 o
   8  -1  38   1004.26   1082.24    125.32 o
  10   1  38   1319.87   1225.16    113.28 o
  10  -1  38   1299.82   1261.24     91.12 o
 -10   2  38    189.52    260.44     64.21 o
 -10  -2  38    190.69    312.35     75.12 o
  -8   2  38    223.20    652.68    120.02 o
  -8  -2  38    222.91    502.19    105.59 o
  -6   2  38   5210.12   4647.50    262.77 o
  -4   2  38   5202.61   4985.00    162.57 o
  -4  -2  38   5177.66   4783.16    230.32 o
  -2  -2  38    253.42    361.54     47.47 o
   0  -2  38   4226.96   4634.79    156.46 o
   2   2  38   2582.91   3307.66    313.69 o
   2  -2  38   2566.59   3075.48    113.89 o
   4  -2  38   1819.57   1963.67    110.77 o
   6   2  38   1067.33    920.33    115.52 o
   6  -2  38   1048.39    792.89     85.98 o
   8   2  38   4478.54   4005.01    229.96 o
  10   2  38   1152.10    971.87     98.37 o
  10  -2  38   1133.90   1215.61    128.04 o
 -10  -3  38    691.09    728.97     90.32 o
  -8   3  38   1639.91   1547.06    162.70 o
  -8  -3  38   1662.27   1600.67    163.44 o
  -6   3  38   2062.45   1746.39    166.74 o
  -4   3  38   4261.42   4374.81    219.64 o
  -4  -3  38   4262.04   4125.32    225.25 o
  -2  -3  38  10232.30   9695.70    309.92 o
   0  -3  38   7566.85   7969.97    269.41 o
   2   3  38   3625.80   3478.48    168.26 o
   2  -3  38   3621.07   3495.18    134.54 o
   4  -3  38    316.29    168.91     58.76 <
   6   3  38   2884.02   2829.66    202.37 o
   6  -3  38   2901.00   2838.14    205.61 o
   8  -3  38    116.56    249.74     72.97 o
  10  -3  38   2715.64   2468.41    112.50 o
 -10  -4  38   2001.26   2240.45    141.58 o
  -8  -4  38   2141.64   1903.81    122.48 o
  -6   4  38    815.74    825.43    120.17 o
  -4   4  38   4734.00   4702.98    237.61 o
  -4  -4  38   4782.68   4476.53    256.21 o
  -2  -4  38    314.27    363.72     72.88 o
   0  -4  38    984.18    893.77    107.21 o
   2   4  38    989.36    965.75     95.69 o
   2  -4  38   1003.76   1047.87    117.50 o
   4   4  38    949.07    869.71    100.45 o
   4  -4  38    960.41   1003.87    124.26 o
   6  -4  38    626.10    947.55     91.85 o
   8  -4  38   5135.30   4651.01    186.16 o
  -8  -5  38   2562.05   2414.77    122.03 o
  -6  -5  38   1183.95   1013.90    149.28 o
  -4  -5  38   2193.09   1916.49    177.08 o
  -2  -5  38    411.51    582.24     94.85 o
   0   5  38   7042.57   7300.77    280.02 o
   0  -5  38   7037.72   6721.38    300.12 o
   2   5  38   3716.70   3707.63    207.55 o
   2  -5  38   3704.25   3707.25    230.05 o
   4   5  38   2431.10   2312.46    175.99 o
   4  -5  38   2441.64   2250.28    189.59 o
   6  -5  38   1391.23   1260.53    156.78 o
   8  -5  38     75.49    110.48     62.41 <
  -8  -6  38    409.79    585.12     78.68 o
  -6  -6  38    756.94    861.77     87.71 o
  -4  -6  38   1602.59   1326.23     87.96 o
  -2  -6  38   9900.50  10285.10    276.06 o
   0   6  38   1090.71   1330.24    132.54 o
   0  -6  38   1088.58   1199.20    138.41 o
   2   6  38   9918.88   9808.77    361.05 o
   2  -6  38   9967.14   9946.91    198.37 o
   4  -6  38   1462.66   1280.63     73.57 o
   6  -6  38    698.11    636.74     58.23 o
   8  -6  38   2705.07   2551.38    158.68 o
  -6  -7  38   1483.67   1461.28     87.87 o
  -4  -7  38   2101.52   1862.14    124.56 o
  -2  -7  38     62.87     38.89     22.16 <
   0  -7  38     94.40    104.11     35.38 <
   2  -7  38    798.21    658.77     53.61 o
   4  -7  38   2861.04   3101.92    156.30 o
   6  -7  38   1042.32   1081.25     65.22 o
  -4  -8  38   1693.53   1690.76    135.33 o
  -2  -8  38    307.02    375.87     57.68 o
   0  -8  38     43.71     34.09     32.35 <
   2  -8  38   4042.13   3879.72    135.99 o
   4  -8  38   2465.27   2487.53    124.06 o
  -2  -9  38    414.55    367.16     29.32 o
   0  -9  38   3068.76   2878.34    185.24 o
   2  -9  38    461.92    314.84     40.52 o
 -11   0  39     15.81    -51.40     27.90 <
  -9   0  39     14.92     25.06     45.45 <
  -7   0  39     11.00     69.47     48.79 <
  -5   0  39    220.96    149.45     41.44 o
  -3   0  39     89.39     96.19     36.83 <
  -1   0  39     26.57     42.23     35.38 <
   1   0  39    162.46    123.58     33.56 o
   3   0  39    494.47    453.50     69.18 o
   5   0  39    127.21    202.78     40.33 o
   7   0  39     66.69    114.73     43.20 <
   9   0  39    475.58    458.58     87.54 o
  -9   1  39     18.85     36.62     36.09 <
  -9  -1  39     19.27     38.99     37.88 <
  -7   1  39     87.96     98.92     49.32 <
  -5   1  39     46.32     43.36     27.27 <
  -5  -1  39     46.56     71.95     41.41 <
  -3   1  39     11.90      0.40     23.58 <
  -3  -1  39     11.70    -14.96     20.18 <
  -1   1  39     25.08     18.02     18.39 <
  -1  -1  39     25.31     32.75     22.08 <
   1   1  39    378.65    384.60     54.95 o
   1  -1  39    378.94    437.24     67.78 o
   3   1  39     42.84     52.43     37.88 <
   3  -1  39     43.06     62.01     35.04 <
   5   1  39      9.09     57.77     48.95 <
   5  -1  39      8.89     25.34     23.74 <
   7   1  39     59.00     23.34     48.00 <
   7  -1  39     58.93    -35.33     32.30 <
   9   1  39     49.90     94.00     38.52 <
   9  -1  39     50.15     22.92     29.22 <
  -9   2  39     10.92     30.11     32.46 <
  -9  -2  39     10.96     37.96     54.77 <
  -7   2  39     96.11     83.41     37.33 <
  -7  -2  39     95.93    108.07     41.31 <
  -5   2  39      1.84    -20.00     23.29 <
  -3   2  39     15.03    -13.36     19.84 <
  -3  -2  39     15.41      4.66     18.20 <
  -1  -2  39      8.68     18.55     17.26 <
   1  -2  39     96.14     75.08     23.92 o
   3  -2  39     64.59      7.43     28.77 <
   5  -2  39     17.91     33.46     31.82 <
   7   2  39     66.14    106.64     37.57 <
   7  -2  39     65.81     58.64     32.22 <
   9   2  39    205.43    177.53     38.15 o
   9  -2  39    205.88    245.98     72.95 o
  -9   3  39      0.57     15.12     38.78 <
  -9  -3  39      0.56      3.82     31.40 <
  -7   3  39     18.15     40.55     53.69 <
  -7  -3  39     18.23     10.14     30.48 <
  -5   3  39      6.30     -0.63     28.48 <
  -3  -3  39    159.33    183.68     51.74 o
  -1  -3  39     34.16      9.06     27.48 <
   1  -3  39    416.50    364.13     44.02 o
   3  -3  39     80.46     74.87     30.90 <
   5  -3  39     23.39     77.85     46.05 <
   7   3  39    207.35    306.25     68.52 o
   7  -3  39    208.49    102.35     47.45 <
   9  -3  39     16.86     -7.75     25.66 <
  -9  -4  39     33.51     50.74     26.71 <
  -7  -4  39     12.82      1.13     33.75 <
  -5   4  39    138.20    172.48     36.88 o
  -3  -4  39    210.64    214.15     56.64 o
  -1  -4  39    430.68    479.57     76.06 o
   1   4  39     53.09     77.67     40.39 <
   1  -4  39     54.07    125.12     39.65 o
   3   4  39     34.01     -2.03     36.80 <
   3  -4  39     34.47     35.75     34.51 <
   5  -4  39     22.90     87.02     50.71 <
   7  -4  39     49.51     53.66     41.83 <
   9  -4  39     38.75     44.79     28.93 <
  -9  -5  39     15.65     34.14     23.50 <
  -7  -5  39     20.45    -48.18     39.75 <
  -5   5  39    251.57    274.27     70.16 o
  -5  -5  39    248.40    200.64     61.86 o
  -3  -5  39     13.55      0.97     50.03 <
  -1  -5  39    350.04    304.91     67.92 o
   1   5  39     91.76    146.51     52.27 <
   1  -5  39     91.40     98.24     52.48 <
   3   5  39    171.74    253.99     60.17 o
   3  -5  39    173.53    223.16     62.49 o
   5   5  39     83.80     39.47     44.87 <
   5  -5  39     84.04     73.71     38.07 <
   7  -5  39     99.01     74.87     37.99 <
   9  -5  39      6.72     68.84     34.14 <
  -7  -6  39    100.29     73.42     33.93 <
  -5  -6  39    160.36    151.12     31.46 o
  -3  -6  39     80.53     44.73     23.08 <
  -1  -6  39    571.86    519.18     93.26 o
   1   6  39    146.95    266.50     63.63 o
   1  -6  39    145.86    169.83     71.61 <
   3   6  39     10.57     27.32     24.08 <
   3  -6  39     10.64     32.93     19.39 <
   5  -6  39    198.39    195.35     35.28 o
   7  -6  39     19.74     49.29     43.57 <
  -7  -7  39    221.54    330.07     58.72 o
  -5  -7  39    162.73    176.04     31.67 o
  -3  -7  39    288.86    260.92     53.77 o
  -1  -7  39    135.26    106.43     24.13 o
   1  -7  39    240.45    194.27     36.94 o
   3  -7  39    140.80    121.98     29.16 o
   5  -7  39     96.43     51.58     19.68 <
  -5  -8  39     91.72    -16.41     29.16 <
  -3  -8  39    274.71    211.78     53.95 o
  -1  -8  39      2.19     40.25     30.56 <
   1  -8  39     82.30     48.68     31.35 <
   3  -8  39     42.19     60.57     24.05 <
   5  -8  39     37.28     63.31     19.52 o
  -3  -9  39    154.30    179.99     47.92 o
  -1  -9  39      4.03    -15.17     13.88 <
   1  -9  39     63.77     69.86     43.99 <
 -10   0  40    538.18    530.61     90.81 o
  -8   0  40     85.40   1099.81     90.84 o
  -6   0  40    105.75    130.20     58.75 <
  -4   0  40    250.40    230.39     47.71 o
  -2   0  40   1400.90   1316.16     82.24 o
   0   0  40  74282.90  82384.50    715.91 o
   2   0  40   9097.46   9116.74    271.38 o
   4   0  40    133.75    101.96     39.99 <
   6   0  40    315.12    459.24     63.39 o
   8   0  40   1899.73   1621.39    152.88 o
  10   0  40   1640.71   1354.02     87.29 o
 -10   1  40    797.27    881.62    110.57 o
 -10  -1  40    809.92    775.21    107.30 o
  -8   1  40   2696.49   2841.01    158.55 o
  -8  -1  40   2729.37   2865.35    160.00 o
  -6   1  40   6510.04   6606.66    214.20 o
  -4   1  40   1836.72   1585.92     77.15 o
  -4  -1  40   1846.63   1718.80    101.12 o
  -2   1  40   1418.80   1536.12     88.19 o
  -2  -1  40   1435.69   1460.95     91.78 o
   0   1  40  29816.80  34007.50    551.55 o
   0  -1  40  29823.90  32408.80    474.24 o
   2   1  40   9907.32  10423.60    301.63 o
   2  -1  40   9906.06  10421.80    297.23 o
   4   1  40   6551.51   6300.28    249.79 o
   4  -1  40   6612.06   6347.81    188.52 o
   6   1  40   2813.97   3236.70    224.67 o
   6  -1  40   2811.37   3051.97    161.64 o
   8   1  40    410.37    454.55     84.71 o
   8  -1  40    403.63    430.38     90.11 o
  10   1  40   3071.59   3158.93    175.47 o
  10  -1  40   3065.22   3012.46    178.00 o
 -10   2  40    523.13    547.00     81.46 o
 -10  -2  40    539.60    628.33     90.29 o
  -8   2  40   1544.45   1519.37    168.35 o
  -8  -2  40   1530.75   1625.51    174.20 o
  -6   2  40   1349.78   1227.10    133.75 o
  -4   2  40   3917.61   3634.19    143.99 o
  -4  -2  40   3921.22   3544.54    208.20 o
  -2   2  40   7992.64   8246.11    265.76 o
  -2  -2  40   7920.80   7933.81    152.57 o
   0  -2  40   8194.48   8469.12    216.20 o
   2   2  40   2316.93   2419.20    279.41 o
   2  -2  40   2295.69   2340.48    108.14 o
   4  -2  40  13448.60  14038.00    291.04 o
   6   2  40    105.49    147.22     64.93 <
   6  -2  40    108.58     99.81     45.01 <
   8   2  40   5443.34   5394.04    271.68 o
  10   2  40   2137.82   1975.72    135.87 o
  10  -2  40   2111.96   1758.38    144.90 o
 -10  -3  40    736.72    833.44     98.87 o
  -8   3  40   2047.48   2035.47    183.57 o
  -8  -3  40   2042.22   2093.09    184.01 o
  -6   3  40   1001.25   1121.52    141.01 o
  -4   3  40   3894.37   3744.53    209.28 o
  -4  -3  40   3880.42   3653.83    215.58 o
  -2  -3  40   6841.49   6821.05    268.86 o
   0  -3  40   2775.32   2495.36    154.03 o
   2   3  40   8903.47   9608.35    276.71 o
   2  -3  40   8959.70   9132.14    215.66 o
   4  -3  40   3881.26   3676.49    153.68 o
   6  -3  40   1550.57   1576.05    157.38 o
   8  -3  40   2406.11   2363.44    197.78 o
  10  -3  40    252.74    356.01     47.08 o
  -8   4  40   1753.54   1545.13    146.90 o
  -8  -4  40   1751.92   1528.24    105.93 o
  -6   4  40    407.89    297.73     68.50 o
  -4   4  40   3958.89   4030.86    227.01 o
  -4  -4  40   3968.42   3626.16    230.94 o
  -2  -4  40    943.06    872.31    106.80 o
   0  -4  40   3824.78   4163.38    217.63 o
   2   4  40   1590.78   1395.90    115.88 o
   2  -4  40   1585.09   1416.17    134.24 o
   4   4  40    266.72    186.67     44.45 o
   4  -4  40    257.48    131.73     60.87 <
   6  -4  40    296.64    294.15     52.06 o
   8  -4  40   4487.64   3843.86    171.05 o
  -8  -5  40   1832.61   1503.40    143.81 o
  -6  -5  40    332.78    303.61     76.63 o
  -4   5  40   6668.05   6357.15    294.48 o
  -4  -5  40   6663.50   5777.79    309.15 o
  -2  -5  40   3012.66   3070.48    210.49 o
   0  -5  40    190.81    179.59     62.54 <
   2   5  40   3661.47   3904.31    216.02 o
   2  -5  40   3664.81   3876.90    236.40 o
   4   5  40   1672.38   1527.70    138.36 o
   4  -5  40   1679.83   1500.56    153.61 o
   6  -5  40   1336.44   1140.87    134.97 o
   8  -5  40   1001.12   1053.29    116.95 o
  -8  -6  40   1316.99   1571.24    121.44 o
  -6  -6  40   1508.94   1677.12    112.69 o
  -4  -6  40   2947.32   2651.78    118.98 o
  -2  -6  40    555.43    855.36     89.37 o
   0   6  40     89.43    102.43     36.72 <
   0  -6  40     96.87    108.28     48.32 <
   2   6  40  10312.90  10408.70    371.58 o
   2  -6  40  10282.70  10542.30    182.81 o
   4  -6  40    564.33    636.73     58.86 o
   6  -6  40    854.55    808.87     61.53 o
   8  -6  40    833.58    851.25     91.46 o
  -6  -7  40    857.53    791.89     63.97 o
  -4  -7  40   3020.08   2697.27    142.04 o
  -2  -7  40    101.52    167.08     35.12 o
   0  -7  40  12192.90  13216.20    307.40 o
   2  -7  40    954.15    870.40     60.20 o
   4  -7  40    773.28    771.04     66.16 o
   6  -7  40    680.16    743.25     54.83 o
  -4  -8  40   1865.25   1713.65    131.14 o
  -2  -8  40   2265.56   2157.26    119.90 o
   0  -8  40   2477.61   1854.39    182.38 o
   2  -8  40   4222.60   4138.55    137.49 o
   4  -8  40    982.80    876.74    105.46 o
  -2  -9  40    228.69    145.24     18.99 o
   0  -9  40   4771.35   4131.39    214.41 o
   2  -9  40     17.29    -72.40     36.88 <
  -9   0  41     39.75     25.11     39.33 <
  -7   0  41      4.81      4.29     31.32 <
  -5   0  41     14.87     -8.43     28.80 <
  -3   0  41      3.80     26.79     32.46 <
  -1   0  41     63.86     85.38     20.63 o
   1   0  41      2.34     14.23     24.05 <
   3   0  41    130.31    159.94     48.18 o
   5   0  41    157.15    187.31     39.36 o
   7   0  41     58.27     18.34     23.18 <
   9   0  41    199.73    241.02     64.39 o
  -9   1  41     68.65    -93.50     69.32 <
  -9  -1  41     68.49    151.91     60.81 <
  -7   1  41     32.56     35.80     38.36 <
  -5   1  41    120.61     91.79     30.77 <
  -5  -1  41    120.24    132.54     54.14 <
  -3   1  41     94.65    113.15     27.06 o
  -3  -1  41     93.92    100.69     31.98 o
  -1   1  41     73.72     91.94     22.60 o
  -1  -1  41     73.56     69.81     26.03 <
   1   1  41     55.10      0.29     29.30 <
   1  -1  41     54.58     40.41     36.99 <
   3   1  41    257.55    250.51     51.90 o
   3  -1  41    256.67    208.33     51.50 o
   5  -1  41    242.96    202.64     41.55 o
   7   1  41     35.80     31.09     28.66 <
   7  -1  41     36.01     32.61     28.19 <
   9   1  41    465.29    358.07     81.33 o
   9  -1  41    464.97    364.08     70.05 o
  -9   2  41     11.35     43.07     34.09 <
  -9  -2  41     11.20     23.53     39.83 <
  -7   2  41     47.67     52.51     35.96 <
  -7  -2  41     47.73     26.74     26.79 <
  -5   2  41     49.99    100.77     34.96 <
  -3   2  41    142.11    110.04     21.44 o
  -3  -2  41    141.61    121.34     22.18 o
  -1  -2  41    224.34    180.12     26.50 o
   1  -2  41     36.35     21.95     29.80 <
   3  -2  41     32.88    -19.13     21.50 <
   5  -2  41    163.62    142.52     36.07 o
   7   2  41     98.26     97.87     33.30 <
   7  -2  41     98.61     -5.66     33.19 <
   9   2  41     23.07     67.05     36.04 <
   9  -2  41     23.05     12.72     34.85 <
  -9   3  41     47.16     38.23     27.87 <
  -9  -3  41     46.60     93.58     37.67 <
  -7   3  41     11.87     15.62     30.06 <
  -7  -3  41     11.86     41.54     41.57 <
  -5   3  41      7.19     -5.48     20.81 <
  -3   3  41    307.05    250.03     59.51 o
  -3  -3  41    308.26    283.99     61.51 o
  -1  -3  41     53.27     -8.72     30.01 <
   1  -3  41    396.42    279.83     39.86 o
   3  -3  41     20.97     15.46     23.42 <
   5  -3  41     94.35     46.73     47.00 <
   7  -3  41      1.53     27.87     51.79 <
   9  -3  41     24.88     66.15     25.82 <
  -9  -4  41     14.58    -12.75     27.58 <
  -7  -4  41     75.12     85.01     29.30 <
  -5   4  41    145.76    128.19     31.96 o
  -3  -4  41    101.50     71.03     44.05 <
  -1  -4  41    266.77    265.24     51.90 o
   1  -4  41     68.95     75.19     55.67 <
   3   4  41    104.72     97.69     36.09 <
   3  -4  41    104.96     88.76     49.61 <
   5  -4  41     18.31    -20.44     37.75 <
   7  -4  41     81.48     62.44     41.94 <
   9  -4  41     21.87     24.55     22.34 <
  -9  -5  41      7.10     51.32     22.34 <
  -7  -5  41     22.52     17.76     33.38 <
  -5   5  41    691.18    805.13    120.32 o
  -5  -5  41    687.70    837.88    124.82 o
  -3  -5  41      2.60     22.97     48.18 <
  -1  -5  41    594.91    484.99     85.33 o
   1   5  41    196.63    138.16     39.18 o
   1  -5  41    197.40    164.06     64.81 <
   3   5  41     56.00     81.03     37.17 <
   3  -5  41     56.01     75.42     41.68 <
   5   5  41    192.04    147.55     44.34 o
   5  -5  41    191.71    196.97     47.03 o
   7  -5  41      7.15     77.08     53.03 <
   9  -5  41     68.89     47.34     28.40 <
  -7  -6  41    210.34    134.20     56.96 <
  -5  -6  41    175.88    187.52     33.48 o
  -3  -6  41    808.72    729.22     61.70 o
  -1  -6  41    712.54    724.01     64.47 o
   1   6  41    146.20    171.23     45.03 o
   1  -6  41    145.59    158.61     21.71 o
   3   6  41    140.51    189.10     46.50 o
   3  -6  41    140.83    145.10     23.82 o
   5  -6  41     73.80     55.88     25.24 <
   7  -6  41     22.31      9.25     36.80 <
  -7  -7  41    330.05    468.09     66.49 o
  -5  -7  41     40.54     15.54     22.53 <
  -3  -7  41    511.86    414.72     55.43 o
  -1  -7  41     22.59     16.20     26.79 <
   1  -7  41     50.25     54.22     29.56 <
   3  -7  41    138.85    169.86     35.49 o
   5  -7  41    225.28    272.85     32.75 o
  -5  -8  41     35.63    107.14     34.85 o
  -3  -8  41    249.83    224.14     48.76 o
  -1  -8  41     35.86     62.01     34.62 <
   1  -8  41     25.99     11.33     24.18 <
   3  -8  41     33.22     85.31     30.72 <
   5  -8  41     15.01      3.06     25.95 <
  -1  -9  41     71.87     71.95     18.63 o
   1  -9  41     17.60    -37.17     44.76 <
 -10   0  42   1175.77   1286.39    130.38 o
  -8   0  42    120.25    196.30     54.78 o
  -6   0  42    118.38     46.86     30.44 <
  -4   0  42   2655.40   2210.19    114.80 o
  -2   0  42     33.14     70.75     23.08 o
   0   0  42  17457.90  20014.60    433.43 o
   2   0  42   1072.39    968.44     86.57 o
   4   0  42   7423.70   6725.31    271.40 o
   6   0  42   1824.87   1678.38    113.57 o
   8   0  42   3202.50   2953.95    202.64 o
  10   0  42     29.44     26.19     22.77 <
 -10   1  42    457.10    551.26     89.48 o
 -10  -1  42    455.29    639.84     95.43 o
  -8   1  42   1467.10   1370.80    109.76 o
  -8  -1  42   1477.51   1354.21    108.18 o
  -6   1  42  14743.00  14086.40    312.86 o
  -4   1  42   5671.17   5062.24    136.03 o
  -4  -1  42   5676.17   5161.63    176.24 o
  -2   1  42   1285.68   1412.47     86.64 o
  -2  -1  42   1290.57   1405.96     89.38 o
   0   1  42  39075.10  42366.40    462.03 o
   0  -1  42  39053.00  42008.60    556.79 o
   2   1  42   4198.67   4665.90    209.90 o
   2  -1  42   4201.86   4754.19    204.92 o
   4   1  42   8713.54   8391.03    294.63 o
   4  -1  42   8683.05   8265.49    219.67 o
   6   1  42   5566.70   5259.06    279.38 o
   6  -1  42   5601.09   5152.25    199.41 o
   8   1  42    491.66    464.17     82.11 o
   8  -1  42    489.63    509.07     93.81 o
  10   1  42   2548.26   2569.18    157.94 o
  10  -1  42   2531.45   2437.11    154.39 o
 -10   2  42    186.41    220.92     51.77 o
 -10  -2  42    187.45    271.27     72.30 o
  -8   2  42   1372.64   1487.14    114.13 o
  -8  -2  42   1354.14   1263.25    151.57 o
  -6   2  42   3065.40   2838.14    140.65 o
  -4   2  42   3437.72   3363.44    136.41 o
  -4  -2  42   3444.34   3080.17    193.03 o
  -2   2  42   3701.36   3628.71    181.23 o
  -2  -2  42   3759.71   3669.44    108.32 o
   0  -2  42    547.36    452.14     54.12 o
   2  -2  42   8998.13   9238.50    206.14 o
   4  -2  42   1051.07    924.65     79.66 o
   6  -2  42   3292.67   3341.84    163.29 o
   8   2  42   4250.05   4247.08    239.76 o
  10   2  42    594.73    531.62     73.13 o
  10  -2  42    598.31    596.72     86.31 o
 -10  -3  42   3127.84   2828.02    170.90 o
  -8   3  42    495.32    598.44    101.51 o
  -8  -3  42    489.85    481.97     91.57 o
  -6   3  42    858.41    753.32    117.83 o
  -4   3  42   3431.09   3126.46    196.17 o
  -4  -3  42   3435.40   3349.44    211.62 o
  -2  -3  42    804.35   1001.35    110.76 o
   0  -3  42   2622.86   2610.38    110.80 o
   2  -3  42   7584.45   7350.03    195.63 o
   4  -3  42   2729.83   2570.85    130.24 o
   6  -3  42    845.98    841.79     82.07 o
   8  -3  42   1570.80   1487.57    113.97 o
  10  -3  42    110.69    147.56     54.35 <
  -8   4  42    831.71    862.25    109.69 o
  -8  -4  42    828.70    694.33     77.59 o
  -6   4  42   1137.25    933.71    124.44 o
  -4   4  42   1236.40   1288.37    132.65 o
  -4  -4  42   1219.95   1248.11    138.81 o
  -2  -4  42   1573.10   1496.04    137.76 o
   0  -4  42   4829.69   4800.01    241.58 o
   2   4  42    155.66    199.03     55.57 o
   2  -4  42    160.48    202.61     61.06 o
   4   4  42   1347.70   1699.68    142.66 o
   4  -4  42   1356.27   1756.15    158.31 o
   6  -4  42   5394.71   4821.53    283.99 o
   8  -4  42   6595.39   5830.45    207.19 o
  -8  -5  42    276.19    168.79     58.09 <
  -6  -5  42    183.93     86.47     37.33 <
  -4   5  42   2827.56   2945.28    205.67 o
  -4  -5  42   2816.92   2737.26    142.73 o
  -2  -5  42    189.24    234.72     75.43 o
   0  -5  42   5089.52   5076.14    270.86 o
   2   5  42    398.13    449.26     74.40 o
   2  -5  42    420.83    428.45     89.70 o
   4   5  42   5176.10   5489.45    268.42 o
   4  -5  42   5140.57   5331.00    205.66 o
   6  -5  42    672.21    358.95     85.59 o
   8  -5  42    260.91    259.71     63.70 o
  -8  -6  42    302.28    275.73     57.30 o
  -6  -6  42    227.68    234.68     48.99 o
  -4  -6  42   7831.56   7113.49    192.93 o
  -2  -6  42   3961.12   4380.28    183.33 o
   0  -6  42    471.84    472.39     42.71 o
   2   6  42  12952.70  14467.90    436.78 o
   2  -6  42  12949.90  13890.80    238.57 o
   4  -6  42   4322.03   3998.11    129.16 o
   6  -6  42   2108.19   2177.23    126.69 o
   8  -6  42    187.74    238.35     48.00 o
  -6  -7  42   1530.25   1629.28     88.38 o
  -4  -7  42   3232.05   3121.68    150.58 o
  -2  -7  42    222.13    204.96     38.31 o
   0  -7  42   6557.98   7181.98    227.00 o
   2  -7  42    119.18    106.36     28.69 o
   4  -7  42    949.70    822.39     67.35 o
   6  -7  42   1318.49   1143.15     79.53 o
  -4  -8  42      3.09    -61.86     39.44 <
  -2  -8  42   4680.93   4549.72    135.89 o
   0  -8  42     82.18    110.86     36.78 o
   2  -8  42   1618.00   1728.26    109.15 o
   4  -8  42      0.53      6.35     32.11 <
  -2  -9  42   2169.36   2077.06    134.64 o
   0  -9  42   1200.73   1187.46     76.39 o
  -9   0  43     11.16      3.32     45.47 <
  -7   0  43      2.95     40.41     29.64 <
  -5   0  43     26.32     16.86     28.95 <
  -3   0  43      7.95     20.08     20.71 <
  -1   0  43     58.83     55.22     23.24 <
   1   0  43      1.46    -39.12     30.38 <
   3   0  43    264.80    286.78     59.91 o
   5   0  43    274.65    197.48     35.75 o
   7   0  43     34.58     84.67     30.51 <
   9   0  43    122.41    132.25     50.53 <
  -9   1  43     33.25     18.28     43.73 <
  -9  -1  43     33.00     54.67     48.71 <
  -7   1  43     68.44     30.06     25.13 <
  -7  -1  43     68.96     53.90     25.11 <
  -5   1  43     56.96     34.30     22.16 <
  -5  -1  43     57.27     49.21     42.34 <
  -3   1  43      5.82     25.84     21.52 <
  -3  -1  43      5.94     12.96     25.58 <
  -1   1  43    116.17    158.80     34.59 o
  -1  -1  43    116.12    109.65     32.72 o
   1   1  43     65.46    136.12     39.81 o
   1  -1  43     65.69     70.66     35.12 <
   3   1  43    144.36    143.18     42.62 o
   3  -1  43    143.83    156.49     38.83 o
   5  -1  43    373.35    375.07     53.40 o
   7   1  43    157.24    168.45     32.85 o
   7  -1  43    157.15    199.51     38.83 o
   9   1  43    111.15    112.15     52.06 <
   9  -1  43    111.38     95.10     38.41 <
  -9   2  43     33.15     25.19     34.93 <
  -9  -2  43     32.87     80.51     48.79 <
  -7   2  43     50.16     24.63     35.94 <
  -7  -2  43     49.56     16.68     22.84 <
  -5   2  43     61.77     13.73     21.63 <
  -3   2  43    312.18    274.52     38.65 o
  -3  -2  43    311.73    297.38     37.30 o
  -1  -2  43    109.68     94.05     26.87 o
   1  -2  43     35.90      0.74     36.78 <
   3  -2  43    169.95    169.35     35.94 o
   5  -2  43    149.13    145.79     37.44 o
   7   2  43    218.79    214.89     41.41 o
   7  -2  43    219.85    251.09     55.19 o
   9   2  43     50.12     25.92     33.75 <
   9  -2  43     49.61     -6.64     38.73 <
  -9   3  43     15.20     38.83     37.86 <
  -9  -3  43     15.10      3.90     29.32 <
  -7  -3  43     16.49     23.87     34.09 <
  -5   3  43    114.49     62.46     24.24 <
  -3   3  43    486.25    517.14     80.32 o
  -3  -3  43    488.78    469.43     73.48 o
  -1  -3  43     25.81     -0.32     24.13 <
   1  -3  43     92.84     52.77     23.79 <
   3  -3  43     87.31     39.73     27.90 <
   5  -3  43     65.21    163.29     46.89 o
   7  -3  43     86.39    137.75     55.30 <
   9  -3  43     83.95     48.26     25.98 <
  -9  -4  43     11.90     19.71     17.94 <
  -7  -4  43     22.05     -0.13     40.99 <
  -5   4  43    114.02     61.99     26.56 <
  -3  -4  43    226.72    106.25     45.34 <
  -1  -4  43     63.97    101.77     48.42 <
   1  -4  43    145.64    152.77     52.98 <
   3   4  43     10.23      0.45     22.13 <
   3  -4  43     10.10     11.35     41.78 <
   5   4  43    121.62    121.26     49.63 <
   5  -4  43    120.99    186.34     51.85 o
   7  -4  43     93.33     97.45     52.48 <
   9  -4  43      1.05    -11.06     25.08 <
  -7  -5  43    110.87     50.24     51.06 <
  -5   5  43    500.06    515.19     64.83 o
  -5  -5  43    503.09    493.88     99.21 o
  -3  -5  43     16.16     29.40     50.50 <
  -1  -5  43    502.09    474.25     82.17 o
   1  -5  43     18.15    -38.49     45.32 <
   3   5  43     86.79     57.27     31.67 <
   3  -5  43     85.27    -11.06     34.83 <
   5  -5  43     45.91     18.42     32.72 <
   7  -5  43     65.86      3.48     37.17 <
  -7  -6  43    279.28    208.62     62.54 o
  -5  -6  43    204.32    197.40     36.20 o
  -3  -6  43     77.12     47.37     29.45 <
  -1  -6  43    416.92    422.57     50.42 o
   1   6  43    125.47    208.85     56.30 o
   1  -6  43    126.01     98.03     19.26 o
   3   6  43    175.26    177.62     54.69 o
   3  -6  43    175.53    151.19     28.82 o
   5  -6  43     10.03     15.54     20.18 <
   7  -6  43     73.35     47.82     28.27 <
  -5  -7  43     35.24     54.66     26.56 <
  -3  -7  43     62.45     70.90     32.30 <
  -1  -7  43     12.44      4.87     30.38 <
   1  -7  43     35.87     66.57     28.06 <
   3  -7  43    257.25    225.19     41.91 o
   5  -7  43      8.18      0.05     22.39 <
  -5  -8  43     66.57     64.89     23.47 <
  -3  -8  43     11.82    103.51     40.57 <
  -1  -8  43    283.54    296.22     44.10 o
   1  -8  43     86.06    190.61     68.08 <
   3  -8  43    117.27    133.43     33.91 o
   5  -8  43     68.72     39.57     31.69 <
  -1  -9  43      7.66    -13.65     18.07 <
   1  -9  43     75.22     69.68     27.00 <
 -10   0  44     94.42     10.59     32.25 <
  -8   0  44    596.49    523.86     68.13 o
  -6   0  44     41.15     88.40     47.54 <
  -4   0  44   6751.18   5750.33    183.94 o
  -2   0  44  18837.50  20532.60    336.06 o
   0   0  44   9369.92  11900.90    345.99 o
   2   0  44  15318.20  17420.70    397.00 o
   4   0  44    309.92    217.85     64.30 o
   6   0  44   1238.86   1400.49    102.64 o
   8   0  44    658.29    551.41     98.35 o
  10   0  44    192.43     61.83     20.92 <
 -10   1  44    420.43    455.90     78.64 o
 -10  -1  44    423.23    363.58     76.12 o
  -8   1  44    357.72    251.77     56.92 o
  -8  -1  44    356.08    222.76     54.49 o
  -6   1  44   1635.31   1739.29    116.86 o
  -4   1  44    270.62    182.98     47.90 o
  -4  -1  44    265.07    247.23     50.72 o
  -2   1  44   3256.45   3508.26    140.23 o
  -2  -1  44   3298.24   3541.05    129.05 o
   0   1  44   5559.12   6683.99    262.56 o
   0  -1  44   5586.77   6236.14    218.80 o
   2   1  44   3989.52   4549.70    197.75 o
   2  -1  44   3915.58   4566.64    208.74 o
   4   1  44   3967.01   4263.17    211.89 o
   4  -1  44   3979.29   4121.44    225.54 o
   6  -1  44   2577.36   2698.19    145.14 o
   8   1  44   1191.23   1470.65    146.06 o
   8  -1  44   1177.44   1500.47    145.93 o
  10   1  44    563.25    785.03     89.58 o
  10  -1  44    557.85    672.41     80.96 o
 -10   2  44    344.76    166.85     39.78 o
 -10  -2  44    337.59    144.31     46.08 o
  -8   2  44   2813.42   2940.12    155.80 o
  -8  -2  44   2824.14   3093.39    230.52 o
  -6   2  44   3267.05   3012.09    147.23 o
  -4   2  44   6909.16   6970.65    201.56 o
  -4  -2  44   6874.40   6849.60    289.88 o
  -2   2  44   2416.15   2557.32    154.36 o
  -2  -2  44   2392.78   2406.75     87.94 o
   0  -2  44   4230.58   4987.71    147.87 o
   2  -2  44    300.46    360.57     47.15 o
   4  -2  44   4043.82   3703.84    216.66 o
   6  -2  44    696.99    698.62     80.40 o
   8   2  44    155.78    310.51     77.49 o
  10   2  44   3969.88   3786.19    178.60 o
  10  -2  44   3975.83   3041.02    182.47 o
 -10  -3  44   4006.68   4273.73    203.63 o
  -8   3  44   3710.80   3491.38    234.63 o
  -8  -3  44   3700.15   3867.97    246.57 o
  -6   3  44    530.39    374.10     72.60 o
  -4   3  44   3552.60   3776.07    218.62 o
  -4  -3  44   3579.02   3820.23    226.63 o
  -2  -3  44   5992.12   6500.78    267.14 o
   0  -3  44   9101.54   9090.19    212.10 o
   2  -3  44   6024.58   5870.42    180.18 o
   4  -3  44    603.30    426.00     54.83 o
   6  -3  44   3736.28   3836.07    172.57 o
   8   3  44   2861.38   2416.99    181.68 o
   8  -3  44   2876.37   1981.83    179.83 o
  -8   4  44    577.49    575.50     96.68 o
  -8  -4  44    574.05    724.94     75.91 o
  -6   4  44    479.43    695.21    114.47 o
  -4   4  44   5080.40   4818.04    261.57 o
  -4  -4  44   5053.97   4984.87    282.92 o
  -2  -4  44   3087.61   3115.99    207.30 o
   0  -4  44   2690.06   2417.07    173.71 o
   2  -4  44   9047.25   8854.92    338.66 o
   4   4  44  18435.00  18835.20    477.13 o
   4  -4  44  18392.50  18202.80    522.50 o
   6  -4  44   2791.55   2737.65    220.38 o
   8  -4  44   2745.57   2499.44    193.78 o
  -8  -5  44     55.37     49.42     31.98 <
  -6  -5  44    348.79    347.13     54.28 o
  -4   5  44   1978.81   2021.54    168.74 o
  -4  -5  44   1961.20   1849.85     96.02 o
  -2  -5  44  10700.50  10416.50    396.21 o
   0  -5  44  18566.30  18217.40    517.18 o
   2   5  44  10860.80  11404.00    370.75 o
   2  -5  44  10893.90  10748.40    404.00 o
   4   5  44   1115.04   1367.49    137.30 o
   4  -5  44   1113.05   1153.48     97.56 o
   6  -5  44    712.80    667.55     60.20 o
   8  -5  44    133.59    133.67     38.25 o
  -8  -6  44    628.92    506.35     69.08 o
  -6  -6  44    857.64    874.36     82.72 o
  -4  -6  44   1938.60   1992.88    105.84 o
  -2  -6  44    541.24    741.20     79.02 o
   0  -6  44   2459.09   2577.60    113.28 o
   2   6  44   6756.83   6919.59    302.87 o
   2  -6  44   6770.16   6555.09    163.40 o
   4  -6  44   5140.03   5018.12    142.41 o
   6  -6  44   1574.92   1376.81    100.15 o
  -6  -7  44    516.57    359.37     42.13 o
  -4  -7  44   1530.65   1370.77    103.83 o
  -2  -7  44   2530.43   2302.95    109.42 o
   0  -7  44   8725.50   9756.38    263.73 o
   2  -7  44    783.39    770.12     66.57 o
   4  -7  44   3174.90   2814.09    144.56 o
   6  -7  44    541.63    574.64     58.01 o
  -4  -8  44   1132.01   1112.96    101.93 o
  -2  -8  44   2071.48   2085.56     90.46 o
   0  -8  44    826.96    746.09     67.37 o
   2  -8  44   1669.96   1626.89    104.04 o
   4  -8  44    155.39    198.81     54.25 o
   0  -9  44    155.33     65.99     19.50 o
  -9   0  45     21.81     45.81     45.55 <
  -7   0  45      2.37     18.73     24.37 <
  -5   0  45     19.89     -9.91     43.29 <
  -3   0  45     97.74     42.47     21.63 <
  -1   0  45    169.54    114.99     25.92 o
   1   0  45     66.12     95.79     47.92 <
   3   0  45    279.90    309.10     60.54 o
   5   0  45    552.62    358.41     64.78 o
   7   0  45     53.52     34.56     19.23 <
   9   0  45    188.48    150.37     57.46 <
  -9   1  45     30.04      0.34     31.75 <
  -9  -1  45     30.15    -33.35     49.61 <
  -7   1  45     41.37     60.17     29.11 <
  -7  -1  45     41.54     73.43     39.39 <
  -5   1  45     52.03     11.01     22.55 <
  -5  -1  45     51.94     38.02     37.28 <
  -3   1  45     95.25     48.95     24.11 <
  -3  -1  45     95.96     49.74     27.21 <
  -1   1  45     99.15     96.61     22.47 o
  -1  -1  45     99.63    116.63     40.97 <
   1   1  45     39.53     76.16     33.06 <
   1  -1  45     39.82     55.67     37.75 <
   3   1  45     32.62     12.36     28.56 <
   3  -1  45     32.82     15.62     30.35 <
   5  -1  45    531.69    577.36     64.65 o
   7   1  45    275.08    232.36     38.62 o
   7  -1  45    275.16    293.53     47.76 o
   9   1  45     83.39      5.59     27.24 <
   9  -1  45     83.82    119.97     46.08 <
  -9   2  45     37.03     35.88     45.60 <
  -9  -2  45     37.10      1.95     37.04 <
  -7   2  45     84.38     50.08     29.06 <
  -7  -2  45     84.71     72.00     32.98 <
  -5   2  45     35.23     56.38     30.35 <
  -3   2  45    213.38    262.92     41.99 o
  -3  -2  45    212.65    160.54     50.55 o
  -1   2  45    101.88     75.32     26.21 <
  -1  -2  45    101.40    104.30     42.60 <
   1  -2  45    124.98      0.37     26.77 <
   3  -2  45     23.11    -20.23     26.61 <
   5  -2  45    328.34    299.96     51.03 o
   7   2  45     59.61     73.76     46.92 <
   7  -2  45     59.47     27.58     36.99 <
   9   2  45     12.44     -8.01     25.87 <
   9  -2  45     12.30     11.12     32.19 <
  -9   3  45     20.12      2.27     46.10 <
  -9  -3  45     19.94     -9.85     28.93 <
  -7  -3  45     41.56     -2.05     49.16 <
  -5   3  45    369.91    367.84     59.28 o
  -3   3  45    175.78    120.39     47.68 <
  -3  -3  45    174.72    192.10     48.21 o
  -1  -3  45     19.42    -20.44     26.19 <
   1  -3  45     40.78     21.79     22.10 <
   3  -3  45     38.53     23.63     22.92 <
   5  -3  45    363.90    233.77     45.84 o
   7  -3  45    113.19     56.09     46.13 <
   9  -3  45    138.97     79.09     28.00 <
  -9  -4  45     29.71     27.40     21.58 <
  -7  -4  45     27.76     46.02     41.76 <
  -5   4  45    753.65    770.44     76.69 o
  -5  -4  45    751.89    717.57    107.51 o
  -3  -4  45    307.63    318.16     68.92 o
  -1  -4  45    392.11    382.71     67.26 o
   1  -4  45     70.31     83.83     36.49 <
   3   4  45     48.66     36.88     39.83 <
   3  -4  45     48.55     31.06     50.11 <
   5   4  45     37.32     29.85     23.63 <
   5  -4  45     37.39     24.21     32.12 <
   7  -4  45    154.95    225.48     64.65 o
   9  -4  45     53.83    119.89     31.90 o
  -7  -5  45    262.15    280.33     67.68 o
  -5  -5  45    716.39    685.80     78.03 o
  -3  -5  45     35.35     31.64     31.59 <
  -1  -5  45     45.31    114.55     50.34 <
   1  -5  45     43.70     33.56     44.39 <
   3   5  45    217.94    268.63     63.89 o
   3  -5  45    217.80    180.62     31.01 o
   5  -5  45     50.38    100.15     64.68 <
   7  -5  45      9.47     38.20     41.89 <
  -7  -6  45    221.36    215.47     59.30 o
  -5  -6  45    291.61    230.46     37.46 o
  -3  -6  45     45.37     77.74     25.21 o
  -1  -6  45      7.41     18.15     27.40 <
   1  -6  45     65.84     56.09     20.94 <
   3  -6  45     10.41     19.02     18.57 <
   5  -6  45     43.26     42.71     19.94 <
   7  -6  45     16.81     42.49     37.62 <
  -5  -7  45     47.78    102.61     35.04 <
  -3  -7  45     15.39     99.79     36.59 <
  -1  -7  45     35.18     14.94     24.79 <
   1  -7  45     86.86     76.43     28.06 <
   3  -7  45    145.69    112.91     26.03 o
   5  -7  45    195.55    282.17     36.99 o
  -3  -8  45     35.61     31.12     32.85 <
  -1  -8  45    243.30    255.51     35.80 o
   1  -8  45     33.35      1.40     33.46 <
   3  -8  45    569.44    556.10     61.96 o
   1  -9  45     21.14     42.31     19.71 <
 -10   0  46   1934.24   1794.10    143.82 o
  -8   0  46    448.56    328.33     57.71 o
  -6   0  46   1111.25   1140.06    132.89 o
  -4   0  46    193.64    188.18     47.23 o
  -2   0  46   1148.67    987.24     74.68 o
   0   0  46      9.01      5.37     47.34 <
   2   0  46   5192.40   5242.44    222.73 o
   4   0  46   2639.85   2894.21    181.91 o
   6   0  46    607.17    690.37     77.70 o
   8   0  46   3643.58   3882.23    238.67 o
  10   0  46    143.34    106.10     28.57 o
 -10   1  46   1907.38   1849.07    145.29 o
 -10  -1  46   1922.73   1727.34    143.29 o
  -8   1  46   3023.97   2903.59    157.27 o
  -8  -1  46   3032.27   3004.17    161.63 o
  -6   1  46   1309.25   1336.12     98.68 o
  -4   1  46   4782.27   4514.99    166.51 o
  -4  -1  46   4802.57   4565.38    170.40 o
  -2   1  46   7153.45   6662.41    177.54 o
  -2  -1  46   7095.32   6365.15    177.04 o
   0   1  46  44522.70  47937.00    638.27 o
   0  -1  46  44567.60  47347.30    682.24 o
   2   1  46   2010.86   2282.86    148.92 o
   2  -1  46   2028.69   2214.75    156.34 o
   4  -1  46   1342.85   1263.23    125.28 o
   6  -1  46   1312.99   1244.51    100.16 o
   8   1  46   8325.14   8175.82    333.60 o
   8  -1  46   8330.42   7924.23    327.14 o
  10   1  46   1361.39   1412.33    114.71 o
  10  -1  46   1354.47   1241.19    107.65 o
 -10   2  46    120.93    283.18     64.55 o
 -10  -2  46    123.33    284.10     68.69 o
  -8   2  46   5492.49   5059.65    201.04 o
  -8  -2  46   5462.63   5019.24    283.64 o
  -6   2  46    709.28    434.19     60.61 o
  -4   2  46    352.14    421.77     50.88 o
  -4  -2  46    338.03    388.57     77.89 o
  -2   2  46   6061.24   5761.29    239.14 o
  -2  -2  46   6020.90   5737.01    173.41 o
   0  -2  46   3096.98   3283.65    178.16 o
   2  -2  46   3049.31   3247.18    186.52 o
   4  -2  46   1003.27   1234.00    131.28 o
   6  -2  46  14048.20  14216.30    475.02 o
  10   2  46    583.76    625.06     73.03 o
  10  -2  46    567.97    411.19     60.78 o
 -10  -3  46    650.83    657.64     82.79 o
  -8   3  46   2018.15   1718.45    167.77 o
  -8  -3  46   2038.31   1876.00    173.41 o
  -6   3  46     46.65     57.03     37.29 <
  -4   3  46    424.31    267.81     49.71 o
  -4  -3  46    417.81    378.84     82.87 o
  -2  -3  46   3720.08   3431.17    196.54 o
   0  -3  46   1917.27   1845.00     97.69 o
   2  -3  46   1984.45   2096.44    112.11 o
   4  -3  46   3401.40   3379.90    151.57 o
   6  -3  46   1538.75   1547.86     95.23 o
   8   3  46   3879.61   3890.77    225.18 o
   8  -3  46   3869.34   3983.54    232.56 o
  -8   4  46    301.94    394.65     80.95 o
  -8  -4  46    299.08    337.73     49.70 o
  -4   4  46   5873.07   6008.17    289.58 o
  -4  -4  46   5872.95   5701.99    297.20 o
  -2  -4  46   2733.63   2674.96    192.00 o
   0  -4  46   2071.37   2163.36    166.68 o
   2  -4  46   5755.40   5692.63    275.92 o
   4   4  46   5433.84   5753.18    265.23 o
   4  -4  46   5418.95   5421.50    282.06 o
   6  -4  46   4027.63   3650.59    255.88 o
   8  -4  46   1313.88   1305.73    137.97 o
  -8  -5  46    526.74    480.74     66.51 o
  -6  -5  46    497.88    444.26     66.46 o
  -4   5  46   5082.44   5374.87    278.61 o
  -4  -5  46   5136.70   5040.24    161.96 o
  -2  -5  46   1336.46   1475.18    151.68 o
   0  -5  46   3052.86   3282.49    221.62 o
   2  -5  46   5390.29   5557.06    287.82 o
   4   5  46   5270.89   4829.13    251.84 o
   4  -5  46   5312.69   4874.86    200.76 o
   6  -5  46   4262.05   3853.97    137.95 o
   8  -5  46   1174.63   1095.46    118.56 o
  -6  -6  46    414.65    451.21     60.75 o
  -4  -6  46   5359.65   5457.56    164.84 o
  -2  -6  46    124.09     99.25     35.23 <
   0  -6  46   4725.41   4783.57    154.48 o
   2   6  46    472.62    498.55     81.51 o
   2  -6  46    474.22    508.45     46.10 o
   4  -6  46   1082.64    822.55     64.31 o
   6  -6  46    477.04    420.85     44.71 o
  -6  -7  46    590.01    507.65     71.51 o
  -4  -7  46    239.10    252.92     49.64 o
  -2  -7  46   1275.39   1176.32     66.96 o
   0  -7  46   4870.02   5106.29    254.75 o
   2  -7  46   1561.25   1652.45    117.78 o
   4  -7  46    957.40    827.77     64.57 o
   6  -7  46    849.32    815.17     87.84 o
  -4  -8  46    357.69    272.12     54.30 o
  -2  -8  46    446.37    478.70     45.14 o
   0  -8  46   2787.96   2493.43    123.06 o
   2  -8  46   1693.37   1561.87     99.01 o
   4  -8  46    688.69    722.82     91.18 o
   0  -9  46    782.00    780.35     82.65 o
  -9   0  47      7.16     22.05     50.53 <
  -7   0  47      7.82    -17.02     25.71 <
  -5   0  47     15.59     20.31     35.17 <
  -3   0  47     80.89     78.90     27.85 <
  -1   0  47     14.89      3.03     18.86 <
   1   0  47     15.95     -2.08     36.28 <
   3   0  47     79.28     91.42     48.34 <
   5   0  47    208.57    228.17     64.52 o
   7   0  47     34.34     15.67     17.99 <
   9   0  47      0.89    -19.34     38.91 <
  -9   1  47     37.17     60.59     53.06 <
  -9  -1  47     37.30     -2.45     40.44 <
  -7   1  47     37.90     49.92     25.77 <
  -7  -1  47     37.91     28.64     31.46 <
  -5   1  47     62.44      7.48     31.59 <
  -5  -1  47     62.74    100.78     36.65 <
  -3   1  47    123.93     96.61     25.05 o
  -3  -1  47    123.75    101.95     32.88 o
  -1   1  47     82.64     59.96     24.66 <
  -1  -1  47     82.39     78.64     23.97 o
   1   1  47    193.75    186.18     48.08 o
   1  -1  47    193.43    196.85     52.29 o
   3   1  47     71.96     32.72     22.10 <
   3  -1  47     72.48     59.41     31.19 <
   5  -1  47    553.45    603.42     98.92 o
   7   1  47    199.40    159.83     34.64 o
   7  -1  47    199.41    175.51     31.53 o
   9   1  47     53.02     29.98     24.90 <
   9  -1  47     52.39     11.51     27.13 <
  -9   2  47     18.83      2.50     42.63 <
  -9  -2  47     18.36     11.46     41.10 <
  -7   2  47     22.95     23.69     27.03 <
  -7  -2  47     22.94     18.39     32.46 <
  -5   2  47     10.95     26.13     26.29 <
  -3   2  47     70.08     57.30     23.71 <
  -3  -2  47     70.66     91.70     38.17 <
  -1   2  47      9.45    -21.31     26.56 <
  -1  -2  47      9.43    -17.07     25.79 <
   1  -2  47     50.29      2.71     26.50 <
   3  -2  47     32.63     31.82     34.54 <
   5  -2  47     87.68     84.96     39.52 <
   7   2  47    461.71    424.78     56.40 o
   7  -2  47    461.38    479.55     92.21 o
   9   2  47     61.61     76.11     36.51 <
   9  -2  47     61.67     50.48     45.89 <
  -9   3  47     74.39     31.43     29.30 <
  -9  -3  47     74.77    113.99     53.40 <
  -7  -3  47     96.73    119.96     48.24 <
  -5   3  47    299.75    293.65     50.08 o
  -3   3  47    136.08    176.96     52.27 o
  -3  -3  47    136.16     88.73     38.94 <
  -1  -3  47     39.98     86.41     39.39 <
   1  -3  47     98.68    108.22     29.98 o
   3  -3  47    121.30    119.89     37.46 o
   5  -3  47    432.07    363.36     56.70 o
   7  -3  47    640.40    536.67    104.35 o
   9  -3  47     46.93     31.38     18.65 <
  -9   4  47    108.84    109.80     39.28 <
  -9  -4  47    108.69     83.72     24.71 o
  -7  -4  47     18.34     18.44     38.83 <
  -5   4  47    394.01    521.45     62.39 o
  -5  -4  47    396.56    391.78     76.77 o
  -3   4  47     87.91    126.72     51.24 <
  -3  -4  47     89.32    140.55     63.60 <
  -1  -4  47    209.53    164.12     61.30 <
   1  -4  47     29.89      0.11     43.23 <
   3  -4  47     53.28    -15.41     47.92 <
   5   4  47    199.96    164.93     50.27 o
   5  -4  47    199.62    171.51     47.42 o
   7  -4  47    171.53    186.97     62.15 o
   9  -4  47     85.89     94.79     22.58 o
  -7  -5  47    193.67    176.99     57.38 o
  -5  -5  47    220.63    159.65     47.53 o
  -3  -5  47     66.22     54.30     25.29 <
  -1  -5  47      6.16     19.18     32.85 <
   1  -5  47    111.43    166.44     62.51 <
   3   5  47    111.38    177.17     57.01 o
   3  -5  47    111.07    159.49     61.99 <
   5  -5  47     42.12     39.47     35.57 <
   7  -5  47    160.30    134.46     52.32 <
  -7  -6  47    268.82    375.14     70.08 o
  -5  -6  47    106.26     91.15     28.14 o
  -3  -6  47    192.04    144.40     34.62 o
  -1  -6  47     10.97     62.46     36.78 <
   1  -6  47    210.42    180.75     29.16 o
   3  -6  47    159.20    147.93     33.17 o
   5  -6  47     23.62    -19.60     26.13 <
   7  -6  47      9.10     29.64     37.81 <
  -5  -7  47     64.80     45.21     25.79 <
  -3  -7  47     86.14    100.06     37.12 <
  -1  -7  47     70.45     50.48     33.06 <
   1  -7  47    109.67     72.32     31.80 <
   3  -7  47     66.36     50.82     42.05 <
   5  -7  47    268.38    340.69     38.73 o
  -3  -8  47    102.77     52.85     29.24 <
  -1  -8  47    223.71    308.33     39.44 o
   1  -8  47     34.86     12.78     37.70 <
   3  -8  47    392.53    386.98     50.40 o
 -10   0  48    412.18    247.62     57.16 o
  -8   0  48   4998.85   4706.31    202.61 o
  -6   0  48   2274.20   2166.11    178.27 o
  -4   0  48    967.22   1043.00     82.99 o
  -2   0  48   1779.50   1921.30    101.46 o
   0   0  48    517.94    816.38     87.81 o
   2   0  48   3568.02   3226.35    181.22 o
   4   0  48    496.96    498.01     82.52 o
   6   0  48    985.53   1186.29    140.92 o
   8   0  48   8575.55   8369.01    334.80 o
  10   0  48   1986.90   1733.16     90.71 o
 -10   1  48    346.84    253.09     58.08 o
 -10  -1  48    337.86    317.78     69.62 o
  -8   1  48    370.71    800.46     92.40 o
  -8  -1  48    374.34    744.24     87.42 o
  -6   1  48    153.39    156.53     44.18 o
  -4   1  48   1164.72   1177.48     86.63 o
  -4  -1  48   1157.51   1039.07     83.87 o
  -2   1  48   2004.49   1890.83     99.55 o
  -2  -1  48   1989.70   1868.01    100.35 o
   0   1  48   2149.75   2290.15    143.21 o
   0  -1  48   2165.34   2418.02    151.22 o
   2   1  48   3056.23   3590.78    186.66 o
   2  -1  48   3018.30   3411.51    192.11 o
   4  -1  48    904.84    853.58    117.04 o
   6  -1  48    649.42    573.42     68.94 o
   8   1  48   2110.71   2389.79    183.71 o
   8  -1  48   2122.38   2177.50    173.09 o
  10   1  48   1712.59   1841.61    126.17 o
  10  -1  48   1709.65   1322.08    119.00 o
 -10   2  48    295.33    185.40     48.99 o
 -10  -2  48    297.64    352.55     64.11 o
  -8   2  48    569.27    647.07     74.42 o
  -8  -2  48    598.72    615.36    101.06 o
  -6   2  48   2093.32   1784.00    123.17 o
  -4   2  48   3324.29   3235.40    143.27 o
  -4  -2  48   3275.90   3340.69    213.96 o
  -2   2  48   2568.25   2555.94    165.92 o
  -2  -2  48   2557.63   2566.86    120.49 o
   0   2  48   2237.96   2559.35    145.50 o
   0  -2  48   2202.01   2183.68    147.27 o
   2  -2  48   4953.62   5201.38    238.99 o
   4  -2  48   7868.95   7352.33    312.84 o
   6   2  48  34002.90  34176.70    681.09 o
   6  -2  48  33949.70  34267.50    522.36 o
   8   2  48   1803.69   1876.15    115.98 o
  10  -2  48   1401.69    867.90     90.71 o
  -8   3  48   1993.43   1933.10    173.06 o
  -8  -3  48   2010.06   2178.33    179.10 o
  -6   3  48   5086.95   4881.63    194.16 o
  -4   3  48   2316.77   2275.74    127.02 o
  -4  -3  48   2334.38   2231.47    177.21 o
  -2   3  48    762.15    694.78     96.61 o
  -2  -3  48    732.94    587.93     87.18 o
   0  -3  48    304.86    259.32     43.18 o
   2  -3  48    306.66    269.96     42.39 o
   4  -3  48   5620.99   5506.36    194.41 o
   6  -3  48    855.16    803.46     66.32 o
   8   3  48   2833.37   2709.68    188.87 o
   8  -3  48   2828.28   2746.48    190.56 o
  -8   4  48    585.44    484.36     83.29 o
  -8  -4  48    575.81    535.27     86.27 o
  -4   4  48   1139.95    889.30    126.59 o
  -4  -4  48   1128.19    951.68    136.26 o
  -2  -4  48   2229.52   2480.11    182.42 o
   0  -4  48   6027.22   6342.21    289.07 o
   2  -4  48    421.31    566.11     95.69 o
   4   4  48  16511.10  17137.70    458.95 o
   4  -4  48  16524.70  16386.60    497.49 o
   6  -4  48   3158.38   3247.55    234.45 o
   8   4  48   1189.25   1187.55    117.58 o
   8  -4  48   1193.96   1202.80    131.97 o
  -8   5  48    663.87    695.54     84.44 o
  -8  -5  48    667.48    733.34     91.92 o
  -6  -5  48     60.16    183.52     50.70 o
  -4   5  48    362.28    295.35     83.27 o
  -4  -5  48    370.98    330.46     47.21 o
  -2  -5  48   9646.91   9782.14    390.34 o
   0  -5  48   1678.10   1661.75    160.22 o
   2  -5  48    916.31   1020.01    138.88 o
   4   5  48   3060.50   3086.68    200.99 o
   4  -5  48   3063.73   3040.75    156.65 o
   6  -5  48   1863.76   1744.23     94.76 o
   8   5  48    200.41    179.45     45.11 o
   8  -5  48    197.70    201.00     57.46 o
  -6  -6  48      6.39     37.20     32.77 <
  -4  -6  48   3238.00   3144.64    125.43 o
  -2  -6  48   6834.71   7327.34    187.89 o
   0  -6  48    356.19    335.20     45.00 o
   2  -6  48   5699.60   6063.12    225.01 o
   4  -6  48   1534.43   1362.97     76.52 o
   6  -6  48    248.96    305.09     41.07 o
  -6  -7  48    423.43    353.09     56.56 o
  -4  -7  48    319.39    330.31     52.83 o
  -2  -7  48   2450.68   2432.76    106.45 o
   0  -7  48   3128.19   3233.98    200.14 o
   2  -7  48    902.47   1019.11     91.64 o
   4  -7  48    984.94    857.94     80.96 o
   6  -7  48   2893.21   2645.34    155.28 o
  -4  -8  48   3098.62   3626.34    171.52 o
  -2  -8  48    616.83    748.63     53.33 o
   0  -8  48    130.64     91.65     22.24 o
   2  -8  48   1279.03   1108.20     65.42 o
   4  -8  48    795.11    790.16     88.64 o
  -9   0  49      2.40     24.76     50.26 <
  -7   0  49     62.43     26.87     28.56 <
  -5   0  49     67.01     35.54     46.97 <
  -3   0  49     97.88    137.23     32.54 o
  -1   0  49     14.34     25.66     21.76 <
   1   0  49     74.75     91.70     38.73 <
   3   0  49    288.81    249.04     59.35 o
   5   0  49    174.08    227.64     59.41 o
   7   0  49    152.54    175.11     35.59 o
   9   0  49      0.10    -34.72     45.42 <
  -9   1  49      3.06     64.99     64.65 <
  -9  -1  49      3.03     16.49     33.83 <
  -7   1  49    155.04    184.23     48.18 o
  -7  -1  49    155.35    167.47     47.47 o
  -5   1  49     11.79     13.62     35.01 <
  -5  -1  49     11.75     -5.01     26.24 <
  -3   1  49     88.75     90.89     32.25 <
  -3  -1  49     89.40     83.85     29.80 <
  -1   1  49     59.94     82.33     25.71 o
  -1  -1  49     59.83     57.75     22.82 <
   1   1  49    374.81    364.16     63.81 o
   1  -1  49    373.73    313.76     58.54 o
   3   1  49     31.78    -38.57     33.25 <
   3  -1  49     32.08     47.10     38.12 <
   5  -1  49    446.46    447.75     85.54 o
   7   1  49     28.49     45.63     32.62 <
   7  -1  49     28.87     -7.19     24.05 <
   9   1  49     32.69    -10.04     38.54 <
   9  -1  49     33.03     50.45     32.46 <
  -9   2  49     81.91     18.42     31.27 <
  -9  -2  49     81.03     64.31     38.88 <
  -7   2  49    190.04     52.53     45.63 <
  -7  -2  49    190.67    247.15     52.45 o
  -5   2  49     30.39     -2.56     21.45 <
  -3   2  49    303.28    297.32     44.92 o
  -3  -2  49    305.06    359.05     68.42 o
  -1   2  49    123.72     91.18     26.42 o
  -1  -2  49    123.79    144.97     52.35 <
   1  -2  49     47.43     99.32     55.24 <
   3  -2  49     24.97     11.83     29.27 <
   5  -2  49    614.98    673.41    107.93 o
   7   2  49    247.68    234.92     48.87 o
   7  -2  49    247.45    156.23     51.93 o
   9   2  49    106.07    119.18     42.44 <
   9  -2  49    105.54      6.51     33.77 <
  -9   3  49    151.21    206.12     52.69 o
  -9  -3  49    151.43    181.41     55.64 o
  -5   3  49    472.79    469.44     57.41 o
  -3   3  49    378.66    355.67     61.81 o
  -3  -3  49    379.30    402.51     78.43 o
  -1  -3  49     50.67     41.18     22.42 <
   1  -3  49     13.05     52.43     31.19 <
   3  -3  49    335.26    273.00     40.99 o
   5  -3  49    176.59    162.69     36.28 o
   7  -3  49    335.78    253.83     72.95 o
   9  -3  49    188.40    168.29     33.75 o
  -9   4  49    129.56    152.96     46.13 o
  -9  -4  49    129.08    134.36     27.42 o
  -7  -4  49     76.10     -0.11     52.27 <
  -5   4  49    131.00    130.98     33.62 o
  -5  -4  49    131.12    156.17     67.28 <
  -3   4  49     36.92     30.30     33.01 <
  -3  -4  49     35.72     72.42     59.64 <
  -1  -4  49    337.18    305.94     68.42 o
   1  -4  49     32.07     13.54     41.81 <
   3  -4  49     70.82     24.76     38.65 <
   5   4  49     32.29     22.18     24.34 <
   5  -4  49     32.37    -31.69     39.10 <
   7  -4  49    386.25    400.41     93.58 o
   9  -4  49    111.19    189.97     44.87 o
  -7  -5  49    174.57    209.89     64.20 o
  -5  -5  49    141.57    141.26     49.37 <
  -3   5  49     13.63     -7.80     37.78 <
  -3  -5  49     13.77    -12.12     20.52 <
  -1  -5  49    111.77     68.39     46.95 <
   1  -5  49    296.47    203.43     58.38 o
   3  -5  49    302.31    416.42     61.30 o
   5  -5  49     66.12     86.28     62.96 <
   7  -5  49     37.22     58.33     45.52 <
  -7  -6  49    378.28    381.94     67.02 o
  -5  -6  49    112.73     93.60     23.45 o
  -3  -6  49     16.93     32.75     25.29 <
  -1  -6  49     63.53     57.12     30.17 <
   1  -6  49    665.30    638.30     58.51 o
   3  -6  49    209.36    161.60     37.17 o
   5  -6  49    138.49     55.96     24.92 <
   7  -6  49     28.64     32.93     26.79 <
  -5  -7  49     55.69     15.83     21.52 <
  -3  -7  49     43.89     72.76     28.77 <
  -1  -7  49     89.25     96.68     29.45 o
   1  -7  49     94.15     60.22     26.42 <
   3  -7  49     11.03     17.70     25.61 <
   5  -7  49     53.70     87.73     32.46 <
  -3  -8  49    185.36    196.59     50.19 o
  -1  -8  49    246.59    263.18     34.01 o
   1  -8  49     24.88     40.81     28.19 <
   3  -8  49    188.79    154.83     32.35 o
 -10   0  50     35.97     52.14     33.27 <
  -8   0  50   2410.34   2307.03    147.07 o
  -6   0  50   6748.80   7004.41    328.02 o
  -4   0  50    400.58    187.94     52.18 o
  -2   0  50  13116.50  13503.60    267.17 o
   0   0  50    718.91    726.38     87.24 o
   2   0  50   3491.42   3891.40    211.74 o
   4   0  50  10743.20  10651.90    368.30 o
   6   0  50   3830.62   3609.38    239.21 o
   8   0  50   5619.76   5905.54    281.07 o
  10   0  50     99.75    102.53     23.89 o
 -10   1  50   1803.26   1748.05    135.56 o
 -10  -1  50   1801.60   1858.05    140.86 o
  -8   1  50   3336.27   3224.38    163.41 o
  -8  -1  50   3345.59   3379.88    165.72 o
  -6   1  50    528.71    376.31     73.58 o
  -4   1  50  10989.80  10394.40    262.64 o
  -4  -1  50  11007.70  10611.80    268.42 o
  -2   1  50    437.20    571.42     58.54 o
  -2  -1  50    447.07    563.96     58.44 o
   0   1  50    692.17    678.73     81.52 o
   0  -1  50    682.35    638.58     86.16 o
   2   1  50    377.89    315.94     61.99 o
   2  -1  50    378.81    430.15     77.48 o
   4  -1  50   4770.55   4598.49    250.56 o
   6   1  50   3688.02   3485.53    161.08 o
   6  -1  50   3690.96   3270.15    162.98 o
   8   1  50    721.44    604.84     72.09 o
   8  -1  50    717.59    480.40     78.97 o
  10   1  50   3172.46   2958.49    157.27 o
  10  -1  50   3148.39   2877.80    151.76 o
 -10   2  50    486.16    432.83     62.26 o
 -10  -2  50    483.79    403.24     64.34 o
  -8   2  50   2409.79   2327.35    133.76 o
  -8  -2  50   2387.14   2101.43    184.23 o
  -6   2  50   1849.40   1862.67    109.16 o
  -4   2  50   1407.55   1462.72    147.48 o
  -4  -2  50   1393.80   1459.17    143.31 o
  -2   2  50   3569.96   3641.83    196.33 o
  -2  -2  50   3592.60   3481.37    201.39 o
   0  -2  50    336.89    584.56     83.20 o
   2  -2  50    429.22    506.05     89.15 o
   4  -2  50   8323.45   7748.92    322.94 o
   6   2  50  30094.90  29589.40    640.58 o
   6  -2  50  30019.10  30552.90    495.58 o
   8   2  50   8147.32   8044.48    231.04 o
  -8   3  50    589.59    590.09     94.84 o
  -8  -3  50    600.55    625.05     69.74 o
  -6   3  50    678.46    631.23     71.37 o
  -4   3  50   1722.15   1686.75    109.46 o
  -2   3  50  12202.20  12614.10    385.47 o
  -2  -3  50  12225.80  12505.10    385.87 o
   0  -3  50    561.55    448.55     57.17 o
   2  -3  50   1586.41   1622.39    106.12 o
   4  -3  50   5319.67   4936.77    186.80 o
   6  -3  50   6126.52   6191.76    219.63 o
   8  -3  50    280.93    132.81     40.92 o
  -8   4  50    987.33   1179.19    126.75 o
  -8  -4  50    964.83   1067.35    117.87 o
  -4   4  50   3218.14   3257.59    218.93 o
  -4  -4  50   3229.04   3450.39    238.04 o
  -2  -4  50   6565.37   6391.07    300.55 o
   0  -4  50   6545.37   6747.98    299.17 o
   2  -4  50   7663.18   7800.44    332.06 o
   4  -4  50   4351.02   4494.28    153.80 o
   6  -4  50   2275.45   2350.31    193.64 o
   8   4  50    406.60    465.76     78.62 o
   8  -4  50    402.21    382.98     51.91 o
  -8   5  50     85.59     51.29     41.63 <
  -8  -5  50     87.39     54.59     22.87 <
  -6  -5  50   1263.66   1060.46     94.77 o
  -4   5  50   3458.78   3261.92    218.37 o
  -4  -5  50   3510.90   2969.57    147.38 o
  -2  -5  50   6116.22   6090.97    309.73 o
   0  -5  50   5224.55   5566.15    293.24 o
   2  -5  50   1027.18   1004.58     63.29 o
   4  -5  50   1373.83   1033.85    132.33 o
   6  -5  50    878.18    626.26     57.26 o
   8   5  50    163.81    157.88     45.58 o
   8  -5  50    169.72    184.60     51.03 o
  -6  -6  50    858.76    811.78     75.13 o
  -4  -6  50   3339.11   3340.05    127.85 o
  -2  -6  50   9718.10   9744.85    217.79 o
   0  -6  50    386.46    393.58     46.42 o
   2  -6  50   8429.95   8405.80    373.19 o
   4  -6  50   1438.28   1424.61     76.76 o
   6  -6  50     62.19     74.78     25.08 <
  -6  -7  50   1649.08   1470.24    112.22 o
  -4  -7  50    730.25    708.38     67.76 o
  -2  -7  50   1939.08   2069.80     97.28 o
   0  -7  50   3686.54   3733.81    214.05 o
   2  -7  50    814.12    913.50     87.76 o
   4  -7  50    101.67    103.81     38.39 <
  -4  -8  50   1123.80   1193.43     96.90 o
  -2  -8  50    160.41    105.56     27.00 o
   0  -8  50     25.52     31.32     17.68 <
   2  -8  50     60.86     34.12     21.05 <
   4  -8  50   2120.37   1815.75    127.29 o
  -9   0  51      2.76    -42.47     41.52 <
  -7   0  51     16.82     47.61     33.96 <
  -5   0  51     11.64     51.00     49.79 <
  -3   0  51    279.88    247.69     42.23 o
  -1   0  51      1.13     -1.42     22.60 <
   1   0  51     38.18     64.17     34.51 <
   3   0  51     91.03     76.35     33.85 <
   5   0  51      0.32    -38.36     50.69 <
   7   0  51    335.08    307.81     53.93 o
   9   0  51    109.11    129.30     46.95 <
  -9   1  51     84.24     13.80     34.93 <
  -9  -1  51     84.48    102.43     44.92 <
  -7   1  51    189.71    192.59     51.56 o
  -7  -1  51    188.88    146.75     35.12 o
  -5   1  51    136.63    141.75     51.01 <
  -5  -1  51    136.73     89.03     39.13 <
  -3   1  51    247.40    244.42     44.81 o
  -3  -1  51    247.60    207.86     42.94 o
  -1   1  51     35.96     63.99     26.32 <
  -1  -1  51     36.06     50.66     36.62 <
   1   1  51    273.11    232.09     55.61 o
   1  -1  51    274.70    111.44     45.00 <
   3   1  51     57.46      2.82     29.48 <
   3  -1  51     56.99     -1.55     29.64 <
   5  -1  51    680.05    638.26     92.34 o
   7   1  51    422.81    401.82     58.14 o
   7  -1  51    422.62    408.16     58.96 o
   9   1  51    114.76    103.48     33.85 o
   9  -1  51    114.01     58.67     34.38 <
  -9   2  51     98.04     97.90     43.23 <
  -9  -2  51     97.92    245.61     69.31 o
  -7   2  51     24.84     -1.77     42.60 <
  -7  -2  51     25.44     49.08     58.43 <
  -5   2  51     45.94    -27.35     46.45 <
  -3   2  51    422.90    368.77     51.61 o
  -3  -2  51    422.30    371.77     68.50 o
  -1   2  51    232.81    213.05     55.67 o
  -1  -2  51    230.99    174.22     47.45 o
   1  -2  51    126.97     59.57     31.27 <
   3  -2  51     74.30     15.78     28.30 <
   5  -2  51     31.70     77.69     41.70 <
   7   2  51    222.93     74.84     27.48 <
   7  -2  51    221.83    224.45     72.76 o
   9   2  51    138.64    153.48     46.13 o
   9  -2  51    138.77    167.10     57.40 <
  -9   3  51    140.76    124.32     42.23 <
  -9  -3  51    140.77    220.82     53.95 o
  -5   3  51    343.65    437.33     62.86 o
  -3   3  51    185.00    191.66     55.38 o
  -3  -3  51    184.48    196.03     66.86 <
  -1   3  51    103.32    152.14     56.46 <
  -1  -3  51    104.60     94.63     30.61 o
   1  -3  51    132.55    118.82     35.62 o
   3  -3  51     76.02     52.37     30.01 <
   5  -3  51    500.14    476.81     51.45 o
   7  -3  51    771.01    758.98    112.33 o
   9  -3  51     70.59     26.06     34.04 <
  -9   4  51     91.71    163.89     42.89 o
  -7  -4  51    133.96     57.62     43.57 <
  -5   4  51    184.97    260.65     50.42 o
  -5  -4  51    184.85    138.57     60.49 <
  -3   4  51    205.47    251.35     71.30 o
  -3  -4  51    204.22    272.22     74.46 o
  -1  -4  51    311.61    269.30     52.82 o
   1  -4  51    176.71    169.30     51.19 o
   3  -4  51    654.51    610.05     93.97 o
   5   4  51     66.32     50.27     27.03 <
   5  -4  51     66.91     91.34     30.11 o
   7  -4  51    198.70    173.14     65.12 <
  -7  -5  51    154.81     75.32     33.04 <
  -5  -5  51    251.16    181.83     50.79 o
  -3   5  51     18.11     46.39     44.23 <
  -3  -5  51     17.81     -7.85     21.95 <
  -1  -5  51    157.34    131.60     46.00 <
   1  -5  51    321.25    425.65     93.97 o
   3  -5  51    135.54    105.96     38.46 <
   5  -5  51     57.75     66.18     32.09 <
   7  -5  51     24.50    -20.10     41.26 <
  -7  -6  51    120.89    112.04     40.52 <
  -5  -6  51    237.63    247.82     36.67 o
  -3  -6  51    123.64     54.06     23.37 <
  -1  -6  51     89.88    100.62     32.93 o
   1  -6  51    484.55    523.23     64.49 o
   3  -6  51    266.33    272.83     49.26 o
   5  -6  51     27.35     27.03     23.10 <
   7  -6  51    116.67    115.02     48.00 <
  -5  -7  51     14.33     36.72     34.25 <
  -3  -7  51    152.27    148.59     29.11 o
  -1  -7  51    169.18    137.84     29.19 o
   1  -7  51     66.29     46.55     21.29 <
   3  -7  51    164.63    179.99     39.57 o
   5  -7  51     27.94     80.61     29.82 <
  -3  -8  51    162.63    200.40     48.32 o
  -1  -8  51    383.61    409.66     39.07 o
   1  -8  51     49.02     97.61     29.27 o
   3  -8  51    639.33    587.73     56.38 o
 -10   0  52    149.19     27.17     23.38 <
  -8   0  52   2577.64   2492.42    144.48 o
  -6   0  52   1526.13    412.58    108.78 o
  -4   0  52    382.32    361.40     56.48 o
  -2   0  52     23.26     76.85     26.11 <
   0   0  52   3902.85   3546.87    193.36 o
   2   0  52      7.77     50.66     40.39 <
   4   0  52     95.57    107.20     40.55 <
   6   0  52  55299.60  55674.70    530.95 o
   8   0  52   1353.24   1193.76     92.17 o
  10   0  52   1805.42   1612.96    115.21 o
 -10   1  52   3679.95   3608.25    186.49 o
 -10  -1  52   3680.44   3231.45    180.09 o
  -8   1  52   2148.04   1962.65    129.16 o
  -8  -1  52   2141.04   2088.65    131.06 o
  -6   1  52   2652.41   2667.71    149.26 o
  -6  -1  52   2660.99   2496.74    142.94 o
  -4   1  52   1327.50   1432.08    102.24 o
  -4  -1  52   1319.60   1249.14    100.76 o
  -2   1  52   1492.73   1413.52     88.49 o
  -2  -1  52   1497.20   1602.86     96.29 o
   0   1  52   1477.12   1442.53    123.64 o
   0  -1  52   1511.33   1404.36    125.51 o
   2   1  52    116.38    170.36     58.53 <
   2  -1  52    115.15    126.27     51.81 <
   4  -1  52   5639.69   5376.94    269.48 o
   6   1  52   1899.60   1936.72    117.79 o
   6  -1  52   1873.82   1832.24     97.23 o
   8   1  52   2043.86   2116.73    123.36 o
   8  -1  52   2021.54   2054.96    164.95 o
  -8   2  52   2172.88   2459.82    138.21 o
  -8  -2  52   2201.02   2324.44    188.15 o
  -6   2  52   3889.30   4494.70    156.71 o
  -6  -2  52   3907.21   4427.22    285.76 o
  -4   2  52    682.70    595.88     90.93 o
  -4  -2  52    683.05    684.83    104.32 o
  -2   2  52  10168.50  10775.10    346.89 o
  -2  -2  52  10224.10  10465.80    355.45 o
   0  -2  52  25259.40  25653.10    534.16 o
   2  -2  52    867.65   1187.64    137.25 o
   4  -2  52   4139.44   3952.42    236.01 o
   6   2  52   8831.75   8338.68    342.83 o
   6  -2  52   8881.34   8644.41    263.69 o
   8   2  52   2463.54   2500.01    127.42 o
  -8   3  52   1290.02   1302.03    133.99 o
  -8  -3  52   1295.82   1164.35     88.34 o
  -6   3  52    185.69    140.78     37.06 o
  -4   3  52   1134.03   1175.27     91.62 o
  -2   3  52  15466.00  14698.40    427.41 o
  -2  -3  52  15494.70  15667.40    440.22 o
   0  -3  52   1824.06   1865.44    105.22 o
   2  -3  52   5446.37   5756.10    191.96 o
   4  -3  52   2963.79   2700.12    139.54 o
   6  -3  52   6098.52   5916.45    308.07 o
   8   3  52    225.40    212.72     56.78 o
   8  -3  52    225.99    219.05     49.27 o
  -8   4  52   1045.93   1103.10    116.42 o
  -8  -4  52   1047.61   1080.60    111.70 o
  -4   4  52   1906.07   1720.04    112.95 o
  -4  -4  52   1899.91   1727.68    121.69 o
  -2   4  52   1664.24   1682.99    155.50 o
  -2  -4  52   1694.47   2013.34    171.95 o
   0  -4  52   9132.12  10173.40    374.74 o
   2  -4  52   3419.29   3375.84    220.38 o
   4  -4  52   1735.12   1912.22    100.56 o
   6  -4  52    834.67    785.15    115.94 o
   8   4  52     99.74     77.20     35.10 <
   8  -4  52     99.76    195.46     40.71 o
  -8   5  52    204.74    147.73     36.94 o
  -8  -5  52    205.53    128.84     42.18 o
  -6  -5  52   1220.01    849.26     85.76 o
  -4  -5  52   5008.35   4803.59    186.30 o
  -2  -5  52   5927.73   6159.29    172.33 o
   0  -5  52   9662.53  10075.50    399.41 o
   2  -5  52   1309.66   1350.05     84.92 o
   4  -5  52    656.27    415.63     92.47 o
   6  -5  52   2670.20   2601.63    110.59 o
   8   5  52    755.85    953.17     92.10 o
   8  -5  52    749.17    886.41     98.53 o
  -6  -6  52    406.14    310.17     44.08 o
  -4  -6  52    904.97    856.74     67.77 o
  -2  -6  52    675.69    613.29     58.11 o
   0  -6  52   2950.25   3145.66    150.82 o
   2  -6  52   2338.48   2190.71    125.39 o
   4  -6  52    884.21    818.80     85.45 o
   6  -6  52   1463.65   1436.48     74.88 o
  -4  -7  52    397.85    333.32     44.95 o
  -2  -7  52    988.48    844.73     61.75 o
   0  -7  52    546.65    464.83     56.67 o
   2  -7  52     68.79     81.29     28.46 <
   4  -7  52    240.71    187.93     36.86 o
  -2  -8  52    498.30    488.27     48.58 o
   0  -8  52    328.82    307.77     35.54 o
   2  -8  52    683.00    741.26     52.80 o
  -9   0  53     43.04     15.62     31.93 <
  -7   0  53     76.66     76.82     37.25 <
  -5   0  53     14.40     29.43     44.05 <
  -3   0  53     93.49     55.17     30.69 <
  -1   0  53      2.47      7.11     20.39 <
   1   0  53      8.75    -10.83     31.69 <
   3   0  53     85.14     32.59     30.01 <
   5   0  53    507.88    466.16     86.17 o
   7   0  53     90.27     52.22     30.16 <
   9   0  53    233.37    259.57     65.70 o
  -9   1  53     78.24    -17.81     33.69 <
  -9  -1  53     78.05     -5.53     32.06 <
  -7   1  53    331.14    337.32     62.12 o
  -7  -1  53    331.24    396.67     64.07 o
  -5   1  53     47.16     42.21     46.50 <
  -5  -1  53     47.03     28.53     35.99 <
  -3   1  53     37.99     53.56     25.45 <
  -3  -1  53     37.87     10.54     20.65 <
  -1   1  53     13.50     24.92     22.45 <
  -1  -1  53     13.68     11.91     43.81 <
   1   1  53    102.33     80.40     37.33 <
   1  -1  53    102.65     70.18     31.14 <
   3   1  53      8.59     17.73     33.75 <
   3  -1  53      8.69      9.59     28.66 <
   5  -1  53    207.96    152.85     63.57 <
   7   1  53     85.26     69.63     34.17 <
   7  -1  53     85.16     77.56     36.52 <
   9   1  53     79.59     70.84     27.58 <
   9  -1  53     79.45     59.54     32.30 <
  -9   2  53    324.18    303.19     83.49 o
  -9  -2  53    326.07    381.04     70.61 o
  -7   2  53     37.43     28.51     34.59 <
  -7  -2  53     36.88     43.52     25.19 <
  -5   2  53     45.70     74.59     36.67 <
  -3   2  53     21.99     30.27     20.97 <
  -3  -2  53     22.56     38.30     29.87 <
  -1   2  53    267.47    281.16     58.62 o
  -1  -2  53    267.32    271.33     61.09 o
   1  -2  53    216.45    130.75     51.37 <
   3  -2  53      9.34     71.66     39.49 <
   5  -2  53    576.11    566.88     97.18 o
   7   2  53    414.29    348.69     54.82 o
   7  -2  53    415.34    498.99     88.36 o
   9   2  53    420.51    380.64     65.05 o
   9  -2  53    420.60    300.08     65.34 o
  -9   3  53    267.44    257.62     55.82 o
  -9  -3  53    266.98    352.67     63.36 o
  -5   3  53     90.24    133.72     31.24 o
  -5  -3  53     90.22     99.90     62.70 <
  -3   3  53     60.13     85.97     41.68 <
  -3  -3  53     59.72    119.89     45.87 <
  -1   3  53     35.01     33.43     34.41 <
  -1  -3  53     34.47     52.93     28.43 <
   1  -3  53    493.77    314.97     47.92 o
   3  -3  53    875.12    902.16     77.64 o
   5  -3  53     17.46     20.34     25.79 <
   7   3  53    148.42    184.31     55.22 o
   7  -3  53    148.55    218.21     56.25 o
   9  -3  53     16.05      2.13     22.31 <
  -7  -4  53     18.30      9.33     39.33 <
  -5   4  53    169.41    177.03     64.54 <
  -5  -4  53    169.49    163.62     72.89 <
  -3   4  53    256.70    283.71     75.16 o
  -3  -4  53    256.74    238.16     64.83 o
  -1  -4  53    146.63    138.84     53.69 <
   1  -4  53    211.66    179.78     57.80 o
   3  -4  53    144.51    198.12     71.55 <
   5  -4  53     28.13     96.92     38.75 <
   7  -4  53    365.15    462.92     59.41 o
  -7  -5  53     24.72    -26.21     32.96 <
  -5  -5  53     54.03     91.05     37.62 <
  -3   5  53     48.70     33.80     37.15 <
  -3  -5  53     48.06     65.47     18.89 o
  -1  -5  53     14.93     47.39     33.17 <
   1  -5  53     23.28     -5.14     19.65 <
   3  -5  53    177.30    147.85     45.13 o
   5  -5  53     12.75     29.80     36.30 <
   7  -5  53     70.32     94.52     44.50 <
  -7  -6  53      7.56    -28.50     35.43 <
  -5  -6  53     15.35     -0.58     32.59 <
  -3  -6  53    105.76     55.67     21.87 <
  -1  -6  53    257.35    258.97     45.58 o
   1  -6  53    166.44    148.43     42.89 o
   3  -6  53    550.28    551.58    101.98 o
   5  -6  53    512.11    472.88     50.21 o
  -5  -7  53     20.40     21.37     27.61 <
  -3  -7  53     76.67     83.99     24.21 o
  -1  -7  53     79.29     61.07     20.44 <
   1  -7  53     16.09     32.09     22.87 <
   3  -7  53    274.98    232.60     46.87 o
   5  -7  53    130.96    142.58     33.35 o
  -3  -8  53    114.92    191.11     43.08 o
  -1  -8  53    479.18    517.04     43.81 o
   1  -8  53     99.04    183.40     36.20 o
   3  -8  53    331.67    268.51     39.99 o
 -10   0  54    391.47    263.13     62.49 o
  -8   0  54     74.16    100.30     35.60 <
  -6   0  54   8998.37   9926.66    209.79 o
  -4   0  54   1197.97   1183.83     98.02 o
  -2   0  54   4630.45   4597.86    162.03 o
   0   0  54    247.51    289.24     58.14 o
   2   0  54    574.98    784.60    111.47 o
   4   0  54   6051.02   5817.32    279.24 o
   6   0  54  32261.80  31816.00    402.92 o
   8   0  54   2126.00   1972.16    118.00 o
 -10   1  54    940.10    820.73     89.97 o
 -10  -1  54    943.63    838.40     90.87 o
  -8   1  54   3237.68   2997.21    155.63 o
  -8  -1  54   3254.94   3143.32    158.22 o
  -6   1  54    988.15    696.65     80.43 o
  -6  -1  54   1000.41    687.80     78.53 o
  -4   1  54   3275.81   3035.52    147.82 o
  -4  -1  54   3282.39   3056.72    152.96 o
  -2   1  54   2242.66   2417.21    120.38 o
  -2  -1  54   2245.77   2387.62    122.72 o
   0   1  54    221.56    188.29     52.74 o
   0  -1  54    222.42    144.95     51.11 <
   2   1  54   4470.14   4779.16    229.91 o
   2  -1  54   4483.72   4679.80    242.45 o
   4  -1  54   7458.83   7045.67    315.19 o
   6   1  54  16281.00  15941.10    348.15 o
   6  -1  54  16261.40  16019.90    285.73 o
   8   1  54  10403.40  10500.20    262.49 o
   8  -1  54  10404.40   9933.76    351.34 o
  -8   2  54   3189.57   2727.57    142.76 o
  -8  -2  54   3147.84   2908.22    207.32 o
  -6   2  54    330.48    383.87     61.05 o
  -6  -2  54    327.54    492.13    103.94 o
  -4   2  54   8005.09   7696.51    327.73 o
  -4  -2  54   8013.06   8335.71    349.62 o
  -2   2  54   1987.36   1964.43    155.77 o
  -2  -2  54   1998.65   2255.24    173.13 o
   0  -2  54    755.58    825.39    107.34 o
   2  -2  54   8761.73   8982.34    335.46 o
   4  -2  54  13175.80  13073.40    433.90 o
   6   2  54    838.56    895.49    118.82 o
   6  -2  54    828.75    804.60     87.78 o
   8   2  54   2170.08   1954.70    110.57 o
  -8   3  54   2048.72   1748.95    156.55 o
  -8  -3  54   2062.25   1583.42    138.82 o
  -4   3  54  10384.50  10825.40    280.66 o
  -2   3  54    903.66   1130.74    122.42 o
   0  -3  54   3379.67   3660.71    209.98 o
   2  -3  54     95.85    184.91     57.54 o
   4  -3  54   7380.25   7513.94    338.91 o
   6  -3  54    522.11    435.69     89.98 o
   8   3  54    356.12    373.08     74.68 o
   8  -3  54    349.92    235.18     45.14 o
  -8   4  54   1487.55   1609.75    139.10 o
  -8  -4  54   1478.72   1445.89    128.40 o
  -4   4  54    945.24    784.97     81.27 o
  -4  -4  54    959.73    843.59    112.44 o
  -2   4  54   4973.30   4884.85    262.18 o
  -2  -4  54   5000.10   5013.89    268.74 o
   0  -4  54  10495.60  10498.90    387.36 o
   2  -4  54    664.94    567.47    107.76 o
   4  -4  54    140.02    125.34     30.35 o
   6  -4  54    426.07    539.59     69.76 o
   8   4  54   1136.43   1146.65    113.15 o
   8  -4  54   1136.06   1165.12     81.98 o
  -8   5  54    706.78    638.84     77.62 o
  -8  -5  54    721.31    647.75     76.93 o
  -6  -5  54   1670.62   1674.59    112.60 o
  -4  -5  54   4056.70   4233.85    175.96 o
  -2   5  54   8584.40   9061.70    369.55 o
  -2  -5  54   8520.21   8660.98    181.21 o
   0  -5  54  12335.30  13177.20    251.94 o
   2  -5  54   7261.83   7352.35    193.31 o
   4  -5  54   2696.33   2269.51    195.74 o
   6  -5  54    293.26    444.34     53.47 o
  -6  -6  54    909.26    741.46     69.96 o
  -4  -6  54   1271.87   1161.99     65.46 o
  -2  -6  54   2655.45   2582.79    110.91 o
   0  -6  54   3961.33   3952.38    137.06 o
   2  -6  54   1366.31   1184.80     76.20 o
   4  -6  54   1473.78   1618.20    114.94 o
   6  -6  54   1481.80   1416.58     87.90 o
  -4  -7  54    837.10    689.35     63.91 o
  -2  -7  54    208.46    241.26     38.55 o
   0  -7  54   1237.24    944.72     77.34 o
   2  -7  54   1926.22   1936.09     91.65 o
   4  -7  54    280.47    272.39     41.81 o
  -2  -8  54     43.78     64.04     22.10 <
   0  -8  54    297.81    316.54     35.33 o
   2  -8  54    121.93    187.12     28.64 o
  -9   0  55     31.57     77.53     36.17 <
  -7   0  55     59.15     26.71     48.10 <
  -5   0  55     23.38      0.97     32.06 <
  -3   0  55      1.14     -2.63     26.27 <
  -1   0  55      0.92    -27.19     32.77 <
   1   0  55      0.03    -26.05     31.77 <
   3   0  55     23.49     65.39     29.48 <
   5   0  55    682.46    636.90    102.72 o
   7   0  55      9.01      1.53     25.13 <
   9   0  55     57.61    -17.04     31.82 <
  -9   1  55     50.83     39.57     41.13 <
  -9  -1  55     50.69     -8.85     44.52 <
  -7   1  55    555.05    504.08     71.74 o
  -7  -1  55    557.20    502.26     63.86 o
  -5   1  55     24.00     51.82     35.88 <
  -5  -1  55     24.03     58.72     30.32 <
  -3   1  55    350.06    303.33     46.76 o
  -3  -1  55    350.55    353.12     49.84 o
  -1   1  55     25.93     30.61     22.34 <
  -1  -1  55     26.15     62.07     48.61 <
   1   1  55    348.27    296.85     65.70 o
   1  -1  55    346.67    275.30     62.78 o
   3   1  55     19.86     27.66     27.19 <
   3  -1  55     19.83    -30.90     31.46 <
   5  -1  55    146.57    183.01     65.89 <
   7   1  55    406.11    342.56     56.09 o
   7  -1  55    405.90    375.28     58.60 o
   9   1  55    342.57    388.58     64.41 o
   9  -1  55    342.02    361.00     57.93 o
  -9   2  55    234.64    223.75     59.59 o
  -9  -2  55    234.51    284.79     64.49 o
  -7   2  55    101.55    122.69     37.51 o
  -7  -2  55    100.89    169.97     73.95 <
  -5   2  55    228.70    218.79     57.69 o
  -3   2  55    249.86    293.06     51.90 o
  -3  -2  55    249.49    210.81     54.59 o
  -1   2  55    352.19    418.46     74.90 o
  -1  -2  55    353.21    317.43     71.45 o
   1  -2  55    127.03     80.62     29.19 <
   3  -2  55    183.99    133.02     51.35 <
   5   2  55     31.65     39.54     42.94 <
   5  -2  55     31.49     72.03     30.93 <
   7   2  55     20.38    -10.77     38.38 <
   7  -2  55     20.67     -7.03     41.52 <
   9  -2  55    247.26    149.17     49.56 o
  -9   3  55    214.05    305.49     64.62 o
  -9  -3  55    215.00    298.14     59.09 o
  -5   3  55    133.69    126.40     44.52 <
  -5  -3  55    133.74     94.05     45.00 <
  -3   3  55    372.28    326.05     67.97 o
  -1   3  55     60.13     73.88     37.25 <
  -1  -3  55     60.79     84.47     37.89 <
   1  -3  55    501.27    588.88     86.17 o
   3  -3  55    292.08    352.19     75.93 o
   5  -3  55     96.09     47.13     31.19 <
   7   3  55    324.77    366.82     76.87 o
   7  -3  55    323.69    458.39     87.23 o
   9  -3  55     65.10     51.51     26.69 <
  -7  -4  55     48.93     14.91     41.86 <
  -5  -4  55     76.06    -41.55     62.20 <
  -3   4  55     80.63    157.14     59.13 <
  -3  -4  55     80.09     94.75     46.37 <
  -1   4  55    306.46    404.68     75.43 o
  -1  -4  55    304.75    308.43     75.33 o
   1  -4  55    852.50    773.74    108.68 o
   3  -4  55    887.34    968.56     71.76 o
   5  -4  55     47.95     96.05     37.54 <
   7  -4  55     26.21     53.98     27.82 <
  -7  -5  55     44.73     51.40     35.99 <
  -5  -5  55      5.77     43.57     38.12 <
  -3   5  55    133.85    152.44     56.57 <
  -3  -5  55    134.62     90.47     23.69 o
  -1  -5  55    340.67    362.59     45.08 o
   1  -5  55    182.38    155.97     25.50 o
   3  -5  55    532.53    397.04     80.38 o
   5  -5  55    184.38    251.19     74.63 o
   7  -5  55    233.12    226.48     40.47 o
  -7  -6  55     22.23     50.11     27.98 <
  -5  -6  55     22.61    -19.79     23.21 <
  -3  -6  55     49.11     66.81     26.53 <
  -1  -6  55    455.83    449.52     61.07 o
   1  -6  55    469.71    489.15     51.40 o
   3  -6  55      8.43    -31.48     56.90 <
   5  -6  55    347.23    295.08     52.16 o
  -5  -7  55      3.75     -2.03     22.84 <
  -3  -7  55    159.81    166.76     28.61 o
  -1  -7  55    283.69    264.50     36.59 o
   1  -7  55    100.94     92.66     23.53 o
   3  -7  55      4.31    -15.94     29.74 <
   5  -7  55    119.15    111.12     26.24 o
  -3  -8  55    445.75    444.03     58.48 o
  -1  -8  55    298.06    265.00     31.93 o
   1  -8  55    150.79    179.36     34.62 o
  -8   0  56   2010.17   1965.98    126.48 o
  -6   0  56   1329.13   1404.21    102.43 o
  -4   0  56   2558.03   2491.49    141.77 o
  -2   0  56   2274.10   2353.17    120.11 o
   0   0  56   3230.74   2941.50    183.01 o
   2   0  56    501.27    518.78     86.52 o
   4   0  56  15303.60  15270.10    461.51 o
   6   0  56  26907.30  26788.00    372.13 o
   8   0  56    167.75     96.85     31.68 o
  -8   1  56   1413.30   1552.41    116.60 o
  -8  -1  56   1398.41   1530.27    111.30 o
  -6   1  56   1357.19   1394.82    120.52 o
  -6  -1  56   1362.97   1365.62    169.82 o
  -4   1  56   3869.22   3726.60    168.35 o
  -4  -1  56   3893.26   3964.87    176.44 o
  -2   1  56   2789.37   2701.49    129.58 o
  -2  -1  56   2763.81   2650.67    128.05 o
   0   1  56   5944.16   6551.55    270.08 o
   0  -1  56   5977.53   6319.19    274.35 o
   2   1  56   2218.17   2591.75    174.85 o
   2  -1  56   2226.49   2268.61    172.29 o
   4  -1  56  15820.80  15904.40    479.16 o
   6   1  56   6951.42   6604.11    225.79 o
   6  -1  56   6931.21   6944.49    190.72 o
   8   1  56   3728.36   3678.66    155.07 o
   8  -1  56   3703.29   3587.79    152.46 o
  -8   2  56    896.22    833.10     80.51 o
  -8  -2  56    910.74    903.74    114.96 o
  -6   2  56   2688.57   2412.99    139.71 o
  -6  -2  56   2694.58   2341.56    192.90 o
  -4   2  56   4121.58   3598.31    226.67 o
  -4  -2  56   4118.22   3703.19    239.26 o
  -2   2  56   9072.45   9127.25    332.09 o
  -2  -2  56   9062.56   8906.73    343.19 o
   0  -2  56  16267.00  16789.10    454.40 o
   2  -2  56   5705.44   5742.51    277.87 o
   4  -2  56  11423.90  11558.10    417.06 o
   6   2  56   5621.21   5482.81    204.26 o
   6  -2  56   5588.45   5374.24    300.25 o
   8   2  56   2212.59   2344.55    119.28 o
  -8   3  56   2244.83   2189.62    172.39 o
  -8  -3  56   2237.58   2268.31    159.51 o
  -4   3  56  25863.40  26186.60    624.36 o
  -2   3  56   5133.44   5356.50    266.04 o
   0  -3  56   1551.13   1596.00    144.43 o
   2  -3  56   1650.27   1683.19    156.65 o
   4  -3  56   1580.47   1304.77     87.54 o
   6  -3  56   1797.63   1804.10    179.27 o
   8   3  56    720.99    770.19     96.30 o
   8  -3  56    729.95    410.43     80.14 o
  -8   4  56   1220.96   1260.29    121.66 o
  -8  -4  56   1237.39   1189.81    115.28 o
  -4   4  56   3056.44   2958.83    151.51 o
  -4  -4  56   3060.73   2724.59    212.42 o
  -2   4  56   9129.87   9164.02    363.60 o
  -2  -4  56   9050.09   8422.29    353.37 o
   0  -4  56   6952.22   7295.20    321.96 o
   2  -4  56   1732.65   1884.25    170.56 o
   4  -4  56   2932.63   2877.68    126.65 o
   6  -4  56    884.99    944.50     89.94 o
   8   4  56     39.35    138.23     46.11 <
   8  -4  56     41.13    135.62     35.70 o
  -6  -5  56   6355.10   5480.20    196.02 o
  -4  -5  56   4855.73   4171.48    260.25 o
  -2   5  56  17958.50  18722.10    533.53 o
  -2  -5  56  17988.40  18892.20    268.27 o
   0  -5  56    556.43    545.48     54.22 o
   2  -5  56   8241.12   9184.14    217.60 o
   4  -5  56   4427.30   4368.14    273.84 o
   6  -5  56    817.95    621.70     53.93 o
  -6  -6  56    141.15    165.82     33.56 o
  -4  -6  56    352.90    375.09     39.48 o
  -2  -6  56   1519.38   1527.98     86.15 o
   0  -6  56   2234.54   2363.94    128.03 o
   2  -6  56   3598.58   3466.56    124.61 o
   4  -6  56   1676.27   1466.37    109.57 o
   6  -6  56    216.85    194.43     36.49 o
  -4  -7  56   1286.96   1134.96     79.50 o
  -2  -7  56   1111.86    974.13     67.00 o
   0  -7  56    496.60    557.46     59.86 o
   2  -7  56   2761.13   2707.87    136.12 o
   4  -7  56   1332.56   1279.44     70.30 o
  -2  -8  56   1055.27   1106.33     67.63 o
   0  -8  56   2573.36   2715.65     93.17 o
   2  -8  56     61.24     57.99     18.05 o
  -9   0  57    119.73    119.28     38.47 o
  -7   0  57    131.59    126.08     41.33 o
  -5   0  57    199.43    196.72     49.34 o
  -3   0  57      1.12     -0.92     24.45 <
  -1   0  57      8.72      9.25     37.91 <
   1   0  57     21.86     26.37     29.98 <
   3   0  57      3.97     29.03     39.81 <
   5   0  57    191.47    254.41     71.13 o
   7   0  57     36.74     25.11     24.13 <
   9   0  57    991.91   1062.03    105.27 o
  -9   1  57      7.77     90.97     36.88 <
  -9  -1  57      7.84     78.93     41.76 <
  -7   1  57    139.23     62.94     37.49 <
  -7  -1  57    140.72    114.89     33.93 o
  -5   1  57    129.92     77.06     52.22 <
  -5  -1  57    131.11    105.04     46.24 <
  -3   1  57     68.73     66.31     30.95 <
  -3  -1  57     68.85     85.49     33.25 <
  -1   1  57     23.79      7.06     18.47 <
  -1  -1  57     23.89     -0.61     44.71 <
   1   1  57      9.42     34.80     34.88 <
   1  -1  57      9.52     13.36     35.70 <
   3  -1  57     83.11     86.94     29.30 <
   5   1  57    105.02    142.21     43.15 o
   5  -1  57    104.66    118.16     37.01 o
   7   1  57     26.56     11.70     24.47 <
   7  -1  57     26.63     75.90     33.43 <
   9   1  57      6.49     82.14     36.01 <
  -9   2  57    212.57    221.80     55.33 o
  -9  -2  57    212.22    288.48     63.04 o
  -7   2  57    294.59    194.32     43.36 o
  -7  -2  57    293.80    323.75     79.17 o
  -5   2  57    162.22    172.48     31.80 o
  -5  -2  57    160.97    224.06     48.05 o
  -3   2  57    294.64    298.93     67.78 o
  -3  -2  57    293.69    296.56     65.36 o
  -1   2  57      8.88     54.35     36.91 <
  -1  -2  57      8.84    -23.71     33.88 <
   1  -2  57    345.81    368.90     68.68 o
   3  -2  57     66.48     60.94     30.35 <
   5   2  57     63.90    -15.70     40.60 <
   5  -2  57     63.11     25.08     32.22 <
   7   2  57    158.65    178.83     37.94 o
   7  -2  57    158.45    126.88     60.86 <
   9  -2  57    234.33    187.42     54.80 o
  -9   3  57    179.01    185.10     52.24 o
  -5   3  57    105.70    133.33     35.59 o
  -5  -3  57    105.58     64.02     37.75 <
  -3   3  57     27.73      9.83     31.64 <
  -1   3  57    334.70    292.10     59.20 o
  -1  -3  57    336.41    252.03     64.84 o
   1  -3  57    459.20    471.22     80.59 o
   3  -3  57    523.62    563.11     93.23 o
   5  -3  57     17.11     -4.53     32.85 <
   7   3  57      2.54    103.90     45.87 <
   7  -3  57      2.45     14.54     36.07 <
  -7  -4  57     31.24     -0.11     38.94 <
  -5  -4  57    171.95     90.28     36.49 <
  -3   4  57     37.85     51.85     43.05 <
  -3  -4  57     38.18     30.80     28.40 <
  -1   4  57    155.18    241.41     68.16 o
  -1  -4  57    155.09     78.46     29.01 <
   1  -4  57    539.04    443.12     83.17 o
   3  -4  57    304.51    359.23     45.60 o
   5  -4  57    184.95    233.84     47.29 o
   7   4  57    323.63    337.63     63.86 o
   7  -4  57    323.83    335.63     53.80 o
  -7  -5  57      6.15      8.17     30.19 <
  -5  -5  57     57.68     11.75     33.62 <
  -3  -5  57    165.80    162.70     32.75 o
  -1   5  57     46.42     32.48     27.82 <
  -1  -5  57     46.60     80.62     28.95 <
   1  -5  57    229.26    241.92     32.72 o
   3  -5  57    648.96    785.84    120.37 o
   5  -5  57    185.48    162.94     36.80 o
   7   5  57     90.06     39.44     28.77 <
   7  -5  57     89.48     50.26     19.15 <
  -5  -6  57    352.67    403.80     56.20 o
  -3  -6  57     31.23     43.71     31.90 <
  -1  -6  57    747.78    765.31     73.93 o
   1  -6  57    281.08    286.43     41.13 o
   3  -6  57    278.29    200.35     43.02 o
   5  -6  57    350.71    296.89     45.92 o
  -5  -7  57     72.66     39.20     14.96 <
  -3  -7  57    273.37    259.84     32.27 o
  -1  -7  57    294.98    339.90     36.09 o
   1  -7  57     85.90    102.09     29.82 o
   3  -7  57     94.65     74.61     30.14 <
   5  -7  57    155.96    144.42     28.24 o
  -1  -8  57     57.99     22.47     14.78 <
   1  -8  57     56.43    104.11     33.33 o
  -8   0  58    337.00    282.59     51.64 o
  -6   0  58    777.80   1351.31     83.50 o
  -4   0  58   6751.72   6498.57    221.95 o
  -2   0  58   1472.05   1096.95     83.85 o
   0   0  58   3357.98   3198.00    201.51 o
   2   0  58     66.03     74.76     45.53 <
   4   0  58    209.40    167.16     69.76 <
   6   0  58    991.29    859.91     67.42 o
   8   0  58    502.26    595.83     62.76 o
  -8   1  58   1963.50   1985.27    123.80 o
  -8  -1  58   1982.55   2131.57    129.25 o
  -6   1  58   1546.15   1571.97    118.94 o
  -6  -1  58   1545.32   1496.87    169.71 o
  -4   1  58   3254.04   2924.91    155.90 o
  -4  -1  58   3303.18   3098.22    165.71 o
  -2   1  58   4285.83   4275.40    166.51 o
  -2  -1  58   4315.87   4407.82    169.65 o
   0   1  58   1996.98   2257.73    167.02 o
   0  -1  58   1995.89   1970.38    159.94 o
   2   1  58   2463.19   2460.55    172.39 o
   2  -1  58   2514.55   2532.72    187.33 o
   4  -1  58  20115.00  19729.60    539.86 o
   6   1  58   5849.49   5799.03    211.86 o
   6  -1  58   5902.01   5765.93    212.23 o
   8   1  58    267.92    373.84     53.58 o
   8  -1  58    270.21    351.31     50.52 o
  -8   2  58   1040.91    935.37     82.06 o
  -8  -2  58   1021.44    963.65    119.06 o
  -6   2  58   7214.10   6503.18    336.74 o
  -6  -2  58   7196.86   6998.96    346.97 o
  -4   2  58   4112.78   3829.28    248.30 o
  -4  -2  58   4149.19   3798.25    249.66 o
  -2   2  58   7414.86   7727.48    313.12 o
  -2  -2  58   7409.61   7506.56    323.48 o
   0  -2  58   6397.71   6345.17    288.64 o
   2  -2  58   2960.41   3189.76    213.57 o
   4  -2  58  21217.20  21391.50    574.89 o
   6   2  58   7160.04   7243.64    236.76 o
   6  -2  58   7150.18   7178.70    346.70 o
   8   2  58   1671.11   1653.66    144.39 o
  -8   3  58   1213.88   1279.04    130.21 o
  -8  -3  58   1221.19   1186.36    113.08 o
  -4   3  58  14999.80  14874.20    474.93 o
  -4  -3  58  14970.40  15256.20    503.72 o
  -2   3  58  21989.40  22493.50    550.21 o
   0  -3  58    281.27    281.50     70.18 o
   2  -3  58   7845.72   8192.29    346.14 o
   4  -3  58   4935.40   4704.23    161.88 o
   6  -3  58    156.88    246.09     71.51 o
   8   3  58   1954.48   2167.71    157.91 o
   8  -3  58   1952.70   2281.59    168.50 o
  -8   4  58   2909.60   2412.04    159.70 o
  -8  -4  58   2952.27   2477.88    156.80 o
  -4   4  58   5354.94   5496.29    207.16 o
  -4  -4  58   5303.45   5377.65    304.21 o
  -2   4  58   1451.99   1473.27    147.60 o
  -2  -4  58   1449.65   1500.07    156.85 o
   0  -4  58   1871.82   1860.60    164.02 o
   2  -4  58    734.71    735.48     58.97 o
   4  -4  58   1250.85    999.25     95.32 o
   6  -4  58   6001.48   5386.01    199.88 o
   8   4  58    174.21    140.75     39.75 o
   8  -4  58    168.72    121.61     29.31 o
  -6  -5  58    588.94    509.49     66.35 o
  -4  -5  58   1652.05   1401.99    154.50 o
  -2   5  58   2474.03   2653.65    205.09 o
  -2  -5  58   2431.01   2449.88    113.07 o
   0  -5  58   4675.55   4629.39    151.31 o
   2  -5  58   6447.10   6587.48    219.25 o
   4  -5  58    579.04    472.73     96.63 o
   6  -5  58   1210.72   1355.19     77.09 o
  -6  -6  58   1890.62   1750.92     96.31 o
  -4  -6  58   1281.40   1217.22     65.54 o
  -2  -6  58   1218.20   1007.84     69.84 o
   0  -6  58   7708.96   8183.68    236.23 o
   2  -6  58    404.68    347.08     42.37 o
   4  -6  58   1731.10   1464.47    107.17 o
   6  -6  58   1138.74   1115.83     73.97 o
  -4  -7  58    171.73    140.51     33.97 o
  -2  -7  58   2198.37   2324.94     96.71 o
   0  -7  58    972.19   1062.13     78.78 o
   2  -7  58   3541.94   3582.36    121.36 o
   4  -7  58   1516.87   1482.06     72.95 o
  -2  -8  58    997.93   1129.12     67.23 o
   0  -8  58    314.60    310.27     32.33 o
   2  -8  58    320.48    291.00     49.17 o
  -9   0  59     30.24     64.99     40.86 <
  -7   0  59    158.32    153.54     44.52 o
  -5   0  59    115.24     96.92     42.99 <
  -3   0  59     41.29     -7.56     28.61 <
  -1   0  59     11.27     25.74     37.15 <
   1   0  59     30.02     72.66     42.57 <
   3   0  59     94.66    150.40     57.62 <
   5   0  59     69.19     12.49     26.29 <
   7   0  59     21.07     37.44     22.45 <
  -9   1  59    164.76     64.34     27.80 <
  -9  -1  59    164.45    220.44     55.19 o
  -7   1  59    548.22    440.74     63.67 o
  -7  -1  59    545.97    554.58     70.29 o
  -5   1  59    564.97    653.09     63.94 o
  -5  -1  59    565.65    602.22     60.10 o
  -3   1  59    129.92    103.96     37.01 <
  -3  -1  59    129.42    147.98     45.21 o
  -1   1  59     41.04    -31.19     54.48 <
  -1  -1  59     41.10    -34.12     35.57 <
   1   1  59     91.04     27.79     28.35 <
   1  -1  59     91.63     52.98     34.51 <
   3  -1  59    103.51     31.27     35.30 <
   5   1  59    384.27    407.01     58.67 o
   5  -1  59    382.94    378.16     45.55 o
   7   1  59     33.61     42.79     26.06 <
   7  -1  59     33.76     27.51     26.08 <
  -9   2  59    222.77    240.21     57.17 o
  -9  -2  59    223.35    265.98     55.27 o
  -7   2  59     27.45     48.16     36.12 <
  -7  -2  59     27.59    -39.81     52.08 <
  -5   2  59    160.79    194.27     42.02 o
  -5  -2  59    160.78    144.43     38.49 o
  -3   2  59    160.51    160.39     52.58 o
  -3  -2  59    160.54    182.80     63.04 <
  -1   2  59    137.17    114.97     37.12 o
  -1  -2  59    137.28    185.04     64.49 <
   1  -2  59     55.96     66.89     29.90 <
   3  -2  59     86.66     84.46     47.53 <
   5  -2  59    231.46    281.15     51.37 o
   7   2  59    105.06    191.84     40.65 o
   9  -2  59    200.84    121.45     27.37 o
  -9   3  59    114.54    126.43     44.60 <
  -5  -3  59     76.96     83.33     56.77 <
  -3   3  59     71.55    106.09     59.04 <
  -1   3  59     91.06    147.90     49.95 <
  -1  -3  59     90.14    151.51     48.58 o
   1  -3  59    142.84    112.62     42.36 <
   3  -3  59    216.76    265.34     69.08 o
   5  -3  59    122.54    144.37     34.85 o
   7   3  59     41.69    -23.53     36.78 <
   7  -3  59     41.48     26.42     32.93 <
  -7  -4  59     39.57     56.80     34.38 <
  -5  -4  59     65.33     78.27     35.28 <
  -3   4  59    568.92    453.03     85.91 o
  -3  -4  59    569.24    581.07     55.69 o
  -1   4  59      5.66     55.48     48.63 <
  -1  -4  59      5.55     73.66     30.27 <
   1  -4  59    137.89    194.79     61.80 o
   3  -4  59    165.74    238.99     40.52 o
   5  -4  59     67.68     24.68     28.56 <
   7   4  59      9.55     23.53     36.12 <
   7  -4  59      9.45    -29.64     27.08 <
  -7  -5  59     64.99     17.84     27.58 <
  -5  -5  59     60.81     82.94     41.49 <
  -3  -5  59     60.58     24.11     25.74 <
  -1   5  59    304.80    320.19     71.18 o
  -1  -5  59    304.53    268.66     41.97 o
   1  -5  59     67.78     99.85     24.74 o
   3  -5  59    726.68    750.74    114.39 o
   5  -5  59    311.03    256.96     49.53 o
   7   5  59     23.07    -23.97     21.87 <
   7  -5  59     22.90     -5.03     24.61 <
  -5  -6  59    234.27    189.42     36.17 o
  -3  -6  59     33.59     60.36     33.12 <
  -1  -6  59    134.93    111.83     30.61 o
   1  -6  59     18.95     15.65     25.71 <
   3  -6  59     84.45     45.21     34.72 <
   5  -6  59    172.09    151.38     37.09 o
  -3  -7  59     66.69    112.23     23.10 o
  -1  -7  59    344.91    386.72     36.57 o
   1  -7  59    175.01    228.76     35.72 o
   3  -7  59    165.13    176.59     33.72 o
  -1  -8  59     20.38    -20.57     20.18 <
   1  -8  59      8.47      5.37     16.49 <
  -8   0  60     53.82     58.59     31.80 <
  -6   0  60      5.08     42.84     37.12 <
  -4   0  60   7124.96   6568.43    229.65 o
  -2   0  60    719.89    605.25     66.40 o
   0   0  60   1847.52   1847.24    152.42 o
   2   0  60   1448.70   1361.02    135.71 o
   4   0  60  19772.50  19097.70    533.20 o
   6   0  60     60.83    285.99     63.67 o
   8   0  60     92.18    180.14     38.57 o
  -8   1  60   2608.95   2432.22    131.91 o
  -8  -1  60   2630.30   2388.65    132.97 o
  -6   1  60   1987.28   2332.08    206.65 o
  -6  -1  60   1965.93   2100.35    204.62 o
  -4   1  60   6653.70   6759.08    231.05 o
  -4  -1  60   6593.85   6164.56    226.74 o
  -2   1  60   3001.57   3175.34    149.45 o
  -2  -1  60   3017.39   3173.84    150.45 o
   0   1  60   1277.53   1337.30    132.54 o
   0  -1  60   1254.53   1175.36    126.98 o
   2   1  60   9160.42   9191.82    337.94 o
   2  -1  60   9111.84   8951.79    350.65 o
   4  -1  60   9899.71  10442.20    397.29 o
   6   1  60   2241.40   2398.58    139.62 o
   6  -1  60   2240.44   2204.42    132.37 o
   8   1  60    420.86    342.46     48.97 o
   8  -1  60    412.38    302.32     64.65 o
  -8   2  60    771.49    711.30     72.77 o
  -8  -2  60    771.59    690.48     97.12 o
  -6   2  60  15280.70  14646.10    500.72 o
  -4   2  60   1355.26   1351.35    147.21 o
  -4  -2  60   1353.12   1435.08    150.92 o
  -2   2  60   3298.43   3396.44    217.80 o
  -2  -2  60   3308.88   3833.25    240.18 o
   0  -2  60    870.96    755.69    105.15 o
   2  -2  60  10151.60  10405.60    384.80 o
   4  -2  60   1765.32   1730.16     98.05 o
   6   2  60  15375.90  15311.70    494.21 o
   6  -2  60  15392.90  14504.80    488.50 o
   8   2  60   2438.58   2228.85    165.38 o
  -8   3  60    470.62    327.81     70.95 o
  -4   3  60  13941.00  14805.60    477.21 o
  -4  -3  60  13987.80  14684.60    495.55 o
  -2   3  60    155.13    214.51     64.44 o
   0  -3  60    680.73    801.46    114.22 o
   2  -3  60    385.34    464.91     87.12 o
   4  -3  60    792.52    645.46     67.47 o
   6   3  60   1123.19   1226.47    140.35 o
   6  -3  60   1113.03   1163.44     95.83 o
   8   3  60    157.26    253.95     56.93 o
   8  -3  60    157.46    207.11     45.47 o
  -8   4  60    503.82    664.31     80.17 o
  -8  -4  60    502.11    642.41     81.89 o
  -4  -4  60    960.89    829.99    126.00 o
  -2   4  60   2396.28   2577.83    203.43 o
  -2  -4  60   2409.66   2764.91     94.35 o
   0  -4  60   6199.50   6753.16    313.01 o
   2  -4  60  10295.50  10327.70    226.36 o
   4  -4  60   2077.44   1700.82    118.09 o
   6  -4  60     20.99    -18.94     30.14 <
   8   4  60    548.53    508.52     71.53 o
   8  -4  60    539.25    528.88     69.66 o
  -6  -5  60   1455.71   1080.51     83.22 o
  -4  -5  60   3551.62   3184.20    225.69 o
  -2  -5  60   5710.53   5448.82    165.38 o
   0  -5  60    260.10    209.34     38.31 o
   2  -5  60   6113.27   6320.54    216.74 o
   4  -5  60   5405.51   5070.08    194.93 o
   6  -5  60   1459.91   1458.82     75.92 o
  -6  -6  60   1098.83   1094.73     73.47 o
  -4  -6  60    952.26    863.37     53.27 o
  -2  -6  60   1894.66   1914.79     94.26 o
   0  -6  60      8.68     27.69     32.67 <
   2  -6  60   3385.20   3419.27    155.19 o
   4  -6  60    143.45    129.11     42.95 o
   6  -6  60   1588.52   1485.29     82.84 o
  -4  -7  60    667.15    663.77     57.28 o
  -2  -7  60   1976.83   1945.83     86.59 o
   0  -7  60    774.25    701.38     53.62 o
   2  -7  60   1289.73   1194.86     69.33 o
   4  -7  60    684.59    684.53     48.85 o
   0  -8  60    575.02    684.39     55.96 o
  -9   0  61    356.04    350.10     62.73 o
  -7   0  61     34.15     22.29     25.21 <
  -5   0  61     96.05    133.15     34.70 o
  -3   0  61     12.60     29.27     30.09 <
  -1   0  61     75.78     51.24     49.00 <
   1   0  61      2.71      5.14     39.36 <
   3   0  61    463.42    428.23     83.12 o
   5   0  61    285.84    341.98     49.74 o
   7   0  61    321.84    303.64     52.08 o
  -9   1  61    152.19    170.66     54.98 o
  -9  -1  61    152.66    211.07     51.48 o
  -7   1  61    199.15    230.39     49.16 o
  -7  -1  61    197.81    228.17     45.50 o
  -5   1  61    285.66    269.95     40.60 o
  -5  -1  61    284.93    245.21     43.26 o
  -3   1  61    290.88    314.92     48.84 o
  -3  -1  61    291.97    301.17     52.43 o
  -1   1  61     20.27     -1.05     37.59 <
  -1  -1  61     19.84    -31.01     53.29 <
   1   1  61      2.66      0.21     37.83 <
   1  -1  61      2.64     -5.98     31.98 <
   3  -1  61     65.81      3.61     33.99 <
   5   1  61     77.77    109.54     46.92 <
   5  -1  61     78.28      0.74     36.01 <
   7   1  61    162.57    107.75     36.73 <
   7  -1  61    162.75    159.20     42.81 o
   9  -1  61     62.85    177.78     51.35 o
  -9   2  61     56.78    149.14     40.18 o
  -9  -2  61     57.22     84.62     32.32 <
  -7   2  61     21.02     44.76     35.70 <
  -7  -2  61     20.50     44.42     46.79 <
  -5   2  61    125.60    147.61     35.04 o
  -5  -2  61    126.33    119.97     42.36 <
  -3   2  61     23.21    -67.71     58.12 <
  -3  -2  61     23.09     29.06     38.81 <
  -1   2  61    169.23    159.49     42.63 o
  -1  -2  61    169.00    194.05     62.28 o
   1  -2  61     55.31     33.09     40.57 <
   3  -2  61    135.67    153.27     52.00 <
   5   2  61    174.53     65.81     43.07 <
   5  -2  61    175.30    164.13     41.20 o
   7   2  61     59.32     76.29     43.68 <
  -5  -3  61    108.21    120.74     47.29 <
  -3   3  61     44.83     64.04     28.21 <
  -3  -3  61     44.65    125.66     71.47 <
  -1   3  61    109.50    121.03     49.34 <
  -1  -3  61    110.17    112.05     46.55 <
   1  -3  61    196.28    224.51     63.99 o
   3  -3  61     30.54     12.22     24.37 <
   5  -3  61     77.05    120.11     41.15 <
   7   3  61     35.02    114.36     56.67 <
   7  -3  61     34.74     61.09     43.44 <
  -7  -4  61     23.53     55.14     44.84 <
  -5  -4  61    285.57    367.48     79.11 o
  -3   4  61     23.83     -1.58     29.43 <
  -3  -4  61     23.51    -23.42     26.21 <
  -1   4  61    299.12    263.71     64.36 o
  -1  -4  61    298.72    267.24     37.88 o
   1  -4  61     72.54     42.28     25.79 <
   3  -4  61    151.91    177.51     67.07 <
   5  -4  61     52.89     53.74     30.27 <
   7   4  61     15.51     21.81     27.42 <
   7  -4  61     15.95     17.86     24.55 <
  -7  -5  61      8.08     -8.48     38.23 <
  -5  -5  61    308.06    225.85     45.39 o
  -3  -5  61    310.44    280.72     38.94 o
  -1  -5  61    170.01    220.12     38.99 o
   1  -5  61    336.15    378.66     38.89 o
   3  -5  61    913.58    900.02     87.20 o
   5  -5  61     95.75     73.03     29.35 <
   7   5  61     24.50     53.45     31.14 <
   7  -5  61     24.62     -0.84     27.71 <
  -5  -6  61    282.09    271.03     43.68 o
  -3  -6  61    122.69     83.83     22.02 o
  -1  -6  61    328.42    356.62     42.99 o
   1  -6  61     20.64     40.84     24.98 <
   3  -6  61     22.42     71.50     34.12 <
   5  -6  61     92.33    100.96     25.50 o
  -3  -7  61    295.77    308.80     35.62 o
  -1  -7  61    139.32    139.05     23.29 o
   1  -7  61    164.54    210.21     36.04 o
   3  -7  61    363.23    311.33     44.50 o
  -8   0  62     66.77      5.74     29.19 <
  -6   0  62  17470.30  17942.80    316.29 o
  -4   0  62     84.67     71.20     40.21 <
  -2   0  62  19744.80  19811.20    367.92 o
   0   0  62   1787.59   1807.69    153.66 o
   2   0  62   2557.78   2811.60    210.95 o
   4   0  62   1302.90   1067.35    125.43 o
   6   0  62    444.15     73.06     35.44 <
   8   0  62    742.46    700.16     98.13 o
  -8   1  62    896.24    692.16     71.89 o
  -8  -1  62    894.80    807.85     73.52 o
  -6   1  62   3858.77   3827.41    181.06 o
  -6  -1  62   3858.36   3465.60    246.80 o
  -4   1  62  50413.50  49574.30    627.96 o
  -4  -1  62  50487.20  48840.90    632.68 o
  -2   1  62    533.00    616.06     69.75 o
  -2  -1  62    522.97    546.78     65.04 o
   0   1  62   4417.00   4407.81    239.14 o
   0  -1  62   4415.55   4208.77    244.18 o
   2   1  62   1747.97   1816.21    153.65 o
   2  -1  62   1724.73   1876.65    167.14 o
   4  -1  62   4455.68   4072.47    261.05 o
   6   1  62   3815.23   3712.58    245.11 o
   6  -1  62   3842.30   3893.65    252.68 o
   8   1  62   1762.55   1811.42    149.16 o
   8  -1  62   1756.23   1664.43    144.31 o
  -8   2  62     13.98    140.92     43.97 o
  -6   2  62   4348.68   4513.39    284.80 o
  -4   2  62   3373.43   3183.56    160.02 o
  -4  -2  62   3408.29   3335.11    164.77 o
  -2   2  62   9681.35   9648.80    364.78 o
  -2  -2  62   9673.26   9774.30    385.08 o
   0  -2  62   1681.89   1506.23    145.22 o
   2  -2  62  16731.50  17042.10    500.99 o
   4  -2  62   7508.69   7679.92    205.31 o
   6   2  62   4120.74   4188.15    258.00 o
   6  -2  62   4078.42   3909.97    250.53 o
   8   2  62     74.70    176.19     46.68 o
   8  -2  62     80.07     87.78     40.18 <
  -8   3  62   2127.45   1964.28    151.26 o
  -4   3  62   1490.20   1275.56    150.34 o
  -4  -3  62   1508.47   1443.43    167.15 o
  -2   3  62   1006.91    907.40    121.38 o
  -2  -3  62    995.54    910.56    114.74 o
   0  -3  62   3034.46   3259.59    214.90 o
   2  -3  62   1990.20   1727.44    161.78 o
   4  -3  62  11236.50  11242.40    246.82 o
   6   3  62    657.25    585.05    102.70 o
   6  -3  62    665.48    668.78    116.59 o
   8   3  62   2655.83   2643.05    164.47 o
   8  -3  62   2661.59   2847.45    176.15 o
  -8   4  62   2241.67   2078.97    139.48 o
  -8  -4  62   2216.31   1645.33    119.11 o
  -4  -4  62   5694.57   5309.05    299.88 o
  -2   4  62   2164.12   2399.95    192.71 o
  -2  -4  62   2173.85   2205.99    107.48 o
   0  -4  62    890.94   1031.88     72.27 o
   2  -4  62   4044.78   4570.26    277.03 o
   4  -4  62    626.27    624.19     76.90 o
   6  -4  62   3382.01   3140.82    149.57 o
  -6  -5  62    405.29    294.33     42.76 o
  -4  -5  62    522.56    324.20     80.31 o
  -2  -5  62    812.65    887.61     68.46 o
   0  -5  62   2177.59   2292.48    108.21 o
   2  -5  62   1645.47   1593.20    114.01 o
   4  -5  62   1144.11   1374.89    101.09 o
   6  -5  62    212.46    260.19     34.04 o
  -6  -6  62    195.48    135.44     43.23 o
  -4  -6  62   1704.86   1416.04     66.51 o
  -2  -6  62   1096.69   1154.25     73.55 o
   0  -6  62   1597.20   1624.62    104.75 o
   2  -6  62    158.80     80.84     34.70 <
   4  -6  62   1829.77   1710.66    107.83 o
  -4  -7  62    317.90    411.01     45.13 o
  -2  -7  62    176.84    188.66     25.58 o
   0  -7  62   1280.95   1351.45     64.03 o
   2  -7  62    280.81    269.27     33.41 o
   4  -7  62    905.35   1002.58     71.03 o
  -9   0  63     13.52    108.67     35.17 o
  -7   0  63     19.60     62.65     33.54 <
  -5   0  63     10.76    -14.60     27.40 <
  -3   0  63    177.15    216.87     48.24 o
  -1   0  63     32.46      4.37     39.78 <
   1   0  63      7.42    -63.60     39.04 <
   3   0  63     62.91     13.12     30.61 <
   5   0  63    337.36    346.64     56.85 o
   7   0  63    191.76    118.13     37.09 o
  -9   1  63    156.90    255.62     55.69 o
  -9  -1  63    157.82    100.66     42.65 <
  -7   1  63     76.99     90.57     39.99 <
  -7  -1  63     77.66     68.15     51.90 <
  -5   1  63    145.89    158.11     38.97 o
  -5  -1  63    144.84     91.69     24.08 o
  -3   1  63    343.72    339.90     51.69 o
  -3  -1  63    344.10    325.99     53.58 o
  -1   1  63     22.28    -26.56     50.42 <
  -1  -1  63     21.80     50.66     46.37 <
   1   1  63     16.99     25.19     41.07 <
   1  -1  63     16.94     24.87     35.12 <
   3  -1  63     57.50     10.43     34.59 <
   5   1  63    503.22    430.87     87.62 o
   5  -1  63    505.50    494.60     66.15 o
   7   1  63     63.07     22.18     34.80 <
   7  -1  63     63.12     39.46     31.40 <
  -9   2  63     30.03     26.42     29.11 <
  -7   2  63     59.84    118.61     39.02 o
  -7  -2  63     59.00    146.82     62.96 <
  -5   2  63      7.25      6.98     40.39 <
  -5  -2  63      7.41    -66.76     45.55 <
  -3   2  63     60.03     87.73     50.29 <
  -3  -2  63     59.61     71.74     63.33 <
  -1  -2  63     34.95     72.21     54.59 <
   1  -2  63    154.64    217.58     58.06 o
   3  -2  63     69.91     42.57     40.91 <
   5   2  63     17.92    -33.83     45.68 <
   5  -2  63     17.88    -29.93     39.67 <
   7   2  63    184.95    163.91     60.99 <
   7  -2  63    185.98    162.99     46.79 o
  -7   3  63    169.55    176.35     58.20 o
  -5  -3  63     46.44    -34.27     70.34 <
  -3   3  63    286.35    331.50     55.54 o
  -3  -3  63    285.04    315.53     51.45 o
  -1   3  63     54.72     34.30     36.75 <
  -1  -3  63     54.48     89.62     42.26 <
   1  -3  63     82.53    -24.82     42.52 <
   3  -3  63    148.45    160.02     44.52 o
   5  -3  63      4.76    -33.96     50.90 <
   7   3  63    144.45    198.11     57.22 o
   7  -3  63    143.62    235.29     69.84 o
  -7  -4  63     35.42     13.01     33.22 <
  -5  -4  63    203.71    196.61     60.46 o
  -3  -4  63    349.41    388.22     58.67 o
  -1   4  63    169.89    173.46     60.83 <
  -1  -4  63    169.18    129.46     28.56 o
   1  -4  63    383.10    444.18     48.74 o
   3  -4  63    114.39     46.97     37.70 <
   5  -4  63     49.21     48.53     37.91 <
   7   4  63     32.60    -14.94     38.04 <
   7  -4  63     32.65     16.52     22.18 <
  -7  -5  63      1.28    -67.07     30.74 <
  -5  -5  63    224.90    310.65     59.22 o
  -3  -5  63    137.17     15.12     25.16 <
  -1  -5  63    455.49    417.54     51.03 o
   1  -5  63    183.25    237.57     32.93 o
   3  -5  63    331.53    356.10     58.85 o
   5  -5  63     58.15     73.21     33.83 <
   7   5  63      6.84     10.20     33.09 <
  -5  -6  63    169.39    196.06     34.22 o
  -3  -6  63     12.45    -33.54     24.76 <
  -1  -6  63     41.37     29.90     24.74 <
   1  -6  63    102.68     37.62     21.73 <
   3  -6  63     11.04     13.88     22.42 <
   5  -6  63     75.97     29.03     24.00 <
  -3  -7  63    210.24    231.44     29.64 o
  -1  -7  63    160.83    188.29     28.48 o
   1  -7  63     71.79     72.61     51.79 <
   3  -7  63    205.95    215.53     37.99 o
  -8   0  64    853.22    858.76     80.73 o
  -6   0  64   1694.39   1666.49    171.84 o
  -4   0  64    123.88     61.57     31.72 <
  -2   0  64    594.36    607.02     65.97 o
   0   0  64    829.20    883.58    116.25 o
   2   0  64    507.91    392.83     80.88 o
   4   0  64     29.94     -5.85     22.58 <
   6   0  64   1513.42   1783.52    177.40 o
   8   0  64    641.43    778.90    100.70 o
  -8   1  64   3524.31   3411.09    150.51 o
  -8  -1  64   3522.49   3377.50    146.77 o
  -6   1  64   1179.30   1135.27     99.57 o
  -6  -1  64   1188.36   1139.23    145.85 o
  -4   1  64  37193.70  37575.50    453.16 o
  -4  -1  64  37251.70  36926.80    450.42 o
  -2   1  64  26740.00  26834.20    435.03 o
  -2  -1  64  26838.70  26813.50    644.34 o
   0   1  64    245.03    272.91     74.37 o
   0  -1  64    237.04    258.79     67.36 o
   4   1  64   1399.44    663.83    111.45 o
   4  -1  64   1396.53    813.43     74.22 o
   6   1  64   2438.89   2317.06    195.20 o
   6  -1  64   2433.96   2292.32    191.69 o
   8   1  64    286.91    325.20     64.19 o
   8  -1  64    277.09    256.48     59.78 o
  -8   2  64    853.53    903.60     74.43 o
  -6   2  64   1405.18   1117.45    136.06 o
  -4   2  64   6711.63   6892.58    236.50 o
  -4  -2  64   6701.51   6467.10    230.09 o
  -2   2  64   1040.32   1233.97    149.51 o
  -2  -2  64   1050.36    944.09    126.42 o
   0  -2  64   8953.94   8953.93    361.46 o
   2  -2  64   4303.51   4021.26    245.99 o
   4   2  64   2790.68   3049.65    220.63 o
   4  -2  64   2813.81   2890.01    127.21 o
   6   2  64   2014.40   2066.05    184.22 o
   6  -2  64   2027.06   2044.71    130.49 o
   8   2  64    338.67    239.40     45.82 o
   8  -2  64    335.47    283.06     64.10 o
  -8   3  64    825.15    702.24     95.63 o
  -4   3  64   1994.40   1983.48    125.86 o
  -4  -3  64   2002.07   2085.98    194.89 o
  -2   3  64   1696.93   1766.18    161.69 o
  -2  -3  64   1695.56   1878.30     87.20 o
   0  -3  64   4971.30   5435.03    284.58 o
   2  -3  64   1471.82   1452.91    111.50 o
   4  -3  64    628.63    676.44     71.71 o
   6   3  64   1376.02   1373.86    147.76 o
   6  -3  64   1397.27   1372.81    145.65 o
   8   3  64   4938.87   5011.17    215.29 o
   8  -3  64   4914.37   4778.55    219.84 o
  -4  -4  64    919.48    805.39    117.29 o
  -2   4  64   3837.70   3883.33    244.68 o
  -2  -4  64   3854.54   3675.55    136.52 o
   0  -4  64    375.89    436.21     49.32 o
   2  -4  64   6502.07   6519.08    333.50 o
   4  -4  64    303.31    210.95     67.74 o
   6   4  64    280.47    273.94     62.23 o
   6  -4  64    278.02    286.85     51.38 o
  -6  -5  64    417.54    416.80     51.19 o
  -4  -5  64   4539.72   4461.37    259.74 o
  -2  -5  64   1367.93   1443.80     83.91 o
   0  -5  64    557.90    664.15     60.57 o
   2  -5  64    230.13    287.54     56.92 o
   4  -5  64   2124.13   1829.15    116.11 o
   6   5  64    781.05    831.03     94.71 o
   6  -5  64    796.92    796.28     53.40 o
  -4  -6  64    827.96    690.92     45.43 o
  -2  -6  64    359.89    328.33     38.78 o
   0  -6  64    755.31    699.34     69.19 o
   2  -6  64    523.42    494.01     58.01 o
   4  -6  64   1724.15   1732.26    102.70 o
  -4  -7  64    487.38    385.23     64.82 o
  -2  -7  64     38.12     46.08     16.02 <
   0  -7  64    334.91    315.91     32.25 o
   2  -7  64    342.81    346.98     43.81 o
  -9   0  65     37.66    106.38     38.94 <
  -7   0  65     56.74     44.89     30.96 <
  -5   0  65     38.51     39.52     26.14 <
  -3   0  65     77.85     77.98     38.02 <
  -1   0  65     19.10     -6.67     36.67 <
   1   0  65     41.57     13.73     31.01 <
   3   0  65    124.85    110.09     38.81 <
   5   0  65    411.50    399.49     77.85 o
   7   0  65    142.67    128.24     45.21 <
  -9   1  65    132.57    108.54     23.82 o
  -7   1  65     15.11     18.81     26.13 <
  -7  -1  65     14.97     51.48     52.40 <
  -5   1  65     97.34     38.23     31.25 <
  -5  -1  65     98.52     79.09     29.09 <
  -3   1  65    367.49    310.31     52.93 o
  -3  -1  65    369.10    369.11     58.25 o
  -1   1  65    190.32    225.56     68.57 o
  -1  -1  65    191.62    168.68     44.76 o
   1   1  65     40.28     95.53     53.11 <
   1  -1  65     40.15      3.93     33.33 <
   3  -1  65     19.19     61.07     44.95 <
   5   1  65    338.85    399.81     81.22 o
   5  -1  65    339.10    340.66     58.67 o
   7   1  65    200.89    223.43     66.97 o
   7  -1  65    201.67    218.45     41.52 o
  -7   2  65     64.52     48.45     28.74 <
  -7  -2  65     65.15     73.61     30.09 <
  -5   2  65    112.63    150.59     44.00 o
  -5  -2  65    112.54    145.11     50.06 <
  -3   2  65    157.24    244.48     50.26 o
  -3  -2  65    156.08    136.33     40.33 o
  -1  -2  65    141.10    198.22     71.00 <
   1  -2  65    125.98    202.86     67.31 o
   3   2  65     25.65     -2.16     36.57 <
   3  -2  65     25.65     38.28     31.14 <
   5   2  65    111.29    111.12     52.69 <
   5  -2  65    111.06    130.80     36.46 o
   7   2  65    234.55    332.42     69.60 o
   7  -2  65    233.34    345.90     76.64 o
  -7   3  65    108.12    106.54     47.79 <
  -5   3  65      0.26     24.95     35.28 <
  -5  -3  65      0.28    -90.07     70.73 <
  -3   3  65    162.53    165.87     39.83 o
  -3  -3  65    163.21    145.82     65.65 <
  -1  -3  65    229.22    224.93     56.82 o
   1  -3  65     40.27     21.95     30.40 <
   3  -3  65    160.15    245.85     47.37 o
   5   3  65      6.78      6.98     33.22 <
   5  -3  65      7.07    -27.29     43.68 <
   7   3  65     98.37    150.27     56.30 <
   7  -3  65     98.36    165.37     53.74 o
  -7   4  65     72.77    111.65     31.40 o
  -7  -4  65     72.03     67.73     31.93 <
  -5  -4  65    291.96    234.42     61.33 o
  -3  -4  65    796.77    787.96     80.98 o
  -1   4  65    110.53     63.25     47.18 <
  -1  -4  65    111.18    114.71     32.27 o
   1  -4  65    141.13    117.94     28.72 o
   3  -4  65     42.16    129.47     67.95 <
   5  -4  65    122.66     64.78     51.40 <
   7   4  65     32.15    -50.82     39.15 <
   7  -4  65     32.64     18.78     19.52 <
  -5  -5  65    435.48    353.83     80.32 o
  -3  -5  65     28.27     20.52     22.37 <
  -1  -5  65    441.56    480.61     52.80 o
   1  -5  65    183.73    101.67     32.33 o
   3  -5  65     64.62     41.52     29.48 <
   5  -5  65     40.18     18.31     24.48 <
  -5  -6  65    300.99    282.36     42.71 o
  -3  -6  65     92.63    123.45     21.34 o
  -1  -6  65    464.74    477.90     46.84 o
   1  -6  65    253.36    216.25     34.12 o
   3  -6  65     46.17     27.56     27.14 <
   5  -6  65    147.00    106.94     30.46 o
  -3  -7  65      6.52     31.69     18.07 <
  -1  -7  65    185.68    236.66     32.06 o
   1  -7  65    317.68    442.54     70.26 o
   3  -7  65     48.02     85.93     31.01 <
  -8   0  66   8180.66   7493.71    215.53 o
  -6   0  66  11169.40  10702.70    430.55 o
  -4   0  66   1488.40   1282.12     82.68 o
  -2   0  66   6154.88   5921.81    208.23 o
   0   0  66    121.12    138.26     56.72 <
   2   0  66    341.40    347.61     84.68 o
   4   0  66   1038.13    928.18     86.75 o
   6   0  66   2012.51   1828.57    172.04 o
   8   0  66    458.55    209.83     54.42 o
  -8   1  66    734.00    671.80     67.37 o
  -8  -1  66    750.15    763.52     68.66 o
  -6   1  66   2637.39   2863.46    151.85 o
  -6  -1  66   2645.89   2741.41    219.90 o
  -4   1  66   1663.87   1758.80     99.30 o
  -4  -1  66   1670.23   1774.48    102.28 o
  -2   1  66   4839.16   4885.62    193.11 o
  -2  -1  66   4853.20   4811.38    280.49 o
   0   1  66    287.79    257.87     62.23 o
   0  -1  66    282.77    322.10     78.67 o
   2  -1  66   5018.79   5098.32    278.61 o
   4   1  66    651.41    578.53    102.22 o
   4  -1  66    640.76    628.78     64.72 o
   6   1  66    162.49    169.65     55.69 o
   6  -1  66    162.58    125.77     41.80 o
   8   1  66    918.98    931.96    102.25 o
   8  -1  66    918.27    949.77    105.94 o
  -8   2  66    508.37    389.32     50.85 o
  -6   2  66   4132.88   4493.01    268.27 o
  -4   2  66   7327.06   7329.57    244.49 o
  -4  -2  66   7311.41   6977.63    238.64 o
  -2   2  66   3754.63   3914.89    241.42 o
  -2  -2  66   3775.05   3767.46    243.63 o
   0  -2  66   4034.11   4099.00    252.02 o
   2  -2  66   2470.44   2258.02    193.04 o
   4   2  66   1065.06    907.98    121.73 o
   4  -2  66   1066.39    774.27     67.74 o
   6   2  66    874.43    857.21    114.10 o
   6  -2  66    858.70    756.00    112.28 o
   8   2  66    441.37    453.19     72.53 o
   8  -2  66    439.01    625.23     92.19 o
  -8   3  66   1654.49   1893.14    139.32 o
  -4   3  66   1341.44   1383.06    152.43 o
  -4  -3  66   1314.88   1149.80    145.10 o
  -2   3  66  11176.40  11338.10    294.67 o
  -2  -3  66  11178.30  11163.90    211.62 o
   0  -3  66   6226.42   6936.76    160.61 o
   2  -3  66    985.86   1084.23    105.61 o
   4  -3  66   1977.34   1962.19    184.19 o
   6   3  66   2336.99   2564.56    191.55 o
   6  -3  66   2317.43   2490.16    196.02 o
   8   3  66    386.17    492.84     69.44 o
   8  -3  66    377.05    435.21     67.51 o
  -4  -4  66   3780.37   3671.15    245.43 o
  -2  -4  66    879.93    977.14     74.24 o
   0  -4  66    238.10    187.90     38.96 o
   2  -4  66   4356.81   4870.56    289.14 o
   4  -4  66    291.73     99.14     63.00 <
   6   4  66    409.17    432.03     69.71 o
   6  -4  66    410.84    430.03     86.55 o
  -6  -5  66     46.90     13.73     18.50 <
  -4  -5  66   1398.44   1256.03    133.70 o
  -2  -5  66   2189.73   2294.32    105.80 o
   0  -5  66   2126.70   2105.87    103.44 o
   2  -5  66   7207.35   7380.33    236.73 o
   4  -5  66   2562.55   2400.39    131.28 o
   6   5  66   1239.56   1342.77    114.23 o
   6  -5  66   1227.25   1368.32     67.13 o
  -4  -6  66    802.66    873.95     49.45 o
  -2  -6  66   1723.38   1730.67     84.93 o
   0  -6  66    768.12    779.41     72.64 o
   2  -6  66   1516.20   1517.80    100.74 o
   4  -6  66    760.11    679.72     68.90 o
  -2  -7  66    669.69    716.78     42.81 o
   0  -7  66    805.19    896.09     48.27 o
   2  -7  66     27.94      3.95     16.12 <
  -7   0  67      9.03     50.00     31.98 <
  -5   0  67     45.64    -17.86     36.36 <
  -3   0  67    120.71    149.43     38.73 o
  -1   0  67     93.33    167.03     69.21 <
   1   0  67    106.88     27.37     46.87 <
   3   0  67      7.57     40.62     46.39 <
   5   0  67    376.75    361.73     79.03 o
   7   0  67    105.89     82.54     45.60 <
  -7   1  67     25.72     17.55     30.96 <
  -7  -1  67     26.08    -33.06     48.21 <
  -5   1  67     46.47     45.47     42.07 <
  -5  -1  67     46.66     65.41     36.88 <
  -3   1  67    264.92    201.80     35.04 o
  -3  -1  67    265.58    348.86     57.25 o
  -1   1  67    223.14    363.08     76.19 o
  -1  -1  67    224.08    226.14     58.59 o
   1   1  67     61.45    128.27     56.06 <
   1  -1  67     61.44     76.80     40.94 <
   3   1  67     74.72    -15.28     42.10 <
   3  -1  67     74.26    106.83     31.43 o
   5   1  67    134.24    231.57     73.82 o
   5  -1  67    133.73    186.02     43.57 o
   7   1  67    140.48    123.21     50.37 <
   7  -1  67    140.21    202.80     45.15 o
  -7   2  67    188.95    294.26     49.93 o
  -7  -2  67    188.43    237.85     67.02 o
  -5   2  67     26.39    -17.91     26.40 <
  -5  -2  67     25.75     63.31     56.48 <
  -3   2  67    368.08    409.97     58.72 o
  -3  -2  67    368.17    375.06     53.37 o
  -1  -2  67     91.26     66.07     35.14 <
   1  -2  67    113.36    101.66     51.77 <
   3  -2  67     20.63    -16.12     21.05 <
   5   2  67    160.43    140.34     55.80 <
   5  -2  67    161.42    206.99     51.63 o
   7   2  67    341.70    368.62     73.21 o
   7  -2  67    342.01    401.68     79.04 o
  -7   3  67    139.01    192.40     43.10 o
  -5   3  67     25.62     83.43     40.10 <
  -5  -3  67     26.30    -18.70     43.81 <
  -3   3  67    327.44    294.83     48.13 o
  -3  -3  67    328.42    279.18     81.12 o
  -1  -3  67    131.40    106.57     26.69 o
   1  -3  67    162.68    111.20     23.34 o
   3  -3  67    134.59    148.59     40.39 o
   5   3  67     89.18     24.74     49.95 <
   5  -3  67     88.50     59.64     58.51 <
   7   3  67    339.52    412.27     73.63 o
   7  -3  67    341.39    353.86     74.48 o
  -7   4  67    122.16     88.28     34.70 <
  -7  -4  67    123.03     80.69     32.77 <
  -5  -4  67    566.55    380.89     83.88 o
  -3  -4  67     97.05     92.86     54.59 <
  -1  -4  67    196.38    180.01     36.33 o
   1  -4  67    137.66    194.88     37.12 o
   3  -4  67     19.08     91.94     65.02 <
   5   4  67     73.22     -1.74     30.43 <
   5  -4  67     73.05     89.45     51.53 <
   7   4  67     40.30     18.20     31.53 <
   7  -4  67     40.22     48.37     19.36 <
  -5  -5  67    223.47    278.49     63.44 o
  -3  -5  67    161.80    109.09     29.43 o
  -1  -5  67    157.62    104.33     29.48 o
   1  -5  67    358.93    374.47     48.50 o
   3  -5  67     71.78     46.02     30.19 <
   5  -5  67     19.66      4.45     22.97 <
  -5  -6  67    347.27    298.19     39.10 o
  -3  -6  67    167.64    217.32     28.29 o
  -1  -6  67    310.74    341.83     41.31 o
   1  -6  67    161.45    165.50     58.49 <
   3  -6  67     38.57     12.59     20.42 <
   5  -6  67     51.22     33.62     21.74 <
  -3  -7  67     44.26     25.58     21.34 <
  -1  -7  67    127.00    138.34     26.79 o
   1  -7  67    188.40    205.60     28.90 o
  -8   0  68    398.64    372.34     51.46 o
  -6   0  68   1072.87   1200.42    147.03 o
  -4   0  68  15687.00  15790.00    297.85 o
  -2   0  68    310.00    277.24     80.32 o
   0   0  68    771.66    793.07    110.56 o
   2   0  68   1545.79   1082.32    127.46 o
   4   0  68   1967.91   1516.16    114.04 o
   6   0  68   1081.99   1135.74    139.10 o
   8   0  68    739.95    843.99     93.90 o
  -8   1  68    538.79    561.26     60.28 o
  -8  -1  68    535.73    393.55     77.36 o
  -6   1  68   3465.45   3403.79    162.79 o
  -6  -1  68   3464.46   3341.15    229.02 o
  -4   1  68  18542.30  18087.00    318.67 o
  -4  -1  68  18490.60  17984.20    389.11 o
  -2   1  68  16018.00  16046.60    346.40 o
  -2  -1  68  15991.90  15535.00    506.60 o
   0   1  68   3845.40   4073.99    242.66 o
   0  -1  68   3826.43   4168.17    256.79 o
   2  -1  68   1195.08   1387.30    160.33 o
   4   1  68   2395.65   1695.63    167.67 o
   4  -1  68   2392.63   1801.74    100.41 o
   6   1  68    280.91    249.55     75.15 o
   6  -1  68    275.16    154.13     39.28 o
   8   1  68    744.35    656.27     86.79 o
   8  -1  68    753.68    733.17     88.23 o
  -8   2  68   2609.25   2570.51    116.55 o
  -6   2  68   1250.86   1205.87    137.48 o
  -4   2  68    875.05    768.22    105.67 o
  -4  -2  68    882.16    905.00    125.17 o
  -2   2  68   1986.28   1991.65    172.57 o
  -2  -2  68   1983.99   1882.77    102.38 o
   0  -2  68   3135.26   3320.20    228.13 o
   2   2  68    427.72    539.01     92.32 o
   2  -2  68    417.51    498.42     55.00 o
   4   2  68   1451.27   1521.03    154.77 o
   4  -2  68   1449.06   1410.73    111.72 o
   6   2  68    610.66    612.29    100.10 o
   6  -2  68    603.07    639.77    102.79 o
   8   2  68    108.23    180.17     36.82 o
   8  -2  68    108.92    173.56     52.53 o
  -8   3  68    830.14   1012.90     98.85 o
  -4   3  68     79.15     43.55     40.18 <
  -4  -3  68     77.75    103.57     45.18 <
  -2   3  68   1998.51   2016.00    126.96 o
  -2  -3  68   2007.68   1981.94    105.94 o
   0  -3  68  12792.60  13559.60    226.38 o
   2  -3  68    507.25    631.91     76.27 o
   4   3  68    557.89    400.23     80.54 o
   4  -3  68    557.30    409.63     88.07 o
   6   3  68    498.35    458.20     82.95 o
   6  -3  68    503.22    452.96     86.56 o
  -4  -4  68    358.86    246.53     71.13 o
  -2  -4  68    702.85    710.20     64.77 o
   0  -4  68   1174.78   1070.98     76.44 o
   2  -4  68   6172.01   5986.31    321.85 o
   4  -4  68   1832.15   2122.46    187.08 o
   6   4  68   1362.65   1499.77    134.09 o
   6  -4  68   1370.44   1446.84    135.67 o
  -6  -5  68     47.90     58.28     20.79 <
  -4  -5  68     72.24     43.80     45.59 <
  -2  -5  68    741.02    734.97     61.71 o
   0  -5  68  13376.30  13336.00    254.33 o
   2  -5  68   1169.60   1172.31     98.88 o
   4  -5  68   1899.63   1772.13    109.49 o
   6   5  68    631.64    627.66     74.90 o
   6  -5  68    627.29    686.22     46.60 o
  -4  -6  68   1990.84   2055.29    107.36 o
  -2  -6  68   4753.19   4822.46    138.58 o
   0  -6  68   7739.10   7790.13    213.32 o
   2  -6  68   5988.08   5580.97    188.14 o
   4  -6  68    185.34    217.76     38.69 o
  -2  -7  68   1935.64   1949.66     64.82 o
   0  -7  68     60.19     58.62     22.08 <
   2  -7  68   1412.19   1306.37     81.96 o
  -7   0  69      2.27    -35.49     35.43 <
  -5   0  69     66.75     75.03     43.65 <
  -3   0  69      5.10     -7.46     26.63 <
  -1   0  69     55.60     96.82     54.56 <
   1   0  69     14.17     21.81     31.67 <
   3   0  69      3.60    -61.65     31.24 <
   5   0  69     43.27    105.93     53.22 <
   7   0  69     64.52     27.00     28.74 <
  -7   1  69     28.63     31.32     34.41 <
  -7  -1  69     28.44     19.39     31.32 <
  -5   1  69    352.36    284.03     58.33 o
  -5  -1  69    350.33    276.60     56.64 o
  -3   1  69    412.64    485.61     58.25 o
  -3  -1  69    412.25    354.15     47.34 o
  -1   1  69    224.38    230.28     47.42 o
  -1  -1  69    224.76    193.45     55.17 o
   1   1  69     45.10     75.35     41.84 <
   1  -1  69     45.16      9.04     35.07 <
   3  -1  69     95.15     76.43     31.04 <
   5   1  69    171.43    216.96     61.81 o
   5  -1  69    171.08    246.73     51.08 o
   7   1  69    138.62    147.03     43.92 o
   7  -1  69    137.66    169.74     40.86 o
  -7   2  69    294.64    317.04     47.76 o
  -5   2  69     19.17     -3.42     35.80 <
  -5  -2  69     18.62    -10.20     52.01 <
  -3   2  69    470.17    433.63     60.04 o
  -3  -2  69    470.57    510.76     73.87 o
  -1   2  69    209.09    173.56     60.44 <
  -1  -2  69    208.97    288.06     65.15 o
   1   2  69    217.31    276.10     70.66 o
   1  -2  69    216.59    197.64     34.75 o
   3  -2  69     25.45     38.70     31.88 <
   5   2  69    204.40    211.60     69.63 o
   5  -2  69    203.90    245.16     47.84 o
   7   2  69    317.57    317.78     58.38 o
   7  -2  69    318.36    372.16     67.81 o
  -7   3  69    176.39    270.01     61.70 o
  -7  -3  69    177.19    266.27     65.28 o
  -5   3  69     44.66     65.39     57.14 <
  -5  -3  69     44.37    143.58     89.75 <
  -3   3  69     80.51    123.98     29.93 o
  -3  -3  69     80.25     12.86     34.56 <
  -1  -3  69    286.04    313.53     36.91 o
   1  -3  69    208.87    236.48     37.73 o
   3  -3  69    124.72    103.88     67.02 <
   5   3  69      4.50    -32.38     33.48 <
   5  -3  69      4.54     28.19     41.89 <
   7   3  69    207.65    312.14     65.12 o
   7  -3  69    208.38    325.02     69.26 o
  -7   4  69    148.50    189.34     43.63 o
  -7  -4  69    148.72    117.29     36.17 o
  -3  -4  69    105.99    150.80     67.63 <
  -1  -4  69    165.91    115.28     31.43 o
   1  -4  69     55.90     28.11     30.03 <
   3  -4  69     72.16    -28.29     47.32 <
   5   4  69     44.41     30.14     32.27 <
   5  -4  69     44.01     39.97     53.40 <
   7   4  69     76.55     50.37     25.98 <
  -5  -5  69    121.84     79.30     44.36 <
  -3  -5  69     27.30     18.68     31.77 <
  -1  -5  69    110.01     79.27     27.58 <
   1  -5  69    204.83     98.82     24.08 o
   3  -5  69     83.10    113.97     33.33 o
   5   5  69     76.65     79.72     40.65 <
   5  -5  69     76.93     62.09     24.61 <
  -3  -6  69      1.79     -4.06     20.73 <
  -1  -6  69    438.80    417.98     42.65 o
   1  -6  69     40.65     28.74     24.79 <
   3  -6  69     23.82     -1.69     20.52 <
  -1  -7  69     80.31     63.97     19.13 o
   1  -7  69    245.94    215.74     26.77 o
  -8   0  70    920.37    940.96     72.82 o
  -6   0  70   4141.53   3965.07    259.45 o
  -4   0  70   1850.38   1747.82    100.12 o
  -2   0  70    633.92    627.28    106.49 o
   0   0  70     72.49    123.40     60.75 <
   2   0  70    459.97    496.43     93.11 o
   4   0  70    580.66    580.63     96.85 o
   6   0  70    429.70    414.21     89.00 o
   8   0  70    500.59    711.33     82.71 o
  -8   1  70    873.84    888.98     70.91 o
  -6   1  70   3054.08   2855.70    150.15 o
  -6  -1  70   3033.43   2774.70    209.68 o
  -4   1  70  10907.30  11316.30    440.19 o
  -4  -1  70  10911.40  10709.60    417.64 o
  -2   1  70  11466.20  11838.60    215.54 o
  -2  -1  70  11521.10  11626.40    216.88 o
   0   1  70   1471.64   1465.42    144.54 o
   0  -1  70   1464.70   1642.21    163.35 o
   2   1  70   1991.77   2179.72    194.58 o
   2  -1  70   1997.06   2077.64    109.05 o
   4   1  70    636.62    344.11     85.70 o
   4  -1  70    633.56    459.11     63.14 o
   6   1  70   1615.41   1457.52    146.05 o
   6  -1  70   1606.15   1377.32    105.06 o
   8   1  70   1335.38   1369.42    112.96 o
   8  -1  70   1345.14   1628.16    122.86 o
  -8   2  70    768.68    778.85     61.12 o
  -6   2  70   1241.40   1221.60     95.48 o
  -4   2  70   1959.52   1830.77    178.66 o
  -4  -2  70   1944.29   2061.19    184.06 o
  -2   2  70   9908.11   9938.68    281.12 o
  -2  -2  70   9915.74   9662.22    288.29 o
   0   2  70   8737.86   9209.94    374.21 o
   0  -2  70   8780.17   9186.33    221.97 o
   2   2  70   3951.80   4145.23    259.18 o
   2  -2  70   3925.07   4222.89    154.70 o
   4   2  70   1513.87   1441.56    149.16 o
   4  -2  70   1508.95   1388.36    108.71 o
   6   2  70    480.42    519.01     88.27 o
   6  -2  70    477.89    521.75     95.25 o
  -4   3  70   1896.43   1847.38    172.74 o
  -4  -3  70   1912.55   1815.82    175.88 o
  -2   3  70   1608.69   1873.79    126.58 o
  -2  -3  70   1596.40   1757.18    122.49 o
   0  -3  70  12195.00  13442.30    268.49 o
   2  -3  70   5507.34   5443.17    312.42 o
   4   3  70   1063.92    962.56    126.62 o
   4  -3  70   1048.44    839.20    128.21 o
   6   3  70     86.32    181.17     62.31 <
   6  -3  70     86.13    141.71     49.42 <
  -4  -4  70    564.36    414.30     91.43 o
  -2  -4  70   4465.60   4487.17    147.45 o
   0  -4  70    521.04    477.06     50.88 o
   2  -4  70   1071.05   1219.56    151.44 o
   4   4  70    915.12   1002.99    115.56 o
   4  -4  70    919.11    797.98    116.24 o
   6   4  70   2403.31   2452.22    162.38 o
   6  -4  70   2387.76   2540.33    171.29 o
  -6  -5  70    495.75    447.27     69.87 o
  -4  -5  70    258.68    331.19     72.63 o
  -2  -5  70   2765.10   2867.82    113.40 o
   0  -5  70   1959.44   2111.76    101.30 o
   2  -5  70   3371.15   3083.03    148.04 o
   4  -5  70   2214.18   2239.68    121.37 o
  -4  -6  70    706.05    737.30     68.89 o
  -2  -6  70   3128.54   2891.78     92.19 o
   0  -6  70   1907.86   2039.53     90.71 o
   2  -6  70    551.39    509.95     57.09 o
   4  -6  70   1887.75   1964.85     98.12 o
  -2  -7  70    779.33    731.50     73.52 o
   0  -7  70   2789.82   2705.33     92.17 o
  -7   0  71     54.62     56.43     33.38 <
  -5   0  71    263.61    242.87     43.39 o
  -3   0  71    436.26    479.18     53.80 o
  -1   0  71      7.05    116.97     65.20 <
   1   0  71    203.49    242.60     66.41 o
   3   0  71     40.46     26.82     31.30 <
   5   0  71     10.69     70.00     46.13 <
   7   0  71      3.26     76.82     38.52 <
  -7   1  71     95.61    129.96     37.12 o
  -7  -1  71     94.85     67.39     46.81 <
  -5   1  71     79.64    117.63     48.39 <
  -5  -1  71     79.47     54.35     32.38 <
  -3   1  71    240.37    254.86     44.10 o
  -3  -1  71    239.78    220.71     47.76 o
  -1   1  71    124.81    244.26     50.34 o
  -1  -1  71    124.13    127.22     35.46 o
   1   1  71     29.44     64.44     33.43 <
   1  -1  71     29.15     84.20     36.01 <
   3  -1  71     51.77     60.70     23.34 <
   5   1  71     16.29    -51.27     38.78 <
   5  -1  71     16.53     -9.38     35.91 <
   7   1  71     82.25      4.06     39.10 <
   7  -1  71     82.45     10.22     25.19 <
  -7   2  71    500.11    628.40     63.02 o
  -5   2  71      4.32     -7.77     23.71 <
  -5  -2  71      4.29     15.75     35.43 <
  -3   2  71     63.13     61.57     30.77 <
  -3  -2  71     63.59     40.15     23.68 <
  -1   2  71    237.01    240.44     65.66 o
  -1  -2  71    236.14    244.68     40.28 o
   1   2  71    533.27    548.83    102.69 o
   1  -2  71    533.94    505.70     54.56 o
   3   2  71     52.82     85.88     47.42 <
   3  -2  71     52.64    153.90     46.66 o
   5   2  71     70.89    131.01     53.98 <
   5  -2  71     70.27     68.21     35.28 <
   7   2  71    373.62    530.93     81.65 o
   7  -2  71    373.56    396.25     79.38 o
  -7   3  71     76.90     87.75     43.23 <
  -7  -3  71     77.05     60.91     22.87 <
  -5   3  71     33.14     37.51     43.23 <
  -3   3  71    182.76    153.78     54.43 <
  -3  -3  71    183.27    130.62     34.99 o
  -1  -3  71    285.05    320.09     35.88 o
   1  -3  71     98.79    108.75     30.61 o
   3  -3  71    423.24    395.52     85.65 o
   5   3  71     45.86     22.89     28.58 <
   5  -3  71     46.01     81.25     39.89 <
   7   3  71    127.94    170.79     43.31 o
   7  -3  71    127.26    234.70     53.64 o
  -7   4  71     39.37     65.47     42.39 <
  -3  -4  71     34.22     92.24     58.75 <
  -1  -4  71     58.81     65.86     23.34 <
   1  -4  71     96.24    121.26     39.12 o
   3  -4  71    319.64    390.53     89.12 o
   5   4  71     26.44     51.37     35.46 <
   5  -4  71     26.01    -25.82     32.11 <
  -5  -5  71    108.06    102.27     32.51 o
  -3  -5  71     24.22     27.69     20.97 <
  -1  -5  71     34.33     71.87     28.37 <
   1  -5  71     12.07     39.36     21.31 <
   3  -5  71    229.98    306.67     46.10 o
   5   5  71    187.10    239.34     45.08 o
   5  -5  71    187.16    185.70     27.14 o
  -3  -6  71     35.60     41.04     17.68 <
  -1  -6  71     38.11     65.84     23.03 <
   1  -6  71    115.01    146.13     42.97 o
   3  -6  71     45.19    -14.25     19.31 <
  -1  -7  71    294.98    253.16     47.79 o
   1  -7  71    390.59    388.55     60.62 o
  -8   0  72   1727.07   2023.58    102.42 o
  -6   0  72   1023.19   1195.51    139.50 o
  -4   0  72    732.62    835.67    123.56 o
  -2   0  72    798.88    812.87     68.00 o
   0   0  72   2233.70   2433.09    140.31 o
   2   0  72    478.97    538.71     72.06 o
   4   0  72    229.41    218.74     51.09 o
   6   0  72   2552.32   2750.70    202.99 o
  -8   1  72    266.15    232.39     36.76 o
  -6   1  72   4849.16   4397.89    257.57 o
  -6  -1  72   4807.76   4570.35    265.69 o
  -4   1  72    934.23    978.78    130.98 o
  -4  -1  72    919.49    837.79    123.29 o
  -2   1  72   4225.06   4455.06    159.00 o
  -2  -1  72   4178.54   4357.27    156.41 o
   0   1  72    428.40    483.16     65.21 o
   0  -1  72    420.42    484.40     56.46 o
   2   1  72   6901.61   7002.16    339.13 o
   2  -1  72   6853.09   6679.19    191.71 o
   4   1  72    986.51    854.79    121.41 o
   4  -1  72    978.09    908.31     90.43 o
   6   1  72    775.21    693.06    104.96 o
   6  -1  72    786.72    817.07     81.44 o
  -6   2  72     75.45     38.59     34.84 <
  -4   2  72    127.82     47.69     41.68 <
  -4  -2  72    127.05    -11.54     36.09 <
  -2   2  72    193.05    217.77     52.91 o
  -2  -2  72    192.70     44.77     48.93 <
   0   2  72    841.61    687.84    111.06 o
   0  -2  72    839.65    719.72     63.47 o
   2   2  72    974.56   1095.59    135.76 o
   2  -2  72    990.71    955.53     75.90 o
   4   2  72    486.68    525.18     93.84 o
   4  -2  72    483.47    484.74    100.48 o
   6   2  72   2894.12   2776.40    191.71 o
   6  -2  72   2871.30   3046.50    202.67 o
  -6   3  72   2520.86   2776.66    187.29 o
  -4   3  72   2273.03   2376.52    192.07 o
  -4  -3  72   2259.97   2249.45    188.75 o
  -2   3  72   3843.70   3930.54    258.24 o
  -2  -3  72   3858.77   3888.80    254.53 o
   0  -3  72   3860.36   3682.60    261.83 o
   2  -3  72   3857.68   3837.60    263.64 o
   4   3  72   1540.32   1520.64    147.53 o
   4  -3  72   1550.88   1461.48    156.57 o
   6   3  72    177.92    198.56     63.31 o
   6  -3  72    181.54    305.93     75.98 o
  -4  -4  72   1965.31   1922.68    165.26 o
  -2  -4  72   3398.10   3503.34    162.08 o
   0  -4  72   1468.15   1574.58    112.04 o
   2  -4  72   7767.48   8257.52    373.50 o
   4   4  72   1147.83   1079.57    114.45 o
   4  -4  72   1129.71    905.46    114.08 o
   6   4  72    859.17    950.41     99.46 o
   6  -4  72    847.76    963.11    102.75 o
  -4  -5  72   3166.35   3056.33    199.69 o
  -2  -5  72   2192.78   2497.17    104.17 o
   0  -5  72   6148.04   6028.13    203.93 o
   2  -5  72   1725.47   1650.67    106.76 o
   4  -5  72    171.84     25.12     24.93 <
  -4  -6  72   1556.83   1372.63    117.77 o
  -2  -6  72    573.74    603.08     47.77 o
   0  -6  72   5262.51   5462.77    181.32 o
   2  -6  72    614.81    520.27     56.54 o
   4  -6  72    716.60    642.27     54.02 o
  -7   0  73     20.20     38.49     46.66 <
  -5   0  73    188.14    177.72     44.84 o
  -3   0  73      9.25     10.72     28.27 <
  -1   0  73      1.07     30.40     33.35 <
   1   0  73     37.70     22.89     31.30 <
   5   0  73     11.05     74.29     52.03 <
   7   0  73     10.27     97.79     41.86 <
  -7   1  73     44.35     30.40     25.76 <
  -7  -1  73     44.39     77.35     38.65 <
  -5   1  73     21.75     24.03     35.14 <
  -5  -1  73     22.05     -1.69     30.14 <
  -3   1  73    226.41    218.68     39.54 o
  -3  -1  73    226.51    238.60     49.08 o
  -1   1  73     80.62     75.98     32.33 <
  -1  -1  73     81.23     67.47     28.11 <
   1   1  73    350.55    354.20     72.21 o
   1  -1  73    349.51    320.17     40.81 o
   3  -1  73     39.88    -20.31     31.25 <
   5   1  73      9.99     41.31     50.95 <
   5  -1  73     10.04      3.93     33.40 <
   7   1  73     13.84      7.32     30.98 <
   7  -1  73     13.84    -28.56     33.25 <
  -7   2  73    573.59    593.62     61.99 o
  -5   2  73      4.88    -12.07     38.52 <
  -5  -2  73      5.08     12.49     43.86 <
  -3   2  73     25.73     16.78     43.65 <
  -3  -2  73     26.48    -65.36     48.68 <
  -1   2  73     29.77     61.49     59.23 <
  -1  -2  73     29.65     59.91     35.20 <
   1   2  73    478.77    464.48     85.41 o
   1  -2  73    478.95    482.81     53.27 o
   3   2  73     49.30     49.61     30.27 <
   3  -2  73     48.88      2.21     28.61 <
   5   2  73      5.74     38.09     32.67 <
   5  -2  73      5.76     28.32     36.46 <
   7   2  73     46.08     44.32     29.30 <
   7  -2  73     46.30     38.02     33.30 <
  -7   3  73    177.45    169.85     45.79 o
  -7  -3  73    177.06    237.76     48.76 o
  -5   3  73    110.93    164.05     68.89 <
  -3   3  73     79.14      4.32     49.61 <
  -3  -3  73     78.89     47.84     44.02 <
  -1  -3  73    146.99    121.92     39.75 o
   1  -3  73     65.28    153.54     72.26 <
   3  -3  73    268.47    292.56     92.94 o
   5   3  73     66.32     49.77     39.20 <
   5  -3  73     66.88    -19.07     39.04 <
   7   3  73    123.09    132.44     41.89 o
   7  -3  73    123.20    127.46     42.57 <
  -3  -4  73     87.86     50.64     43.50 <
  -1  -4  73    137.03    133.04     26.79 o
   1  -4  73    170.37    192.66     33.64 o
   3  -4  73    199.23    260.15     71.16 o
   5   4  73     19.66     78.35     41.70 <
   5  -4  73     19.71     73.00     55.51 <
  -5  -5  73     35.39      8.93     18.68 <
  -3  -5  73     32.40     43.39     45.02 <
  -1  -5  73     23.31     16.68     24.08 <
   1  -5  73     19.14      3.45     28.40 <
   3  -5  73     56.03    131.14     38.15 o
   5   5  73    254.74    314.18     50.58 o
   5  -5  73    253.84    332.91     33.93 o
  -3  -6  73     93.94    159.09     25.00 o
  -1  -6  73     12.48     -8.69     21.08 <
   1  -6  73    125.12    131.40     41.83 o
   3  -6  73     19.01     52.90     22.74 <
  -8   0  74   3372.60   3642.89    190.39 o
  -6   0  74   6640.55   6799.09    319.61 o
  -4   0  74   2503.27   2656.79    211.21 o
  -2   0  74   1217.35   1314.98     86.59 o
   0   0  74     32.15     43.44     30.14 <
   2   0  74   1289.26   1015.60     97.36 o
   4   0  74    158.77     95.80     45.99 <
   6   0  74    282.21    187.35     43.86 o
  -6   1  74    431.54    229.77     66.01 o
  -6  -1  74    434.21    461.75     93.05 o
  -4   1  74   4652.92   4837.00    286.97 o
  -4  -1  74   4671.51   4892.48    283.17 o
  -2   1  74   5161.64   5441.26    216.31 o
  -2  -1  74   5191.26   5254.36    209.38 o
   0   1  74   2336.56   2444.46    138.68 o
   0  -1  74   2352.24   2528.76    117.81 o
   2   1  74    645.84    822.83    125.91 o
   2  -1  74    645.51    857.58     77.13 o
   4   1  74   6312.98   6653.39    319.44 o
   4  -1  74   6335.07   6371.21    224.92 o
   6   1  74   1874.85   1855.81    160.42 o
   6  -1  74   1884.97   2045.02    117.37 o
  -6   2  74    263.41    278.19     49.90 o
  -4   2  74    281.95    210.60     50.34 o
  -4  -2  74    277.53    157.15     42.99 o
  -2   2  74    225.29    130.00     46.03 <
   0   2  74   1886.29   2181.44    184.44 o
   0  -2  74   1867.72   2186.79    111.08 o
   2   2  74    788.27    587.58     97.79 o
   2  -2  74    791.77    751.23     84.30 o
   4   2  74   2933.68   2905.98    205.47 o
   4  -2  74   2929.85   2855.35    217.37 o
   6   2  74    553.70    624.07     93.76 o
   6  -2  74    537.41    581.34     90.02 o
  -6   3  74   5328.49   5537.35    180.67 o
  -4   3  74   1642.46   1407.10    150.59 o
  -4  -3  74   1688.33   1545.39    154.30 o
  -2   3  74   7735.49   7443.29    347.76 o
  -2  -3  74   7731.25   8268.54    363.50 o
   0  -3  74    246.54    307.64     84.60 o
   2  -3  74   3880.65   3415.53    249.95 o
   4   3  74   4150.60   3387.51    213.26 o
   4  -3  74   4097.47   3950.21    251.63 o
   6   3  74    235.21    138.46     47.44 <
   6  -3  74    238.88     75.78     43.22 <
  -6  -4  74    679.80    810.82     95.42 o
  -4  -4  74   1669.64   1674.79    152.04 o
  -2  -4  74   4484.47   4741.27    180.31 o
   0  -4  74   3367.25   3246.98    156.65 o
   2  -4  74   2239.10   2261.28    195.83 o
   4   4  74    252.26    223.91     52.10 o
   4  -4  74    247.58    273.69     65.22 o
   6   4  74    173.62    188.38     43.84 o
   6  -4  74    169.55    190.97     39.23 o
  -4  -5  74    514.96    524.10     78.73 o
  -2  -5  74    219.83    193.45     37.94 o
   0  -5  74   5483.48   5552.22    161.66 o
   2  -5  74     34.59     68.81     28.77 <
   4  -5  74   1237.79   1270.42     84.10 o
  -2  -6  74     90.89    153.13     32.40 o
   0  -6  74    825.96    669.10     64.08 o
   2  -6  74   3607.61   3411.26    129.38 o
  -7   0  75    566.65    528.15     86.30 o
  -5   0  75   1052.51   1224.14    103.24 o
  -3   0  75      1.09    -23.37     40.65 <
  -1   0  75     31.69     65.91     37.67 <
   1   0  75     28.40     54.43     36.72 <
   3   0  75      5.62    -40.12     39.94 <
   5   0  75     38.14     44.32     50.09 <
   7   0  75     17.55    -33.12     36.20 <
  -7   1  75     55.69     78.32     33.33 <
  -7  -1  75     55.41     31.93     40.33 <
  -5   1  75      8.35    -50.79     32.85 <
  -5  -1  75      8.10    -33.67     28.32 <
  -3   1  75    169.48     75.13     50.69 <
  -3  -1  75    169.42    142.97     35.49 o
  -1   1  75     30.68     -5.22     36.70 <
  -1  -1  75     30.43     53.64     32.06 <
   1   1  75     91.43      7.88     46.42 <
   1  -1  75     91.76    126.51     33.91 o
   3   1  75     74.45     28.98     39.99 <
   3  -1  75     74.54     64.26     25.92 <
   5   1  75     14.17     64.57     70.00 <
   5  -1  75     13.95     -0.58     25.76 <
   7   1  75     12.97     11.91     31.06 <
   7  -1  75     12.94     33.04     25.45 <
  -7   2  75    153.14    158.86     33.72 o
  -5   2  75     28.51      8.40     31.06 <
  -5  -2  75     28.31     52.58     32.09 <
  -3   2  75    132.10    114.95     68.97 <
  -1   2  75     26.65     -2.85     36.75 <
  -1  -2  75     26.45     33.43     33.12 <
   1   2  75    485.02    473.86     86.51 o
   1  -2  75    484.14    457.49     65.94 o
   3   2  75    453.55    349.70     81.75 o
   3  -2  75    453.46    429.53     65.52 o
   5   2  75     15.96     67.71     35.33 <
   5  -2  75     15.83      3.71     40.15 <
   7   2  75     13.77    -28.74     20.89 <
   7  -2  75     14.06     70.50     26.63 <
  -7   3  75      6.20    -23.50     22.29 <
  -5   3  75     56.08    -32.93     34.43 <
  -3   3  75    138.60    227.62     78.82 <
  -3  -3  75    138.41    100.03     50.93 <
  -1  -3  75     26.84      4.00     34.51 <
   1  -3  75     61.40    128.03     69.55 <
   3  -3  75    218.49    309.16     82.99 o
   5   3  75     64.94     70.34     45.63 <
   5  -3  75     64.79    -25.53     48.63 <
  -3  -4  75     41.36     16.31     48.58 <
  -1  -4  75     22.31     24.32     32.48 <
   1  -4  75    170.82     89.83     48.24 <
   3  -4  75    381.65    437.61     83.14 o
   5   4  75     40.36     40.73     30.30 <
   5  -4  75     39.58     29.95     39.99 <
  -5  -5  75     91.43     79.85     23.61 o
  -3  -5  75     48.69     69.84     49.03 <
  -1  -5  75     19.54     44.55     37.33 <
   1  -5  75     60.89    103.27     34.43 <
   3  -5  75    153.36    121.55     28.56 o
   5  -5  75    231.33    331.23     60.72 o
  -3  -6  75     34.81     28.35     19.26 <
  -1  -6  75     26.02     13.28     25.19 <
   1  -6  75    186.78    128.90     40.02 o
   3  -6  75     10.72     10.91     26.71 <
  -6   0  76     47.85    -67.77     57.31 <
  -4   0  76    352.61    184.15     75.45 <
  -2   0  76   2998.34   2880.55    223.85 o
   0   0  76     19.66     55.67     26.90 <
   2   0  76    153.95    178.89     79.81 <
   4   0  76   1870.14   1842.67    167.64 o
   6   0  76    715.66    629.32     91.39 o
  -6   1  76   2942.42   2703.84    205.49 o
  -6  -1  76   2949.95   3031.45    204.17 o
  -4   1  76    651.56    669.58    118.62 o
  -4  -1  76    662.35    687.74    112.55 o
  -2   1  76   6526.37   6984.07    349.74 o
  -2  -1  76   6483.53   6552.37    324.12 o
   0   1  76   1923.61   1865.67    123.94 o
   0  -1  76   1930.03   1917.32    104.12 o
   2   1  76   8321.25   8414.63    369.26 o
   2  -1  76   8360.98   8563.00    264.55 o
   4   1  76   4505.69   4741.04    263.68 o
   4  -1  76   4556.21   4614.46    190.62 o
   6   1  76    858.24    753.20    106.77 o
   6  -1  76    854.47    794.95     74.17 o
  -6   2  76    775.37    722.40     69.98 o
  -4   2  76   1830.79   1772.27    121.15 o
  -4  -2  76   1811.14   1833.90    115.96 o
  -2   2  76    615.08    745.89    117.78 o
   0   2  76   8070.91   7527.40    341.35 o
   0  -2  76   8101.27   7494.78    249.73 o
   2   2  76   4596.61   4158.44    253.56 o
   2  -2  76   4555.65   4284.32    185.88 o
   4   2  76   1005.34    865.83     79.00 o
   4  -2  76   1003.00    985.40     89.52 o
   6   2  76    546.59    551.88     84.42 o
   6  -2  76    532.76    528.43     57.75 o
  -6   3  76   1725.50   1689.74     96.88 o
  -4   3  76    105.79     73.72     51.88 <
  -4  -3  76    105.32    113.64     33.78 o
  -2   3  76    524.71    561.29    104.95 o
  -2  -3  76    519.81    448.78     85.71 o
   0  -3  76   2805.64   2330.34    207.06 o
   2  -3  76   1068.15    910.30    127.57 o
   4   3  76    926.89    896.43    109.51 o
   4  -3  76    929.05   1085.66    131.46 o
   6   3  76   2060.34   2446.17    160.93 o
   6  -3  76   2067.64   2326.71    164.17 o
  -6   4  76    351.12    410.58     64.17 o
  -6  -4  76    350.86    313.62     59.96 o
  -4  -4  76   1018.26    853.43    108.55 o
  -2  -4  76    574.73    498.89     98.56 o
   0  -4  76    527.87    550.49    107.92 o
   2  -4  76    426.82    301.07     67.84 o
   4  -4  76    653.53    760.87    103.63 o
  -4  -5  76     35.87     10.91     35.99 <
  -2  -5  76    357.00    343.51     76.32 o
   0  -5  76   1842.23   1654.01    154.98 o
   2  -5  76    165.79     97.16     46.55 <
   4  -5  76    590.88    597.73     56.38 o
  -2  -6  76   2662.26   2682.21    116.71 o
   0  -6  76     48.78     73.34     31.30 <
   2  -6  76    173.41     69.85     37.74 <
  -7   0  77      1.78      1.19     27.29 <
  -5   0  77     25.13     28.50     31.06 <
  -3   0  77     80.91    107.06     62.36 <
  -1   0  77      1.60     -6.22     31.53 <
   1   0  77     60.47     44.34     56.09 <
   3   0  77     19.69     45.89     55.46 <
   5   0  77     22.68      8.22     38.17 <
   7   0  77      0.19     13.78     34.80 <
  -7   1  77    112.06    157.17     45.71 o
  -7  -1  77    112.86    203.27     51.16 o
  -5   1  77     36.06     24.45     30.11 <
  -5  -1  77     36.57     20.13     30.53 <
  -3   1  77     83.92     40.20     56.59 <
  -3  -1  77     83.71     75.58     41.36 <
  -1   1  77    130.43    171.48     68.31 <
  -1  -1  77    131.16    195.69     45.37 o
   1   1  77     58.69     87.49     53.37 <
   1  -1  77     59.41     50.95     38.99 <
   3   1  77    177.32    123.79     61.51 <
   3  -1  77    177.51    148.64     38.23 o
   5   1  77      0.91      1.32     37.49 <
   5  -1  77      0.90    -18.86     30.51 <
   7   1  77     15.76     48.42     28.14 <
   7  -1  77     15.43    -19.57     27.06 <
  -7   2  77    260.22    300.72     41.07 o
  -5   2  77     43.17    117.63     42.18 <
  -5  -2  77     42.87    243.29     80.03 o
  -3   2  77      6.51     12.83     44.60 <
  -1   2  77    183.32    112.31     47.39 <
  -1  -2  77    182.31    163.99     46.95 o
   1   2  77     32.89     19.60     43.84 <
   1  -2  77     33.80     41.70     34.88 <
   3   2  77     16.00    113.18     62.44 <
   3  -2  77     16.23     -5.40     31.64 <
   5   2  77      3.66     15.86     31.03 <
   5  -2  77      3.79     32.67     27.42 <
   7   2  77     51.50     75.24     28.45 <
  -5   3  77     14.69    -47.68     49.03 <
  -3   3  77     89.27    140.07     44.23 o
  -3  -3  77     89.09     -1.79     41.97 <
  -1  -3  77     13.05     -1.16     32.93 <
   1  -3  77    165.98    123.16     60.59 <
   3  -3  77     79.94     83.59     57.48 <
   5   3  77     39.55     48.05     29.77 <
   5  -3  77     39.05    -19.02     47.08 <
  -3  -4  77     23.49      3.90     31.22 <
  -1  -4  77    233.36    171.95     67.76 <
   1  -4  77    128.21    289.59     61.20 o
   3  -4  77    543.33    633.74     67.05 o
   5   4  77    147.97    146.92     43.13 o
   5  -4  77    146.97    199.56     40.02 o
  -3  -5  77     27.23    -54.51     36.09 <
  -1  -5  77     48.93     91.34     50.40 <
   1  -5  77     25.81     11.72     40.99 <
   3  -5  77     56.34     92.02     29.64 o
  -1  -6  77     60.09    103.19     42.15 <
   1  -6  77     23.19    -10.56     26.71 <
  -6   0  78   1229.78   1266.42    132.80 o
  -4   0  78   4819.08   4637.92    274.34 o
  -2   0  78    224.66    256.91     78.08 o
   0   0  78   4256.07   4019.67    257.58 o
   2   0  78     46.14    -33.12     36.99 <
   4   0  78   1077.14    929.69     87.03 o
   6   0  78     35.99    -35.68     43.27 <
  -6   1  78   1623.71   1752.99    155.14 o
  -6  -1  78   1636.86   1643.80    144.52 o
  -4   1  78   1090.93    907.59    121.61 o
  -4  -1  78   1094.64   1077.96    130.12 o
  -2   1  78   2104.44   2203.12    203.51 o
  -2  -1  78   2093.21   2315.13    200.18 o
   0   1  78   3296.33   3295.99    232.83 o
   0  -1  78   3321.47   3393.38    169.20 o
   2   1  78  15124.90  14776.20    490.47 o
   2  -1  78  15087.80  14316.20    339.68 o
   4   1  78     41.89    -14.83     23.32 <
   4  -1  78     41.41     16.44     24.77 <
   6   1  78    876.80    826.06    104.04 o
   6  -1  78    868.50   1081.54    113.07 o
  -6   2  78   1633.37   1731.09    147.16 o
  -4   2  78   1652.91   1329.47    104.06 o
  -4  -2  78   1687.03   1191.23    130.60 o
  -2   2  78    811.82    809.80    117.29 o
   0   2  78   8484.21   8634.37    362.71 o
   0  -2  78   8474.65   8670.11    267.13 o
   2   2  78   1672.92   1620.04    157.82 o
   2  -2  78   1675.10   1447.47    109.29 o
   4   2  78   2921.93   3016.03    140.45 o
   4  -2  78   2899.71   3026.92    143.98 o
   6   2  78   2098.80   2101.09    105.69 o
   6  -2  78   2081.70   2093.98    106.54 o
  -6   3  78   2806.72   2944.42    120.47 o
  -4   3  78   1700.67   1652.66    152.42 o
  -4  -3  78   1736.70   1714.81    154.24 o
  -2   3  78   2726.76   2964.04    215.06 o
  -2  -3  78   2744.51   2778.18    205.60 o
   0  -3  78    839.93    677.51     75.46 o
   2  -3  78   1063.72   1027.03    137.90 o
   4  -3  78    602.06    527.30    100.79 o
   6   3  78   2345.48   2689.55    158.72 o
   6  -3  78   2336.08   2478.63    158.22 o
  -4  -4  78    965.09    993.13    116.21 o
  -2  -4  78     10.34      6.24     43.05 <
   0  -4  78    855.51    790.73     79.91 o
   2  -4  78      8.93    111.01     60.88 <
   4  -4  78    368.25    316.95     50.25 o
  -4  -5  78   1278.52   1290.10    122.40 o
  -2  -5  78   1513.38   1431.12    136.09 o
   0  -5  78   1189.32   1104.44    121.73 o
   2  -5  78    884.38    839.38    108.72 o
   4  -5  78    460.52    565.37     54.20 o
  -2  -6  78   1801.82   1641.93     87.09 o
   0  -6  78   1297.97   1450.72    123.58 o
   2  -6  78     52.36    -14.92     22.72 <
  -7   0  79    148.77    144.92     55.43 <
  -5   0  79    116.53    182.88     42.49 o
  -3   0  79     71.23     63.97     48.63 <
  -1   0  79     13.38     21.00     39.81 <
   1   0  79     86.05     58.51     45.68 <
   3   0  79    366.10    447.75     90.49 o
   5   0  79     85.50     83.64     44.89 <
   7   0  79      7.49     17.49     24.69 <
  -7   1  79     25.17     21.44     35.72 <
  -7  -1  79     25.66      8.19     22.87 <
  -5   1  79    151.07     54.27     28.53 <
  -5  -1  79    150.41    125.50     38.73 o
  -3   1  79    111.57     42.10     53.03 <
  -3  -1  79    111.46     86.99     49.21 <
  -1   1  79     87.64    119.82     55.67 <
  -1  -1  79     87.77     66.76     39.57 <
   1   1  79    155.96    175.22     73.71 <
   1  -1  79    154.55    115.65     36.28 o
   3   1  79      3.74      6.69     33.72 <
   3  -1  79      3.73     12.28     27.53 <
   5   1  79      8.69     -2.42     27.53 <
   5  -1  79      8.60      5.03     29.11 <
   7   1  79     19.69     50.08     30.82 <
  -5   2  79     23.30      7.17     36.78 <
  -3   2  79     68.57     79.51     45.39 <
  -1   2  79     13.54     53.27     30.14 <
  -1  -2  79     13.68      2.90     45.84 <
   1   2  79     22.48     54.95     46.05 <
   1  -2  79     22.57     -7.96     27.61 <
   3   2  79     16.69     45.10     50.29 <
   3  -2  79     16.25     45.29     40.65 <
   5   2  79     25.68     20.23     29.45 <
   5  -2  79     25.18     27.53     23.42 <
  -5   3  79     60.88     56.25     37.70 <
  -3   3  79    101.80    122.84     37.38 o
  -3  -3  79    101.55    115.57     55.03 <
  -1   3  79     79.35    108.62     48.55 <
  -1  -3  79     78.71     64.23     34.70 <
   1  -3  79     34.08     61.80     49.82 <
   3  -3  79     39.41     93.58     50.40 <
   5   3  79     43.21     94.08     38.99 <
   5  -3  79     43.01     25.63     33.67 <
  -3  -4  79     14.02     35.28     31.85 <
  -1  -4  79    131.66    115.76     57.46 <
   1  -4  79     14.28     68.36     41.39 <
   3  -4  79    305.61    248.61     46.31 o
   5   4  79    163.87    173.85     44.84 o
   5  -4  79    164.35    178.14     30.51 o
  -3  -5  79    133.10    140.63     44.81 o
  -1  -5  79    121.93    164.55     51.90 o
   1  -5  79      3.17    -29.72     30.77 <
   3  -5  79     48.33     79.03     31.90 <
  -1  -6  79    144.45    165.73     40.70 o
   1  -6  79     75.54    117.47     36.12 o
  -6   0  80    646.69    588.22     86.80 o
  -4   0  80    244.41    285.61     72.03 o
  -2   0  80   3708.76   3531.36    244.90 o
   0   0  80   4690.23   4614.77    277.42 o
   2   0  80  11053.70  11018.30    422.92 o
   4   0  80    230.54    317.83     55.09 o
   6   0  80   1659.57   1629.50     96.38 o
  -6   1  80    166.15    110.82     52.58 <
  -6  -1  80    165.68    220.62     48.81 o
  -4   1  80   2066.02   2027.44    128.81 o
  -4  -1  80   2080.22   2044.70    124.94 o
  -2   1  80    942.00   1017.81    138.65 o
   0   1  80   1537.34   1540.06    152.15 o
   0  -1  80   1502.28   1496.78    109.49 o
   2   1  80   2212.78   2187.33    187.52 o
   2  -1  80   2211.95   2177.90    133.66 o
   4   1  80    623.86    618.67     65.59 o
   4  -1  80    609.00    577.85     52.23 o
   6   1  80   2348.76   2487.50    116.68 o
   6  -1  80   2351.17   2507.04    115.05 o
  -6   2  80    564.04    571.76     83.90 o
  -4   2  80   1847.98   1882.52    118.42 o
  -4  -2  80   1867.71   2080.39    170.96 o
  -2   2  80    232.59    343.27     86.76 o
   0   2  80   1110.25   1124.32    135.04 o
   0  -2  80   1109.74   1197.47    102.18 o
   2   2  80    590.18    423.71     81.35 o
   2  -2  80    601.15    490.42     63.78 o
   4   2  80   1472.32   1369.21    135.56 o
   4  -2  80   1477.13   1420.12     99.69 o
   6   2  80   1380.15   1437.79     83.62 o
   6  -2  80   1397.71   1451.65     86.86 o
  -6   3  80   1251.66   1391.28    112.94 o
  -4   3  80   1709.95   1724.21    153.54 o
  -4  -3  80   1720.36   1890.49    164.85 o
  -2   3  80   1004.75    959.61    134.00 o
  -2  -3  80    999.36    888.03    119.34 o
   0  -3  80     19.74     36.91     63.25 <
   2  -3  80   4111.54   4475.79    270.33 o
   4  -3  80    432.04    437.86     92.20 o
   6  -3  80   1197.94   1218.41    106.53 o
  -4  -4  80    388.59    382.00     85.70 o
  -2  -4  80    739.89    756.66    107.20 o
   0  -4  80    264.61    199.25     44.60 o
   2  -4  80    214.12    285.37     77.54 o
   4  -4  80    195.38    156.10     33.43 o
  -4  -5  80    593.10    675.97     82.59 o
  -2  -5  80    682.61    582.13     86.63 o
   0  -5  80   1254.34   1391.32    129.11 o
   2  -5  80    820.17    629.30     85.87 o
   0  -6  80   1100.20   1352.27    110.04 o
  -7   0  81     27.09     19.07     22.97 <
  -5   0  81      3.26    -21.60     30.88 <
  -3   0  81     52.16    -13.01     39.12 <
  -1   0  81    200.26    200.43     47.21 o
   1   0  81     35.12     39.10     50.00 <
   3   0  81     46.56     -4.22     43.89 <
   5   0  81      1.28      1.90     28.19 <
  -5   1  81      9.77    -46.26     31.43 <
  -5  -1  81      9.81    -43.31     29.08 <
  -3   1  81      9.27    -45.21     57.27 <
  -3  -1  81      9.29    -32.03     40.89 <
  -1   1  81     63.43     25.53     35.88 <
   1   1  81     52.06     46.31     49.87 <
   1  -1  81     52.54     -4.14     29.53 <
   3   1  81     57.42    106.48     57.59 <
   3  -1  81     58.36    103.14     36.80 <
   5   1  81     96.41    112.36     35.17 o
   5  -1  81     97.38     89.86     31.56 <
  -5   2  81     77.91    109.57     57.67 <
  -3   2  81     19.10     22.13     33.33 <
  -1   2  81     76.61     63.02     45.34 <
  -1  -2  81     76.76    110.07     64.83 <
   1   2  81     24.88     20.60     38.88 <
   1  -2  81     24.62     25.21     28.19 <
   3   2  81     23.75     73.50     42.68 <
   3  -2  81     23.55     -6.88     23.92 <
   5   2  81     21.76     29.80     21.81 <
   5  -2  81     21.68    -20.65     25.03 <
  -5   3  81    185.20    219.74     57.85 o
  -3   3  81     54.00    118.00     52.48 <
  -3  -3  81     54.69    129.09     42.39 o
  -1   3  81     26.81     43.49     51.74 <
  -1  -3  81     26.54     15.33     36.99 <
   1  -3  81     21.54     20.55     40.07 <
   3  -3  81     39.62     34.91     33.69 <
   5   3  81     30.22    -39.89     31.40 <
   5  -3  81     30.59    -52.85     39.86 <
  -3  -4  81    123.53    141.66     59.35 <
  -1  -4  81    466.17    547.78     88.75 o
   1  -4  81     21.22     17.73     37.36 <
   3  -4  81    144.90    170.32     39.46 o
  -3  -5  81     28.70     44.15     36.96 <
  -1  -5  81    104.94    143.84     45.92 o
   1  -5  81     46.88      2.16     22.79 <
   3  -5  81    120.10     79.96     23.53 o
  -6   0  82    109.01    162.33     50.40 o
  -4   0  82    462.07    391.74     63.25 o
  -2   0  82  12302.20  12386.00    446.27 o
   0   0  82    360.20    197.99     49.16 o
   2   0  82    304.28    303.05    118.28 <
   4   0  82   2368.06   2310.92    128.41 o
   6   0  82     26.52     -4.74     27.16 <
  -6   1  82    445.24    557.30     83.02 o
  -6  -1  82    452.90    563.07     79.14 o
  -4   1  82   1601.84   1510.68    111.39 o
  -4  -1  82   1591.07   1398.84    105.25 o
  -2   1  82   2809.10   2949.81    224.82 o
   0   1  82    330.51    362.12     83.28 o
   0  -1  82    321.64    392.13     61.54 o
   2   1  82   4028.25   3939.20    245.67 o
   2  -1  82   4052.60   4055.25    177.35 o
   4   1  82   2954.89   2982.55    139.42 o
   4  -1  82   2974.86   2825.90    139.19 o
   6   1  82    398.42    424.65     48.95 o
   6  -1  82    395.80    434.90     70.32 o
  -6   2  82   1474.28   1675.17    131.52 o
  -4   2  82    867.75    807.20     79.40 o
  -4  -2  82    845.14    799.11    114.19 o
  -2   2  82   1058.96   1147.52    144.85 o
   0   2  82    389.61    601.27     98.80 o
   0  -2  82    387.72    496.67     70.58 o
   2  -2  82    379.57    237.17     41.34 o
   4   2  82   1862.06   2134.80    159.77 o
   4  -2  82   1842.64   1974.93    112.74 o
   6   2  82    269.21    198.37     48.49 o
   6  -2  82    283.58    197.24     42.58 o
  -4   3  82    208.47    259.39     63.95 o
  -2   3  82   1367.34   1284.12    137.53 o
  -2  -3  82   1392.17   1379.97    137.48 o
   0  -3  82     15.35     45.44     54.64 <
   2  -3  82    516.12    391.06     85.53 o
   4  -3  82    823.84    858.11    104.72 o
  -2  -4  82    103.44    150.89     50.82 <
   0   4  82    640.97    615.04     90.53 o
   0  -4  82    632.71    531.13     59.02 o
   2  -4  82    670.24    681.24    102.61 o
   4  -4  82    968.17   1015.72     73.28 o
  -2  -5  82   1430.36   1662.78    133.45 o
   0  -5  82   1588.36   1701.53    137.79 o
   2  -5  82   1885.78   1905.13    100.61 o
  -5   0  83     67.82     94.74     33.85 <
  -3   0  83    164.18    188.55     73.37 <
  -1   0  83     20.13     51.48     30.95 <
   1   0  83      1.53    -42.36     52.85 <
   3   0  83     13.58    -39.68     36.83 <
   5   0  83    140.00    131.35     33.25 o
  -5   1  83     55.12     76.03     42.12 <
  -5  -1  83     55.16     49.08     41.52 <
  -3   1  83     36.37     95.16     54.40 <
  -3  -1  83     36.44      1.26     29.32 <
  -1   1  83     26.56     20.26     40.36 <
  -1  -1  83     26.65     53.98     32.35 <
   1   1  83     93.26     87.78     47.02 <
   1  -1  83     93.37    111.04     44.05 <
   3   1  83     41.36    -13.36     34.38 <
   3  -1  83     41.34    -55.01     31.11 <
   5   1  83      9.63    -24.13     28.61 <
   5  -1  83      9.73     32.25     44.63 <
  -5   2  83     36.81    160.09     61.33 <
  -3   2  83     34.28    -80.69     57.77 <
  -1   2  83      1.60    -47.45     62.49 <
   1   2  83     15.62     73.71     47.47 <
   1  -2  83     16.06      1.21     23.84 <
   3   2  83     21.60    -12.07     37.67 <
   3  -2  83     21.52     25.00     31.80 <
   5   2  83     14.12     38.41     19.28 <
   5  -2  83     14.16     -5.74     30.45 <
  -5   3  83      6.58    -18.36     28.95 <
  -3   3  83    175.24    194.82     60.30 o
  -3  -3  83    175.23    104.27     37.86 <
  -1   3  83     29.57     -1.95     37.15 <
   1  -3  83      7.83     67.36     49.63 <
   3  -3  83      7.59    -41.15     57.88 <
   5   3  83     77.16     27.00     24.50 <
   5  -3  83     77.08     28.27     32.35 <
  -3  -4  83      3.89    -41.12     28.72 <
  -1  -4  83    240.19    187.73     53.90 o
   1  -4  83     65.25     42.26     26.16 <
   3  -4  83     48.25     21.37     35.99 <
  -3  -5  83    211.84    246.04     51.00 o
  -1  -5  83    197.01    202.06     41.31 o
   1  -5  83     61.07     27.00     29.51 <
  -6   0  84    745.08    728.74     93.24 o
  -4   0  84   1527.98   1501.84    106.88 o
  -2   0  84   2045.09   2074.38    182.90 o
   0   0  84     45.16    -44.36     56.40 <
   2   0  84    648.90    472.41     92.74 o
   4   0  84    288.35    238.16     41.95 o
   6   0  84    448.78    391.21     62.68 o
  -6   1  84    109.38    102.33     39.02 <
  -6  -1  84    110.04     86.37     45.55 <
  -4   1  84    565.61    617.00     71.16 o
  -4  -1  84    566.15    581.83     66.63 o
  -2   1  84    136.40     85.82     63.87 <
   0   1  84   5741.80   5307.81    285.88 o
   0  -1  84   5729.52   5329.21    287.09 o
   2   1  84   3158.17   3325.57    225.19 o
   2  -1  84   3149.05   3265.69    214.95 o
   4   1  84    410.36    424.21     79.65 o
   4  -1  84    410.86    423.84     72.93 o
   6   1  84    641.48    611.20     53.43 o
   6  -1  84    642.40    659.62     76.56 o
  -6   2  84    565.13    511.14     66.80 o
  -4   2  84    145.26    224.32     44.51 o
  -4  -2  84    153.45    150.57     51.99 <
  -2   2  84   2369.12   2272.89    185.28 o
   0   2  84     30.82    -34.72     49.58 <
   0  -2  84     30.20    133.86     43.57 o
   2   2  84    168.68     98.67     52.84 <
   2  -2  84    169.95    174.92     43.41 o
   4   2  84   1376.41   1555.18    133.25 o
   4  -2  84   1351.57   1402.22     92.26 o
  -4   3  84    492.94    476.82     81.15 o
  -2   3  84    799.42    682.15     96.84 o
  -2  -3  84    803.49    915.73    109.99 o
   0  -3  84    356.92    312.28     78.56 o
   2  -3  84    191.49    104.92     54.07 <
   4  -3  84    852.13    978.95    114.21 o
  -2  -4  84    920.72    975.96    109.41 o
   0   4  84    499.23    392.96     70.13 o
   0  -4  84    501.81    400.33     62.78 o
   2  -4  84    240.52    221.98     68.69 o
   4  -4  84    763.78    873.36     93.85 o
  -2  -5  84    195.77    157.05     42.15 o
   0  -5  84    416.85    375.14     61.89 o
   2  -5  84    464.95    510.89     72.90 o
  -5   0  85      3.40     28.16     36.51 <
  -3   0  85     25.61     -1.16     34.17 <
  -1   0  85      0.83   -123.71     73.21 <
   1   0  85      6.29     -9.48     37.70 <
   3   0  85      0.64     75.53     55.82 <
   5   0  85      9.47     51.66     28.58 <
  -5   1  85     45.05     41.49     38.12 <
  -5  -1  85     45.43     50.21     36.22 <
  -3   1  85     15.61     50.87     59.88 <
  -3  -1  85     15.79    -14.04     46.45 <
  -1   1  85     41.62     -4.35     40.86 <
   1   1  85     52.38    -23.45     47.66 <
   1  -1  85     52.01     17.60     47.47 <
   3   1  85     22.84     23.82     39.15 <
   3  -1  85     22.53    -20.79     35.20 <
   5   1  85     88.83     89.52     27.82 o
   5  -1  85     88.99    111.10     43.52 <
  -5   2  85     44.66     80.27     42.70 <
  -3   2  85     54.87     13.04     41.47 <
  -1   2  85     60.15      6.77     39.46 <
   1   2  85     28.57      1.92     32.64 <
   1  -2  85     28.87     13.22     30.22 <
   3   2  85      2.23    -31.17     44.18 <
   3  -2  85      2.22     12.38     22.45 <
   5   2  85     39.19     34.99     21.23 <
   5  -2  85     38.55     24.61     21.73 <
  -3   3  85     66.28     -6.06     32.72 <
  -3  -3  85     66.54     -2.66     32.43 <
  -1   3  85     49.95     85.38     51.19 <
   1  -3  85      3.09    -51.03     47.71 <
   3  -3  85      2.35    -52.50     29.03 <
  -3  -4  85     20.87    -59.12     50.16 <
  -1   4  85     51.17     95.60     27.11 o
  -1  -4  85     51.09    142.02     48.58 <
   1  -4  85     17.47     11.91     30.14 <
   3  -4  85     15.03     41.86     32.56 <
  -1  -5  85    169.49    198.46     48.05 o
   1  -5  85     94.72    145.27     50.87 <
  -6   0  86    427.83    409.03     63.23 o
  -4   0  86    198.13    296.07     50.37 o
  -2   0  86    175.10    104.19     40.97 <
   0   0  86    683.05    697.04     76.83 o
   2   0  86     47.03    145.27     55.90 <
   4   0  86    306.10    335.37     69.29 o
  -6   1  86    777.59    865.48     94.60 o
  -4   1  86    367.40    244.73     44.45 o
  -4  -1  86    369.33    301.01     47.69 o
  -2   1  86    415.72    376.52     79.35 o
   0   1  86    997.32   1044.88    128.08 o
   0  -1  86    996.91    919.91    121.07 o
   2   1  86     59.11     80.72     53.03 <
   2  -1  86     57.14     26.77     31.22 <
   4   1  86   1116.90    931.32    105.86 o
   4  -1  86   1119.21   1035.49    113.71 o
  -4   2  86   3109.23   3453.29    145.01 o
  -4  -2  86   3130.48   3496.95    199.65 o
  -2   2  86   1087.36    992.91    123.74 o
   0   2  86    889.22    944.58    114.48 o
   0  -2  86    896.21    915.97     83.60 o
   2   2  86   2657.61   2671.82    183.76 o
   2  -2  86   2662.66   2577.80    130.90 o
   4   2  86    592.63    594.27     80.18 o
   4  -2  86    572.02    640.47     62.65 o
  -4   3  86    498.25    638.86     80.43 o
  -2   3  86   1097.67   1410.40    141.56 o
   0   3  86     79.03    119.74     41.04 <
   0  -3  86     77.87     37.25     36.57 <
   2  -3  86    709.48    742.91    105.58 o
   4  -3  86    144.26    125.33     51.24 <
  -2  -4  86     55.01     26.71     29.61 <
   0   4  86    347.78    511.58     76.98 o
   0  -4  86    349.57    459.44     79.75 o
   2  -4  86    251.58    350.28     69.15 o
   0  -5  86     62.79     83.38     21.89 o
  -5   0  87     14.65     26.50     36.04 <
  -3   0  87      2.70      4.61     31.14 <
  -1   0  87      3.60    -24.08     34.33 <
   1   0  87      2.14     10.91     46.05 <
   3   0  87     26.49      0.42     46.47 <
   5   0  87      8.50    -28.98     28.69 <
  -5   1  87     41.11    -44.02     34.77 <
  -5  -1  87     41.30     -6.43     28.32 <
  -3   1  87      9.13     35.46     31.85 <
  -1   1  87     29.70     -7.75     44.23 <
   1   1  87      5.80     40.36     47.74 <
   1  -1  87      5.70    -28.90     53.95 <
   3   1  87     28.07    109.12     42.28 <
   3  -1  87     28.21     87.04     42.28 <
   5   1  87     61.67     89.65     26.34 o
   5  -1  87     61.25    178.38     49.79 o
  -5   2  87     16.96     23.50     29.64 <
  -3   2  87     31.87    123.26     38.36 o
  -3  -2  87     31.30     14.73     27.71 <
  -1   2  87      5.98    -22.81     45.05 <
   1   2  87     79.11     79.32     40.44 <
   1  -2  87     78.99     62.33     29.95 <
   3   2  87      1.11    -48.50     25.95 <
   3  -2  87      1.12    -48.21     30.19 <
  -3   3  87      6.03     41.62     32.61 <
  -1   3  87     11.57     39.38     34.62 <
   1  -3  87     19.50     51.03     50.24 <
   3  -3  87      4.89     65.94     49.79 <
  -3  -4  87     85.44    103.35     59.06 <
  -1   4  87     44.25     26.66     24.47 <
  -1  -4  87     44.34     82.09     36.75 <
   1   4  87     47.36     18.49     33.88 <
   1  -4  87     48.02     90.44     29.35 o
   3  -4  87     28.31     91.21     42.57 <
  -4   0  88      7.78     21.95     24.19 <
  -2   0  88     90.57    169.83     60.12 <
   0   0  88     52.34     76.14     32.69 <
   2   0  88   3263.51   3365.96    217.16 o
   4   0  88    252.99    330.83     64.65 o
  -4   1  88    729.90    654.69     66.15 o
  -4  -1  88    731.00    811.63     70.34 o
  -2   1  88   1179.39   1287.75    137.26 o
   0   1  88     18.43     -3.95     27.21 <
   0  -1  88     17.42     26.53     52.24 <
   2   1  88   2513.44   2315.44    178.17 o
   2  -1  88   2518.03   2443.60    184.31 o
   4   1  88    105.37     26.61     29.19 <
   4  -1  88    105.35     77.44     36.28 <
  -4   2  88   2599.47   2851.17    124.95 o
  -4  -2  88   2576.04   2697.50    168.05 o
  -2   2  88   2527.40   2907.30    202.62 o
   0   2  88    303.34    352.29     77.03 o
   0  -2  88    293.36    419.47     91.29 o
   2   2  88    229.02    187.94     55.19 o
   2  -2  88    225.73    173.60     37.06 o
   4   2  88    191.81    257.05     57.75 o
   4  -2  88    188.42    269.62     39.90 o
  -4   3  88    608.27    563.20     73.89 o
  -2   3  88   1397.66   1344.81    132.25 o
   0   3  88    125.75    169.63     49.29 o
   2  -3  88    209.61    175.52     51.25 o
   4  -3  88   3682.08   3879.20    192.46 o
  -2  -4  88    239.81    246.94     58.65 o
   0   4  88    359.72    308.72     65.73 o
   0  -4  88    352.38    306.03     57.14 o
   2  -4  88    403.38    357.48     63.02 o
  -5   0  89     27.91      5.66     23.05 <
  -3   0  89      0.07     25.08     38.62 <
  -1   0  89     16.42      7.59     31.56 <
   1   0  89     78.14     -0.76     40.89 <
   3   0  89      0.01    -18.81     34.51 <
   5   0  89      2.65     24.00     26.40 <
  -5   1  89     18.18     -9.88     34.22 <
  -3   1  89     31.50     10.06     40.57 <
  -1   1  89     10.76     13.73     37.75 <
   1   1  89     29.16    -21.31     46.02 <
   1  -1  89     29.38     21.08     42.41 <
   3   1  89      1.49     40.89     41.78 <
   3  -1  89      1.50      1.77     36.72 <
  -3   2  89     72.01     42.26     27.29 <
  -3  -2  89     72.85    115.28     47.60 <
  -1   2  89      1.16     15.41     39.23 <
   1   2  89     26.56     25.42     39.44 <
   1  -2  89     26.50     41.41     28.21 <
   3   2  89     56.94     57.93     27.85 <
   3  -2  89     57.50     72.71     28.27 <
  -3   3  89      7.28      2.48     24.55 <
  -1   3  89     11.32    -22.63     37.33 <
   1  -3  89      3.71    -22.29     46.92 <
   3  -3  89      7.73      3.82     26.45 <
  -1  -4  89     14.57    -52.66     32.67 <
   1   4  89     19.71     60.20     27.16 <
  -4   0  90    482.90    451.86     54.91 o
  -2   0  90      9.66     52.06     38.57 <
   0   0  90    785.71    898.85     79.39 o
   2   0  90    225.90    231.86     68.39 o
   4   0  90   1360.01   1119.51    111.50 o
  -4   1  90   2118.52   2123.23    110.12 o
  -4  -1  90   2136.64   2323.46    161.59 o
  -2   1  90    330.75    448.08     84.96 o
   0   1  90    367.39    475.46     60.57 o
   2   1  90    283.89    461.00     87.34 o
   2  -1  90    283.28    347.50     69.47 o
   4   1  90   2714.04   2604.91    164.63 o
   4  -1  90   2699.10   2742.15    162.71 o
  -4   2  90    664.49    767.88     95.29 o
  -2   2  90    464.46    559.38     93.80 o
   0   2  90     89.96    114.34     57.96 <
   2   2  90    730.85    732.98     89.58 o
   2  -2  90    736.95    728.24     64.47 o
   4  -2  90     18.27    -25.16     45.11 <
  -2   3  90     24.81     46.14     37.78 <
   0   3  90   1377.58   1258.78    128.14 o
   2  -3  90    888.63    790.17     98.63 o
  -3   0  91      3.85     51.45     30.06 <
  -1   0  91      4.21    -47.34     44.15 <
   1   0  91     10.05    -28.95     28.72 <
   3   0  91     37.50     81.01     48.66 <
  -3   1  91     25.09     40.10     24.45 <
  -3  -1  91     24.71     60.36     39.07 <
  -1   1  91     25.75      6.11     37.15 <
   1   1  91     34.60     46.89     45.73 <
   1  -1  91     34.63     20.65     31.35 <
   3   1  91     51.87    -31.74     31.61 <
   3  -1  91     51.81     36.46     36.91 <
  -3   2  91     12.70      5.82     23.63 <
  -3  -2  91     12.50      4.06     34.22 <
  -1   2  91      2.61    -11.12     38.91 <
   1   2  91     10.89     -0.18     41.78 <
   1  -2  91     10.71     45.81     21.31 <
   3   2  91     12.67     30.14     22.95 <
   3  -2  91     12.57      1.13     22.00 <
  -3   3  91     34.49     23.47     29.19 <
  -1   3  91      6.23     69.63     39.57 <
   1   3  91     14.12     53.16     32.03 <
   3  -3  91     16.28     16.91     24.92 <
  -4   0  92    249.66    157.93     28.50 o
  -2   0  92    806.15    727.58     97.22 o
   0   0  92    163.73     66.44     35.70 <
   2   0  92    700.94    531.80     83.39 o
   4   0  92     49.19     -0.53     24.21 <
  -4   1  92    197.56    171.09     32.67 o
  -4  -1  92    195.05    232.78     56.21 o
  -2   1  92    152.82    182.89     62.92 <
   0   1  92    871.03    885.40    110.58 o
   2   1  92   1172.61   1186.31    118.37 o
   2  -1  92   1179.20   1179.64    119.26 o
   4   1  92   1267.67   1643.90    119.90 o
   4  -1  92   1261.66   1698.97    121.77 o
  -4   2  92     62.10    -34.30     37.31 <
  -2   2  92    509.69    559.32     81.12 o
   0   2  92    633.86    505.89     85.44 o
   2   2  92    315.11    361.71     67.18 o
   2  -2  92    309.42    248.61     40.47 o
  -2   3  92    416.80    452.19     69.13 o
   0   3  92    882.90    921.50    101.02 o
   2  -3  92    182.67    291.26     60.33 o
  -3   0  93    134.77     95.71     25.95 o
  -1   0  93      0.36      6.64     29.14 <
   1   0  93     14.35     59.51     34.06 <
   3   0  93      7.56    -67.97     43.73 <
  -3   1  93      6.90     40.15     28.95 <
  -3  -1  93      7.15    -16.44     30.51 <
  -1   1  93      4.29     25.00     33.30 <
   1   1  93      4.77     26.24     26.34 <
   1  -1  93      4.76     40.23     36.88 <
   3   1  93      6.42    -22.42     39.49 <
   3  -1  93      6.65     37.88     32.30 <
  -3   2  93     29.28     40.65     22.52 <
  -3  -2  93     29.04     76.74     30.32 <
  -1   2  93     12.21     72.79     40.78 <
   1   2  93      7.91     39.02     36.01 <
  -1   3  93    102.02     45.15     23.82 <
   1   3  93      9.86    -16.28     39.20 <
  -4   0  94    563.29    562.80     81.74 o
  -2   0  94     28.64    -38.83     46.23 <
   0   0  94    678.89    708.77     94.22 o
   2   0  94     13.79     69.18     26.74 <
  -2   1  94   1015.17    838.06    100.39 o
   0   1  94   3375.36   3801.52    213.88 o
   2   1  94    903.46    901.60     98.57 o
   2  -1  94    910.53    802.14     95.20 o
  -2   2  94   1480.47   1508.41     90.21 o
  -2  -2  94   1488.40   1667.88    129.17 o
   0   2  94    109.78    105.04     45.39 <
   2   2  94    310.36    198.93     45.09 o
   2  -2  94    306.76    220.56     34.02 o
[truncated: 1,351 more chars]
